# Supplementary material for: Alternative Oxidase Transcription Factors AOD2 and AOD5 of Neurospora crassa Control the Expression of Genes Involved in Energy Production and Metabolism
Source: G3 (Bethesda). 2016 Dec 16;7(2):449–66. doi: 10.1534/g3.116.035402 (PMC5295593; doi:10.1534/g3.116.035402)
Supplement: Supplementary file 14 [file 449FileS1.xlsx]

## Sheet: FN1_FN2_annotate
# This file is generated by MACS version 2.0.10.20130712 (tag:beta)
# Command line: callpeak -t /Users/pithy/Documents/Lab_Business_Collaborations/Nargang/2CHA_sorted.bam -c /Users/pithy/Documents/Lab_Business_Collaborations/Nargang/WT_sorted.bam -f BAM -g 44000000 -n FN1_vs_FN2 --nomodel
# ARGUMENTS LIST:
# name = FN1_vs_FN2
# format = BAM
# ChIP-seq file = ['/Users/pithy/Documents/Lab_Business_Collaborations/Nargang/2CHA_sorted.bam']
# control file = ['/Users/pithy/Documents/Lab_Business_Collaborations/Nargang/WT_sorted.bam']
# effective genome size = 4.40e+07
# band width = 300
# model fold = [5, 50]
# qvalue cutoff = 5.00e-02
# Larger dataset will be scaled towards smaller dataset.
# Range for calculating regional lambda is: 1000 bps and 10000 bps
# Broad region calling is off
# tag size is determined as 51 bps
# total tags in treatment: 9864194
# tags after filtering in treatment: 1401709
# maximum duplicate tags at the same position in treatment = 1
# Redundant rate in treatment: 0.86
# total tags in control: 6920439
# tags after filtering in control: 3140332
# maximum duplicate tags at the same position in control = 1
# Redundant rate in control: 0.55
# d = 200
chr	start	end	length	abs_summit	pileup	#NAME?	fold_enrichment	#NAME?	name	gene_up_pk	chr	NCU_up	transcript	gene_start1a	gene_start1b	gene_strand	gene_stop1a	gene_stop1b	gene_down_pk	chr	NCU_down	transcript	gene_start2a	gene_start2b	gene_strand	gene_stop2a	gene_stop2b
supercont10.1	1	319	319	51	121	34.6446	3.83664	31.5426	FN1_vs_FN2_peak_1										1387	supercont10.1	NCU10129	T0	1988	1990	-	1436	1438
supercont10.1	48030	48564	535	48345	37	16.8476	5.15506	14.1307	FN1_vs_FN2_peak_2	-529	supercont10.1	NCU09909	T0	47816	47818	-	45569	45571	929	supercont10.1	NCU09910	T0	51864	51866	-	49272	49274
supercont10.1	72677	72902	226	72738	19	4.9149	2.71319	2.96417	FN1_vs_FN2_peak_3	-9871	supercont10.1	NCU09914	T0	62142	62144	+	62865	62867	18586	supercont10.1	NCU10501	T0	91324	91326	+	92591	92593
supercont10.1	72986	73945	960	73470	29	10.9646	4.06978	8.50109	FN1_vs_FN2_peak_4	-10603	supercont10.1	NCU09914	T0	62142	62144	+	62865	62867	17854	supercont10.1	NCU10501	T0	91324	91326	+	92591	92593
supercont10.1	132795	133287	493	132909	31	7.86702	2.97965	5.62506	FN1_vs_FN2_peak_5	-547	supercont10.1	NCU08058	T0	132362	132364	-	130428	130430	927	supercont10.1	NCU08059	T0	133836	133838	+	134462	134464
supercont10.1	143896	144325	430	144081	25	8.34709	3.52714	6.06424	FN1_vs_FN2_peak_6	-573	supercont10.1	NCU08063	T0	143508	143510	-	140468	140470	707	supercont10.1	NCU08064	T0	148884	148886	-	144786	144788
supercont10.1	167363	168012	650	167780	37	15.631	4.77197	12.9558	FN1_vs_FN2_peak_7	-1937	supercont10.1	NCU08069	T0	163963	163965	+	165841	165843	3485	supercont10.1	NCU08070	T0	172862	172864	-	171263	171265
supercont10.1	178195	178413	219	178310	21	5.98626	2.98451	3.91536	FN1_vs_FN2_peak_8	-786	supercont10.1	NCU08072	T0	177524	177526	-	175502	175504	306	supercont10.1	NCU08073	T0	180165	180167	-	178614	178616
supercont10.1	225912	226282	371	226164	43	14.2695	3.90548	11.6498	FN1_vs_FN2_peak_9	-1290	supercont10.1	NCU08089	T0	224662	224664	+	224872	224874	1108	supercont10.1	NCU11431	T0	227639	227641	-	227270	227272
supercont10.1	229308	230488	1181	229501	61	18.9805	3.87558	16.2033	FN1_vs_FN2_peak_10	-882	supercont10.1	NCU08090	T0	228619	228621	-	228253	228255	2084	supercont10.1	NCU10622	T0	232579	232581	-	231583	231585
supercont10.1	237282	237726	445	237520	32	12.4248	4.26357	9.88262	FN1_vs_FN2_peak_11	-1352	supercont10.1	NCU08092	T0	236168	236170	-	234958	234960	229	supercont10.1	NCU08093	T0	237749	237751	+	238206	238208
supercont10.1	292689	292888	200	292789	27	8.55797	3.43908	6.26061	FN1_vs_FN2_peak_12	-27403	supercont10.1	NCU08103	T0	265386	265388	-	264036	264038	378	supercont10.1	NCU08106	T0	293167	293169	+	294571	294573
supercont10.1	354495	355553	1059	354978	40	16.4778	4.72495	13.7747	FN1_vs_FN2_peak_13	-1769	supercont10.1	NCU11433	T0	351913	351915	+	353207	353209	1510	supercont10.1	NCU07509	T0	356488	356490	+	357540	357542
supercont10.1	367268	367602	335	367448	23	6.25945	2.94778	4.16438	FN1_vs_FN2_peak_14	-114	supercont10.1	NCU07507	T0	367334	367336	-	367034	367036	731	supercont10.1	NCU07506	T0	368179	368181	+	369179	369181
supercont10.1	367697	367900	204	367851	28	4.33833	2.14847	2.47882	FN1_vs_FN2_peak_15	-517	supercont10.1	NCU07507	T0	367334	367336	-	367034	367036	328	supercont10.1	NCU07506	T0	368179	368181	+	369179	369181
supercont10.1	528250	528527	278	528379	69	11.3688	2.49561	8.88167	FN1_vs_FN2_peak_16	-4989	supercont10.1	NCU07471	T0	522169	522171	+	523388	523390	3026	supercont10.1	NCU07468	T0	531405	531407	+	532753	532755
supercont10.1	607007	607242	236	607075	25	6.8766	3.02746	4.72199	FN1_vs_FN2_peak_17	-4070	supercont10.1	NCU07445	T0	603005	603007	-	599620	599622	2462	supercont10.1	NCU07443	T0	609537	609539	+	614447	614449
supercont10.1	607323	607638	316	607504	31	10.439	3.7261	8.0094	FN1_vs_FN2_peak_18	-4499	supercont10.1	NCU07445	T0	603005	603007	-	599620	599622	2033	supercont10.1	NCU07443	T0	609537	609539	+	614447	614449
supercont10.1	646096	646316	221	646217	46	6.15535	2.13843	4.07022	FN1_vs_FN2_peak_19	-666	supercont10.1	NCU07432	T0	645551	645553	-	644751	644753	7323	supercont10.1	NCU07430	T0	653540	653542	+	654406	654408
supercont10.1	650845	651348	504	651226	31	6.82357	2.69919	4.67476	FN1_vs_FN2_peak_20	-5675	supercont10.1	NCU07432	T0	645551	645553	-	644751	644753	2314	supercont10.1	NCU07430	T0	653540	653542	+	654406	654408
supercont10.1	714117	715291	1175	714702	88	44.9539	6.77735	41.7287	FN1_vs_FN2_peak_21	-1803	supercont10.1	NCU10007	T1	712899	712901	-	711205	711207	2411	supercont10.1	NCU10008	T0	718784	718786	-	717111	717113
supercont10.1	734789	737118	2330	735973	110	45.4994	5.42255	42.2681	FN1_vs_FN2_peak_22	-5679	supercont10.1	NCU09065	T0	726646	726648	+	730292	730294	4060	supercont10.1	NCU09066	T0	740391	740393	-	740031	740033
supercont10.1	737531	739357	1827	737901	85	10.8129	2.20851	8.3609	FN1_vs_FN2_peak_23	-7607	supercont10.1	NCU09065	T0	726646	726648	+	730292	730294	2132	supercont10.1	NCU09066	T0	740391	740393	-	740031	740033
supercont10.1	739433	739850	418	739611	60	15.438	3.31379	12.77	FN1_vs_FN2_peak_24	-9317	supercont10.1	NCU09065	T0	726646	726648	+	730292	730294	422	supercont10.1	NCU09066	T0	740391	740393	-	740031	740033
supercont10.1	740085	740720	636	740328	67	7.38825	2.02477	5.18787	FN1_vs_FN2_peak_25	-10034	supercont10.1	NCU09065	T0	726646	726648	+	730292	730294	2317	supercont10.1	NCU09068	T0	742645	742647	+	745930	745932
supercont10.1	740812	742027	1216	740999	85	17.8124	2.95325	15.0666	FN1_vs_FN2_peak_26	-608	supercont10.1	NCU09066	T0	740391	740393	-	740031	740033	1646	supercont10.1	NCU09068	T0	742645	742647	+	745930	745932
supercont10.1	781766	782098	333	781844	32	9.52642	3.3851	7.15857	FN1_vs_FN2_peak_27	-4007	supercont10.1	NCU09079	T0	777837	777839	-	775272	775274	10097	supercont10.1	NCU09080	T0	792233	792235	-	791939	791941
supercont10.1	787631	787830	200	787665	25	6.4153	2.87788	4.30683	FN1_vs_FN2_peak_28	-9828	supercont10.1	NCU09079	T0	777837	777839	-	775272	775274	4276	supercont10.1	NCU09080	T0	792233	792235	-	791939	791941
supercont10.1	802837	803535	699	803148	30	6.46681	2.64673	4.35474	FN1_vs_FN2_peak_29	-4326	supercont10.1	NCU09082	T0	798822	798824	-	798219	798221	1249	supercont10.1	NCU09084	T0	804397	804399	+	805157	805159
supercont10.1	803739	804106	368	803920	34	8.92942	3.10663	6.60567	FN1_vs_FN2_peak_30	-5098	supercont10.1	NCU09082	T0	798822	798824	-	798219	798221	477	supercont10.1	NCU09084	T0	804397	804399	+	805157	805159
supercont10.1	947983	948867	885	948674	47	22.0703	5.58915	19.2051	FN1_vs_FN2_peak_31	-5605	supercont10.1	NCU02184	T0	938696	938698	+	943067	943069	2526	supercont10.1	NCU02183	T0	951621	951623	-	951198	951200
supercont10.1	949041	949625	585	949189	32	11.0811	3.84254	8.61123	FN1_vs_FN2_peak_32	-6120	supercont10.1	NCU02184	T0	938696	938698	+	943067	943069	2011	supercont10.1	NCU02183	T0	951621	951623	-	951198	951200
supercont10.1	949715	950468	754	950279	25	7.69775	3.30205	5.47397	FN1_vs_FN2_peak_33	-7210	supercont10.1	NCU02184	T0	938696	938698	+	943067	943069	921	supercont10.1	NCU02183	T0	951621	951623	-	951198	951200
supercont10.1	982147	982488	342	982299	25	7.32493	3.17602	5.13023	FN1_vs_FN2_peak_34	-519	supercont10.1	NCU11442	T0	981780	981782	-	981366	981368	2371	supercont10.1	NCU02175	T0	984670	984672	+	987407	987409
supercont10.1	982555	982898	344	982629	25	6.4153	2.87788	4.30683	FN1_vs_FN2_peak_35	-849	supercont10.1	NCU11442	T0	981780	981782	-	981366	981368	2041	supercont10.1	NCU02175	T0	984670	984672	+	987407	987409
supercont10.1	989491	989738	248	989619	22	6.18784	2.98882	4.09871	FN1_vs_FN2_peak_36	-211	supercont10.1	NCU11443	T0	988959	988961	+	989406	989408	2779	supercont10.1	NCU02174	T0	992398	992400	+	993073	993075
supercont10.1	1024009	1024250	242	1024117	28	8.05856	3.20994	5.80233	FN1_vs_FN2_peak_37	-419	supercont10.1	NCU02167	T0	1023698	1023700	-	1022273	1022275	7073	supercont10.1	NCU11444	T0	1031190	1031192	+	1031460	1031462
supercont10.1	1030219	1030834	616	1030603	54	31.5855	7.46126	28.5282	FN1_vs_FN2_peak_38	-6905	supercont10.1	NCU02167	T0	1023698	1023700	-	1022273	1022275	587	supercont10.1	NCU11444	T0	1031190	1031192	+	1031460	1031462
supercont10.1	1090960	1091189	230	1090977	18	3.77828	2.33366	2.00102	FN1_vs_FN2_peak_39	-1635	supercont10.1	NCU02146	T0	1087390	1087392	+	1089340	1089342	4149	supercont10.1	NCU10687	T0	1095126	1095128	+	1097221	1097223
supercont10.1	1091448	1091794	347	1091598	28	10.2881	3.93412	7.86728	FN1_vs_FN2_peak_40	-462	supercont10.1	NCU02145	T0	1090819	1090821	+	1091134	1091136	3528	supercont10.1	NCU10687	T0	1095126	1095128	+	1097221	1097223
supercont10.1	1102842	1104216	1375	1103726	37	16.8476	5.15506	14.1307	FN1_vs_FN2_peak_41	-2480	supercont10.1	NCU02144	T0	1100620	1100622	+	1101244	1101246	1205	supercont10.1	NCU02143	T0	1104931	1104933	+	1105463	1105465
supercont10.1	1105613	1105843	231	1105721	20	5.44087	2.84885	3.42842	FN1_vs_FN2_peak_42	-256	supercont10.1	NCU02143	T0	1104931	1104933	+	1105463	1105465	1441	supercont10.1	NCU02142	T0	1107162	1107164	+	1108335	1108337
supercont10.1	1112845	1113294	450	1112920	25	7.23257	3.14515	5.04428	FN1_vs_FN2_peak_43	-4583	supercont10.1	NCU02142	T0	1107162	1107164	+	1108335	1108337	4094	supercont10.1	NCU02139	T0	1119393	1119395	-	1117012	1117014
supercont10.1	1113803	1114353	551	1114199	39	12.9563	3.84605	10.3947	FN1_vs_FN2_peak_44	-5862	supercont10.1	NCU02142	T0	1107162	1107164	+	1108335	1108337	2815	supercont10.1	NCU02139	T0	1119393	1119395	-	1117012	1117014
supercont10.1	1123216	1123567	352	1123316	39	10.6055	3.26341	8.16391	FN1_vs_FN2_peak_45	-829	supercont10.1	NCU02138	T0	1122487	1122489	-	1121590	1121592	1454	supercont10.1	NCU02137	T0	1124770	1124772	+	1126873	1126875
supercont10.1	1155326	1155900	575	1155630	229	174.461	13.4748	170.246	FN1_vs_FN2_peak_46	-805	supercont10.1	NCU02128	T0	1154825	1154827	-	1153219	1153221	963	supercont10.1	NCU02127	T0	1158481	1158483	-	1156591	1156593
supercont10.1	1166798	1167005	208	1166970	45	6.55512	2.22871	4.42752	FN1_vs_FN2_peak_47	-210	supercont10.1	NCU02124	T1	1165875	1165877	+	1166758	1166760	504	supercont10.1	NCU02123	T0	1168753	1168755	-	1167472	1167474
supercont10.1	1212011	1212400	390	1212193	38	6.32704	2.34622	4.22694	FN1_vs_FN2_peak_48	-5913	supercont10.1	NCU02115	T0	1203419	1203421	+	1206278	1206280	21875	supercont10.1	NCU02114	T0	1234068	1234070	+	1235386	1235388
supercont10.1	1212987	1214066	1080	1213528	27	9.62598	3.79846	7.24758	FN1_vs_FN2_peak_49	-7248	supercont10.1	NCU02115	T0	1203419	1203421	+	1206278	1206280	20540	supercont10.1	NCU02114	T0	1234068	1234070	+	1235386	1235388
supercont10.1	1251878	1252120	243	1252024	26	8.56748	3.52086	6.26951	FN1_vs_FN2_peak_50	-1002	supercont10.1	NCU02111	T0	1251022	1251024	-	1247098	1247100	2912	supercont10.1	NCU02110	T0	1254936	1254938	+	1256830	1256832
supercont10.1	1253295	1253870	576	1253706	24	7.73136	3.39148	5.49838	FN1_vs_FN2_peak_51	-2684	supercont10.1	NCU02111	T0	1251022	1251024	-	1247098	1247100	1230	supercont10.1	NCU02110	T0	1254936	1254938	+	1256830	1256832
supercont10.1	1293168	1293381	214	1293332	51	6.72552	2.14782	4.58485	FN1_vs_FN2_peak_52	-925	supercont10.1	NCU11041	T0	1292407	1292409	-	1290549	1290551	1381	supercont10.1	NCU02099	T0	1294713	1294715	+	1296164	1296166
supercont10.1	1293594	1293866	273	1293708	53	7.72965	2.27233	5.49838	FN1_vs_FN2_peak_53	-1301	supercont10.1	NCU11041	T0	1292407	1292409	-	1290549	1290551	1005	supercont10.1	NCU02099	T0	1294713	1294715	+	1296164	1296166
supercont10.1	1301637	1301912	276	1301796	72	6.73332	1.8964	4.59232	FN1_vs_FN2_peak_54	-2362	supercont10.1	NCU02097	T0	1299434	1299436	-	1298311	1298313	2884	supercont10.1	NCU02096	T0	1304680	1304682	+	1306185	1306187
supercont10.1	1326154	1329091	2938	1328116	65	30.3693	5.85823	27.3337	FN1_vs_FN2_peak_55	-12277	supercont10.1	NCU02094	T0	1313486	1313488	+	1315837	1315839	2974	supercont10.1	NCU02092	T0	1331090	1331092	+	1333813	1333815
supercont10.1	1386131	1386330	200	1386293	22	6.55029	3.12017	4.42325	FN1_vs_FN2_peak_56	-611	supercont10.1	NCU02086	T0	1385682	1385684	-	1383996	1383998	1812	supercont10.1	NCU10903	T0	1388105	1388107	+	1389126	1389128
supercont10.1	1386802	1387299	498	1386981	35	14.9064	4.75538	12.2597	FN1_vs_FN2_peak_57	-1299	supercont10.1	NCU02086	T0	1385682	1385684	-	1383996	1383998	1124	supercont10.1	NCU10903	T0	1388105	1388107	+	1389126	1389128
supercont10.1	1388514	1388731	218	1388623	22	4.7682	2.49648	2.84731	FN1_vs_FN2_peak_58	-2941	supercont10.1	NCU02086	T0	1385682	1385684	-	1383996	1383998	5062	supercont10.1	NCU02085	T0	1395615	1395617	-	1393683	1393685
supercont10.1	1391954	1392157	204	1392118	25	6.8766	3.02746	4.72199	FN1_vs_FN2_peak_59	-2990	supercont10.1	NCU10903	T0	1388105	1388107	+	1389126	1389128	1567	supercont10.1	NCU02085	T0	1395615	1395617	-	1393683	1393685
supercont10.1	1392360	1392816	457	1392455	24	6.90967	3.10465	4.75325	FN1_vs_FN2_peak_60	-3327	supercont10.1	NCU10903	T0	1388105	1388107	+	1389126	1389128	1230	supercont10.1	NCU02085	T0	1395615	1395617	-	1393683	1393685
supercont10.1	1392881	1393304	424	1393001	26	8.53158	3.50861	6.23652	FN1_vs_FN2_peak_61	-3873	supercont10.1	NCU10903	T0	1388105	1388107	+	1389126	1389128	684	supercont10.1	NCU02085	T0	1395615	1395617	-	1393683	1393685
supercont10.1	1430302	1430588	287	1430522	25	5.01777	2.44331	3.05698	FN1_vs_FN2_peak_62	-2850	supercont10.1	NCU02081	T0	1427672	1427674	-	1427429	1427431	1414	supercont10.1	NCU02080	T0	1431936	1431938	+	1432194	1432196
supercont10.1	1431320	1431620	301	1431423	22	5.55261	2.76434	3.53045	FN1_vs_FN2_peak_63	-730	supercont10.1	NCU11210	T0	1429651	1429653	+	1430691	1430693	513	supercont10.1	NCU02080	T0	1431936	1431938	+	1432194	1432196
supercont10.1	1432363	1432562	200	1432486	17	3.92472	2.44187	2.11215	FN1_vs_FN2_peak_64	-290	supercont10.1	NCU02080	T0	1431936	1431938	+	1432194	1432196	6010	supercont10.1	NCU02079	T0	1439050	1439052	-	1438494	1438496
supercont10.1	1435651	1436045	395	1435723	26	4.55751	2.2706	2.65872	FN1_vs_FN2_peak_65	-3527	supercont10.1	NCU02080	T0	1431936	1431938	+	1432194	1432196	2773	supercont10.1	NCU02079	T0	1439050	1439052	-	1438494	1438496
supercont10.1	1450598	1450900	303	1450754	19	4.9149	2.71319	2.96417	FN1_vs_FN2_peak_66	-1356	supercont10.1	NCU02076	T0	1449398	1449400	-	1448503	1448505	228	supercont10.1	NCU02075	T0	1450982	1450984	+	1453320	1453322
supercont10.1	1454530	1454831	302	1454653	33	9.89643	3.42495	7.50079	FN1_vs_FN2_peak_67	-1331	supercont10.1	NCU02075	T0	1450982	1450984	+	1453320	1453322	723	supercont10.1	NCU02074	T0	1455376	1455378	+	1457550	1457552
supercont10.1	1517508	1518259	752	1517765	32	10.4485	3.6527	8.01751	FN1_vs_FN2_peak_68	-1954	supercont10.1	NCU02057	T0	1515811	1515813	-	1511407	1511409	2252	supercont10.1	NCU02056	T0	1520017	1520019	+	1521507	1521509
supercont10.1	1556988	1557470	483	1557233	21	5.98626	2.98451	3.91536	FN1_vs_FN2_peak_69	-1315	supercont10.1	NCU02049	T0	1555918	1555920	-	1551645	1551647	3061	supercont10.1	NCU02048	T0	1560294	1560296	+	1564467	1564469
supercont10.1	1567475	1567688	214	1567499	21	4.77562	2.54845	2.85323	FN1_vs_FN2_peak_70	-3030	supercont10.1	NCU02048	T0	1560294	1560296	+	1564467	1564469	3351	supercont10.1	NCU02046	T0	1570850	1570852	+	1572708	1572710
supercont10.1	1567767	1568256	490	1568108	24	5.83181	2.74549	3.78241	FN1_vs_FN2_peak_71	-3639	supercont10.1	NCU02048	T0	1560294	1560296	+	1564467	1564469	2742	supercont10.1	NCU02046	T0	1570850	1570852	+	1572708	1572710
supercont10.1	1569509	1569897	389	1569604	25	5.01777	2.44331	3.05698	FN1_vs_FN2_peak_72	-5135	supercont10.1	NCU02048	T0	1560294	1560296	+	1564467	1564469	1246	supercont10.1	NCU02046	T0	1570850	1570852	+	1572708	1572710
supercont10.1	1583239	1583483	245	1583360	23	5.01747	2.53144	3.05683	FN1_vs_FN2_peak_73	-912	supercont10.1	NCU02042	T0	1582448	1582450	-	1580757	1580759	2843	supercont10.1	NCU02041	T0	1586203	1586205	+	1586977	1586979
supercont10.1	1584887	1585280	394	1585158	26	4.67803	2.30522	2.76538	FN1_vs_FN2_peak_74	-2710	supercont10.1	NCU02042	T0	1582448	1582450	-	1580757	1580759	1045	supercont10.1	NCU02041	T0	1586203	1586205	+	1586977	1586979
supercont10.1	1585388	1585747	360	1585521	25	6.8766	3.02746	4.72199	FN1_vs_FN2_peak_75	-3073	supercont10.1	NCU02042	T0	1582448	1582450	-	1580757	1580759	682	supercont10.1	NCU02041	T0	1586203	1586205	+	1586977	1586979
supercont10.1	1610484	1610782	299	1610627	21	5.98626	2.98451	3.91536	FN1_vs_FN2_peak_76	-750	supercont10.1	NCU02035	T0	1609877	1609879	-	1608107	1608109	1304	supercont10.1	NCU02034	T0	1611931	1611933	+	1614466	1614468
supercont10.1	1655547	1656050	504	1655882	69	7.61265	2.03035	5.39495	FN1_vs_FN2_peak_77	-997	supercont10.1	NCU02020	T0	1654885	1654887	-	1652002	1652004	2331	supercont10.1	NCU02019	T0	1659570	1659572	-	1658211	1658213
supercont10.1	1684749	1684979	231	1684922	18	4.40921	2.57753	2.52684	FN1_vs_FN2_peak_78	-1141	supercont10.1	NCU02011	T0	1683781	1683783	-	1680784	1680786	1439	supercont10.1	NCU02010	T0	1688461	1688463	-	1686359	1686361
supercont10.1	1689440	1689815	376	1689625	32	9.92859	3.5005	7.5307	FN1_vs_FN2_peak_79	-1164	supercont10.1	NCU02010	T0	1688461	1688463	-	1686359	1686361	1242	supercont10.1	NCU02009	T0	1692806	1692808	-	1690865	1690867
supercont10.1	1694126	1694843	718	1694503	56	11.6309	2.82271	9.13286	FN1_vs_FN2_peak_80	-1697	supercont10.1	NCU02009	T0	1692806	1692808	-	1690865	1690867	1939	supercont10.1	NCU02008	T0	1696442	1696444	+	1697180	1697182
supercont10.1	1695063	1696031	969	1695883	40	13.7579	3.98323	11.1589	FN1_vs_FN2_peak_81	-3077	supercont10.1	NCU02009	T0	1692806	1692808	-	1690865	1690867	559	supercont10.1	NCU02008	T0	1696442	1696444	+	1697180	1697182
supercont10.1	1704594	1704894	301	1704768	33	10.4672	3.5862	8.03398	FN1_vs_FN2_peak_82	-597	supercont10.1	NCU02005	T0	1704171	1704173	-	1703238	1703240	1753	supercont10.1	NCU02004	T0	1706521	1706523	+	1708009	1708011
supercont10.1	1705825	1706141	317	1705971	29	8.85415	3.38758	6.53536	FN1_vs_FN2_peak_83	-1800	supercont10.1	NCU02005	T0	1704171	1704173	-	1703238	1703240	550	supercont10.1	NCU02004	T0	1706521	1706523	+	1708009	1708011
supercont10.1	1773915	1774617	703	1774283	24	7.73136	3.39148	5.49838	FN1_vs_FN2_peak_84	-1171	supercont10.1	NCU11454	T0	1771034	1771036	+	1773110	1773112	1116	supercont10.1	NCU01985	T0	1775399	1775401	+	1777778	1777780
supercont10.1	1788597	1789532	936	1789009	116	70.967	8.90349	67.4538	FN1_vs_FN2_peak_85	-571	supercont10.1	NCU01981	T0	1788438	1788440	-	1787711	1787713	726	supercont10.1	NCU01980	T0	1789735	1789737	+	1791250	1791252
supercont10.1	1864795	1866513	1719	1865685	274	295.421	27.7018	289.957	FN1_vs_FN2_peak_86	-3851	supercont10.1	NCU01958	T0	1860834	1860836	+	1861832	1861834	405	supercont10.1	NCU01957	T0	1867208	1867210	-	1866088	1866090
supercont10.1	1875231	1875501	271	1875395	33	6.41701	2.51889	4.30803	FN1_vs_FN2_peak_87	-363	supercont10.1	NCU01955	T0	1873849	1873851	+	1875030	1875032	450	supercont10.1	NCU01954	T0	1877156	1877158	-	1875843	1875845
supercont10.1	1913163	1913512	350	1913245	24	7.29428	3.23745	5.10071	FN1_vs_FN2_peak_88	-1016	supercont10.1	NCU01944	T0	1912229	1912231	-	1910408	1910410	3999	supercont10.1	NCU01943	T0	1918162	1918164	-	1917242	1917244
supercont10.1	1913612	1914486	875	1913879	48	17.5843	4.34929	14.8471	FN1_vs_FN2_peak_89	-1650	supercont10.1	NCU01944	T0	1912229	1912231	-	1910408	1910410	3365	supercont10.1	NCU01943	T0	1918162	1918164	-	1917242	1917244
supercont10.1	1915538	1916128	591	1915927	40	16.6485	4.77407	13.9406	FN1_vs_FN2_peak_90	-3698	supercont10.1	NCU01944	T0	1912229	1912231	-	1910408	1910410	1317	supercont10.1	NCU01943	T0	1918162	1918164	-	1917242	1917244
supercont10.1	1922764	1924721	1958	1923754	51	23.2357	5.48478	20.3424	FN1_vs_FN2_peak_91	-5592	supercont10.1	NCU01943	T0	1918162	1918164	-	1917242	1917244	9336	supercont10.1	NCU01940	T0	1933090	1933092	+	1935433	1935435
supercont10.1	1924869	1925085	217	1924953	19	4.6156	2.59897	2.71025	FN1_vs_FN2_peak_92	-541	supercont10.1	NCU01942	T0	1924412	1924414	-	1923233	1923235	8137	supercont10.1	NCU01940	T0	1933090	1933092	+	1935433	1935435
supercont10.1	1931637	1932066	430	1931769	27	9.62598	3.79846	7.24758	FN1_vs_FN2_peak_93	-7357	supercont10.1	NCU01942	T0	1924412	1924414	-	1923233	1923235	1321	supercont10.1	NCU01940	T0	1933090	1933092	+	1935433	1935435
supercont10.1	1969974	1970232	259	1970110	26	7.87261	3.28742	5.63042	FN1_vs_FN2_peak_94	-8660	supercont10.1	NCU01935	T0	1961450	1961452	-	1959913	1959915	1096	supercont10.1	NCU01932	T0	1974896	1974898	-	1971204	1971206
supercont10.1	1996300	1996825	526	1996410	30	6.8546	2.75159	4.70247	FN1_vs_FN2_peak_95	-2750	supercont10.1	NCU01927	T1	1991452	1991454	+	1993658	1993660	1062	supercont10.1	NCU01926	T0	1997472	1997474	+	1999097	1999099
supercont10.1	2000597	2002068	1472	2001121	68	29.7337	5.4739	26.7078	FN1_vs_FN2_peak_96	-2022	supercont10.1	NCU01926	T0	1997472	1997474	+	1999097	1999099	3252	supercont10.1	NCU01924	T0	2005843	2005845	-	2004371	2004373
supercont10.1	2014687	2017451	2765	2015439	133	38.3992	3.88667	35.25	FN1_vs_FN2_peak_97	-3575	supercont10.1	NCU01923	T0	2011864	2011866	-	2010797	2010799	7499	supercont10.1	NCU01922	T0	2022938	2022940	+	2024348	2024350
supercont10.1	2018861	2019581	721	2019227	72	14.6651	2.85718	12.026	FN1_vs_FN2_peak_98	-7363	supercont10.1	NCU01923	T0	2011864	2011866	-	2010797	2010799	3711	supercont10.1	NCU01922	T0	2022938	2022940	+	2024348	2024350
supercont10.1	2019775	2020020	246	2019871	42	7.9096	2.55937	5.66543	FN1_vs_FN2_peak_99	-8007	supercont10.1	NCU01923	T0	2011864	2011866	-	2010797	2010799	3067	supercont10.1	NCU01922	T0	2022938	2022940	+	2024348	2024350
supercont10.1	2022417	2023122	706	2022742	39	13.6	4.01492	11.0091	FN1_vs_FN2_peak_100	-10878	supercont10.1	NCU01923	T0	2011864	2011866	-	2010797	2010799	196	supercont10.1	NCU01922	T0	2022938	2022940	+	2024348	2024350
supercont10.1	2026637	2027529	893	2026955	41	13.6322	3.88175	11.0399	FN1_vs_FN2_peak_101	-679	supercont10.1	NCU11201	T0	2026276	2026278	-	2024978	2024980	571	supercont10.1	NCU11460	T0	2029508	2029510	-	2027524	2027526
supercont10.1	2056120	2056409	290	2056282	21	5.98626	2.98451	3.91536	FN1_vs_FN2_peak_102	-1418	supercont10.1	NCU01912	T0	2050926	2050928	+	2054862	2054864	2269	supercont10.1	NCU01911	T0	2058551	2058553	+	2060615	2060617
supercont10.1	2086669	2086963	295	2086855	26	8.07024	3.35302	5.8132	FN1_vs_FN2_peak_103	-732	supercont10.1	NCU11461	T0	2086123	2086125	-	2085867	2085869	1105	supercont10.1	NCU01902	T0	2088605	2088607	-	2087958	2087960
supercont10.1	2087227	2087492	266	2087374	35	14.6643	4.67815	12.0252	FN1_vs_FN2_peak_104	-1251	supercont10.1	NCU11461	T0	2086123	2086125	-	2085867	2085869	586	supercont10.1	NCU01902	T0	2088605	2088607	-	2087958	2087960
supercont10.1	2106878	2107463	586	2107237	33	13.8065	4.61242	11.202	FN1_vs_FN2_peak_105	-3433	supercont10.1	NCU01898	T0	2102458	2102460	+	2103802	2103804	1756	supercont10.1	NCU01896	T0	2112018	2112020	-	2108991	2108993
supercont10.1	2151548	2151973	426	2151650	19	4.9149	2.71319	2.96417	FN1_vs_FN2_peak_106	-1333	supercont10.1	NCU10570	T0	2150317	2150319	-	2148869	2148871	855	supercont10.1	NCU01884	T0	2155662	2155664	-	2152503	2152505
supercont10.1	2162866	2163075	210	2163028	26	5.69297	2.60279	3.65689	FN1_vs_FN2_peak_107	-925	supercont10.1	NCU01882	T0	2162103	2162105	-	2160030	2160032	3498	supercont10.1	NCU11464	T0	2166526	2166528	+	2167030	2167032
supercont10.1	2163435	2164081	647	2163675	37	13.0154	4.00811	10.4496	FN1_vs_FN2_peak_108	-1572	supercont10.1	NCU01882	T0	2162103	2162105	-	2160030	2160032	2851	supercont10.1	NCU11464	T0	2166526	2166528	+	2167030	2167032
supercont10.1	2165139	2165489	351	2165337	26	8.97881	3.6628	6.64625	FN1_vs_FN2_peak_109	-3234	supercont10.1	NCU01882	T0	2162103	2162105	-	2160030	2160032	1189	supercont10.1	NCU11464	T0	2166526	2166528	+	2167030	2167032
supercont10.1	2194654	2196648	1995	2194916	329	34.1829	2.12913	31.0879	FN1_vs_FN2_peak_110	-2626	supercont10.1	NCU01873	T0	2192290	2192292	-	2191189	2191191	1843	supercont10.1	NCU01871	T0	2196759	2196761	+	2197954	2197956
supercont10.1	2367395	2367629	235	2367505	50	8.56704	2.47097	6.26909	FN1_vs_FN2_peak_111	-832	supercont10.1	NCU09978	T0	2364440	2364442	+	2366671	2366673	1406	supercont10.1	NCU09980	T0	2368911	2368913	+	2371570	2371572
supercont10.1	2433312	2434748	1437	2433856	135	93.1895	10.8661	89.4804	FN1_vs_FN2_peak_112	-420	supercont10.1	NCU02474	T0	2433436	2433438	-	2433044	2433046	1084	supercont10.1	NCU02475	T0	2434940	2434942	+	2438370	2438372
supercont10.1	2452887	2453097	211	2452932	17	3.92472	2.44187	2.11215	FN1_vs_FN2_peak_113	-1464	supercont10.1	NCU02478	T0	2451468	2451470	-	2444043	2444045	3287	supercont10.1	NCU02479	T0	2457868	2457870	-	2456217	2456219
supercont10.1	2520956	2521524	569	2521145	45	23.4498	6.24033	20.5499	FN1_vs_FN2_peak_114	-1955	supercont10.1	NCU02496	T0	2519190	2519192	-	2517786	2517788	1561	supercont10.1	NCU02497	T0	2522706	2522708	+	2525831	2525833
supercont10.1	2535892	2536138	247	2535968	31	3.52739	1.87476	1.78156	FN1_vs_FN2_peak_115	-76	supercont10.1	NCU02501	T0	2535892	2535894	-	2534742	2534744	1461	supercont10.1	NCU02502	T0	2537429	2537431	+	2538593	2538595
supercont10.1	2536191	2536987	797	2536513	45	13.009	3.50052	10.4442	FN1_vs_FN2_peak_116	-621	supercont10.1	NCU02501	T0	2535892	2535894	-	2534742	2534744	916	supercont10.1	NCU02502	T0	2537429	2537431	+	2538593	2538595
supercont10.1	2543104	2543614	511	2543270	35	14.6643	4.67815	12.0252	FN1_vs_FN2_peak_117	-156	supercont10.1	NCU02504	T0	2543114	2543116	-	2542196	2542198	2192	supercont10.1	NCU02505	T0	2550407	2550409	-	2545460	2545462
supercont10.1	2553343	2554361	1019	2553938	70	37.5827	6.99486	34.4442	FN1_vs_FN2_peak_118	-3531	supercont10.1	NCU02505	T0	2550407	2550409	-	2545460	2545462	792	supercont10.1	NCU02507	T0	2555676	2555678	-	2554728	2554730
supercont10.1	2582663	2583618	956	2583279	89	68.5263	12.2093	65.0373	FN1_vs_FN2_peak_119	-645	supercont10.1	NCU02514	T0	2582634	2582636	-	2580026	2580028	1501	supercont10.1	NCU02515	T0	2584780	2584782	+	2587528	2587530
supercont10.1	2583753	2584018	266	2583913	21	5.98626	2.98451	3.91536	FN1_vs_FN2_peak_120	-1279	supercont10.1	NCU02514	T0	2582634	2582636	-	2580026	2580028	867	supercont10.1	NCU02515	T0	2584780	2584782	+	2587528	2587530
supercont10.1	2613617	2614022	406	2613787	19	3.88985	2.32881	2.09846	FN1_vs_FN2_peak_121	-3456	supercont10.1	NCU02523	T0	2609022	2609024	+	2610329	2610331	1581	supercont10.1	NCU02524	T0	2615368	2615370	+	2620293	2620295
supercont10.1	2696429	2697291	863	2696675	61	21.3483	4.30834	18.5027	FN1_vs_FN2_peak_122	-112	supercont10.1	NCU02549	T0	2696563	2696565	-	2694712	2694714	1171	supercont10.1	NCU02550	T0	2697846	2697848	+	2700708	2700710
supercont10.1	2729158	2730120	963	2729787	28	10.2881	3.93412	7.86728	FN1_vs_FN2_peak_123	-4837	supercont10.1	NCU02556	T0	2721798	2721800	+	2724948	2724950	2068	supercont10.1	NCU02558	T0	2731855	2731857	+	2733863	2733865
supercont10.1	2778874	2779076	203	2778892	23	4.66544	2.41761	2.7545	FN1_vs_FN2_peak_124	-1011	supercont10.1	NCU02574	T0	2777124	2777126	+	2777879	2777881	986	supercont10.1	NCU02575	T0	2779878	2779880	+	2780833	2780835
supercont10.1	2779129	2779422	294	2779205	22	5.81521	2.85628	3.76693	FN1_vs_FN2_peak_125	-1324	supercont10.1	NCU02574	T0	2777124	2777126	+	2777879	2777881	673	supercont10.1	NCU02575	T0	2779878	2779880	+	2780833	2780835
supercont10.1	2780120	2781284	1165	2780297	29	10.9646	4.06978	8.50109	FN1_vs_FN2_peak_126	-2416	supercont10.1	NCU02574	T0	2777124	2777126	+	2777879	2777881	2040	supercont10.1	NCU02576	T0	2782337	2782339	+	2785574	2785576
supercont10.1	2879802	2880023	222	2879911	20	5.44087	2.84885	3.42842	FN1_vs_FN2_peak_127	-1856	supercont10.1	NCU02605	T0	2877614	2877616	+	2878053	2878055	3336	supercont10.1	NCU02606	T0	2883247	2883249	+	2885747	2885749
supercont10.1	2880138	2880646	509	2880272	23	6.74862	3.11876	4.60547	FN1_vs_FN2_peak_128	-2217	supercont10.1	NCU02605	T0	2877614	2877616	+	2878053	2878055	2975	supercont10.1	NCU02606	T0	2883247	2883249	+	2885747	2885749
supercont10.1	2881067	2881466	400	2881230	27	9.62598	3.79846	7.24758	FN1_vs_FN2_peak_129	-3175	supercont10.1	NCU02605	T0	2877614	2877616	+	2878053	2878055	2017	supercont10.1	NCU02606	T0	2883247	2883249	+	2885747	2885749
supercont10.1	2881778	2882380	603	2881965	27	9.62598	3.79846	7.24758	FN1_vs_FN2_peak_130	-3910	supercont10.1	NCU02605	T0	2877614	2877616	+	2878053	2878055	1282	supercont10.1	NCU02606	T0	2883247	2883249	+	2885747	2885749
supercont10.1	2953680	2954421	742	2954206	150	21.2391	2.41225	18.397	FN1_vs_FN2_peak_131	-1724	supercont10.1	NCU02622	T0	2950845	2950847	+	2952480	2952482	566	supercont10.1	NCU02623	T0	2954772	2954774	+	2955594	2955596
supercont10.1	2959458	2959828	371	2959701	39	11.7897	3.55044	9.27836	FN1_vs_FN2_peak_132	-482	supercont10.1	NCU02624	T0	2959219	2959221	-	2957492	2957494	1342	supercont10.1	NCU02625	T0	2962832	2962834	-	2961041	2961043
supercont10.1	2964682	2964974	293	2964881	29	9.19462	3.49322	6.84824	FN1_vs_FN2_peak_133	-2049	supercont10.1	NCU02625	T0	2962832	2962834	-	2961041	2961043	2611	supercont10.1	NCU02626	T0	2970569	2970571	-	2967490	2967492
supercont10.1	2965029	2965321	293	2965159	31	11.6442	4.10596	9.14569	FN1_vs_FN2_peak_134	-2327	supercont10.1	NCU02625	T0	2962832	2962834	-	2961041	2961043	2333	supercont10.1	NCU02626	T0	2970569	2970571	-	2967490	2967492
supercont10.1	2972521	2972985	465	2972906	28	6.118	2.63675	4.03557	FN1_vs_FN2_peak_135	-2337	supercont10.1	NCU02626	T0	2970569	2970571	-	2967490	2967492	2412	supercont10.1	NCU02627	T1	2976772	2976774	-	2975316	2975318
supercont10.1	2973177	2973461	285	2973268	39	6.7417	2.40638	4.59982	FN1_vs_FN2_peak_136	-2699	supercont10.1	NCU02626	T0	2970569	2970571	-	2967490	2967492	2050	supercont10.1	NCU02627	T1	2976772	2976774	-	2975316	2975318
supercont10.1	2978053	2978605	553	2978221	66	4.44781	1.66338	2.5619	FN1_vs_FN2_peak_137	-1449	supercont10.1	NCU02627	T1	2976772	2976774	-	2975316	2975318	3723	supercont10.1	NCU02628	T0	2981944	2981946	+	2985427	2985429
supercont10.1	2978733	2979115	383	2978830	46	6.05717	2.1212	3.98024	FN1_vs_FN2_peak_138	-2058	supercont10.1	NCU02627	T1	2976772	2976774	-	2975316	2975318	3114	supercont10.1	NCU02628	T0	2981944	2981946	+	2985427	2985429
supercont10.1	3019466	3019828	363	3019539	43	5.86194	2.14107	3.81086	FN1_vs_FN2_peak_139	-3244	supercont10.1	NCU02638	T0	3015960	3015962	+	3016293	3016295	2555	supercont10.1	NCU02639	T0	3023843	3023845	-	3022092	3022094
supercont10.1	3020167	3020619	453	3020523	30	6.08813	2.54583	4.00841	FN1_vs_FN2_peak_140	-4228	supercont10.1	NCU02638	T0	3015960	3015962	+	3016293	3016295	1571	supercont10.1	NCU02639	T0	3023843	3023845	-	3022092	3022094
supercont10.1	3033191	3034046	856	3033631	38	8.8	2.88932	6.48454	FN1_vs_FN2_peak_141	-6584	supercont10.1	NCU02641	T0	3025664	3025666	+	3027045	3027047	7011	supercont10.1	NCU02643	T0	3041682	3041684	-	3040640	3040642
supercont10.1	3034755	3035503	749	3034846	31	5.86719	2.4518	3.81545	FN1_vs_FN2_peak_142	-7799	supercont10.1	NCU02641	T0	3025664	3025666	+	3027045	3027047	5796	supercont10.1	NCU02643	T0	3041682	3041684	-	3040640	3040642
supercont10.1	3035684	3036310	627	3035915	27	5.43743	2.48531	3.42842	FN1_vs_FN2_peak_143	-8868	supercont10.1	NCU02641	T0	3025664	3025666	+	3027045	3027047	4727	supercont10.1	NCU02643	T0	3041682	3041684	-	3040640	3040642
supercont10.1	3042977	3043190	214	3043097	40	5.72166	2.17457	3.68313	FN1_vs_FN2_peak_144	-1415	supercont10.1	NCU02643	T0	3041682	3041684	-	3040640	3040642	1407	supercont10.1	NCU02644	T1	3044504	3044506	+	3045983	3045985
supercont10.1	3043713	3043941	229	3043849	28	4.90426	2.30062	2.96417	FN1_vs_FN2_peak_145	-2167	supercont10.1	NCU02643	T0	3041682	3041684	-	3040640	3040642	655	supercont10.1	NCU02644	T1	3044504	3044506	+	3045983	3045985
supercont10.1	3044032	3044304	273	3044204	26	4.96765	2.38898	3.01297	FN1_vs_FN2_peak_146	-2522	supercont10.1	NCU02643	T0	3041682	3041684	-	3040640	3040642	300	supercont10.1	NCU02644	T1	3044504	3044506	+	3045983	3045985
supercont10.1	3116869	3117080	212	3116966	22	6.16856	2.9819	4.08221	FN1_vs_FN2_peak_147	-5728	supercont10.1	NCU02663	T0	3109341	3109343	+	3111236	3111238	5351	supercont10.1	NCU02665	T0	3124837	3124839	-	3122315	3122317
supercont10.1	3124188	3124630	443	3124574	28	5.15068	2.3677	3.17699	FN1_vs_FN2_peak_148	-5277	supercont10.1	NCU02664	T0	3115606	3115608	+	3119295	3119297	1697	supercont10.1	NCU02666	T0	3128690	3128692	-	3126269	3126271
supercont10.1	3124830	3125312	483	3125119	71	16.6608	3.14802	13.9524	FN1_vs_FN2_peak_149	-282	supercont10.1	NCU02665	T0	3124837	3124839	-	3122315	3122317	1152	supercont10.1	NCU02666	T0	3128690	3128692	-	3126269	3126271
supercont10.1	3129594	3129885	292	3129883	42	3.65125	1.74393	1.89095	FN1_vs_FN2_peak_150	-410	supercont10.1	NCU11482	T0	3129473	3129475	-	3129137	3129139	4165	supercont10.1	NCU02668	T0	3134048	3134050	+	3135442	3135444
supercont10.1	3149546	3150052	507	3149859	55	10.2659	2.63017	7.85039	FN1_vs_FN2_peak_151	-1530	supercont10.1	NCU02671	T0	3148329	3148331	-	3146309	3146311	1216	supercont10.1	NCU02672	T0	3151075	3151077	+	3151652	3151654
supercont10.1	3150443	3151457	1015	3150767	114	11.9816	2.05717	9.46215	FN1_vs_FN2_peak_152	-2438	supercont10.1	NCU02671	T0	3148329	3148331	-	3146309	3146311	308	supercont10.1	NCU02672	T0	3151075	3151077	+	3151652	3151654
supercont10.1	3154450	3154810	361	3154671	124	4.87435	1.47984	2.94199	FN1_vs_FN2_peak_153	-3017	supercont10.1	NCU02672	T0	3151075	3151077	+	3151652	3151654	1589	supercont10.1	NCU11483	T0	3156260	3156262	+	3156845	3156847
supercont10.1	3154925	3155333	409	3154929	87	3.41996	1.44709	1.70866	FN1_vs_FN2_peak_154	-32	supercont10.1	NCU02673	T0	3154897	3154899	-	3154147	3154149	1331	supercont10.1	NCU11483	T0	3156260	3156262	+	3156845	3156847
supercont10.1	3155521	3155733	213	3155555	54	4.27339	1.72963	2.42065	FN1_vs_FN2_peak_155	-658	supercont10.1	NCU02673	T0	3154897	3154899	-	3154147	3154149	705	supercont10.1	NCU11483	T0	3156260	3156262	+	3156845	3156847
supercont10.1	3249414	3249703	290	3249565	33	9.36253	3.27758	7.00472	FN1_vs_FN2_peak_156	-467	supercont10.1	NCU02701	T0	3249098	3249100	-	3246525	3246527	5662	supercont10.1	NCU02702	T0	3255227	3255229	+	3255997	3255999
supercont10.1	3249779	3250186	408	3250026	28	7.01353	2.89525	4.84952	FN1_vs_FN2_peak_157	-928	supercont10.1	NCU02701	T0	3249098	3249100	-	3246525	3246527	5201	supercont10.1	NCU02702	T0	3255227	3255229	+	3255997	3255999
supercont10.1	3250831	3251063	233	3250972	23	5.81086	2.79457	3.76322	FN1_vs_FN2_peak_158	-1874	supercont10.1	NCU02701	T0	3249098	3249100	-	3246525	3246527	4255	supercont10.1	NCU02702	T0	3255227	3255229	+	3255997	3255999
supercont10.1	3252488	3252688	201	3252533	21	5.98626	2.98451	3.91536	FN1_vs_FN2_peak_159	-3435	supercont10.1	NCU02701	T0	3249098	3249100	-	3246525	3246527	2694	supercont10.1	NCU02702	T0	3255227	3255229	+	3255997	3255999
supercont10.1	3253826	3254052	227	3253876	26	6.49832	2.84787	4.38349	FN1_vs_FN2_peak_160	-4778	supercont10.1	NCU02701	T0	3249098	3249100	-	3246525	3246527	1351	supercont10.1	NCU02702	T0	3255227	3255229	+	3255997	3255999
supercont10.1	3279921	3280130	210	3280037	38	13.681	4.11358	11.0849	FN1_vs_FN2_peak_161	-2377	supercont10.1	NCU02710	T0	3275532	3275534	+	3277658	3277660	2250	supercont10.1	NCU02712	T0	3282287	3282289	+	3283202	3283204
supercont10.1	3316042	3316264	223	3316166	21	5.98626	2.98451	3.91536	FN1_vs_FN2_peak_162	-1110	supercont10.1	NCU02720	T0	3315056	3315058	-	3312110	3312112	3255	supercont10.1	NCU02721	T0	3320556	3320558	-	3319419	3319421
supercont10.1	3317358	3318600	1243	3318076	57	24.0852	5.14814	21.1719	FN1_vs_FN2_peak_163	-3020	supercont10.1	NCU02720	T0	3315056	3315058	-	3312110	3312112	1345	supercont10.1	NCU02721	T0	3320556	3320558	-	3319419	3319421
supercont10.1	3319086	3319342	257	3319146	18	4.40921	2.57753	2.52684	FN1_vs_FN2_peak_164	-4090	supercont10.1	NCU02720	T0	3315056	3315058	-	3312110	3312112	275	supercont10.1	NCU02721	T0	3320556	3320558	-	3319419	3319421
supercont10.1	3356468	3357979	1512	3356991	189	185.292	21.4547	181.017	FN1_vs_FN2_peak_165	-1194	supercont10.1	NCU02731	T0	3354332	3354334	+	3355795	3355797	1859	supercont10.1	NCU02732	T0	3358850	3358852	+	3360563	3360565
supercont10.1	3389682	3389936	255	3389778	20	5.44087	2.84885	3.42842	FN1_vs_FN2_peak_166	-485	supercont10.1	NCU02740	T0	3388258	3388260	+	3389291	3389293	556	supercont10.1	NCU02741	T0	3390334	3390336	+	3391526	3391528
supercont10.1	3528556	3529414	859	3528904	51	23.2357	5.48478	20.3424	FN1_vs_FN2_peak_167	-34	supercont10.1	NCU09376	T0	3527701	3527703	+	3528868	3528870	1444	supercont10.1	NCU09375	T0	3530348	3530350	+	3531303	3531305
supercont10.1	3542903	3543165	263	3543064	35	11.1031	3.62642	8.63019	FN1_vs_FN2_peak_168	-1273	supercont10.1	NCU09372	T0	3541791	3541793	-	3541003	3541005	1189	supercont10.1	NCU09371	T0	3544253	3544255	+	3545113	3545115
supercont10.1	4147403	4147761	359	4147440	27	4.01347	2.08819	2.19112	FN1_vs_FN2_peak_169	-114	supercont10.1	NCU09816	T0	4147326	4147328	-	4145880	4145882	940	supercont10.1	NCU09817	T0	4149763	4149765	-	4148378	4148380
supercont10.1	4196267	4196945	679	4196537	21	5.21063	2.70213	3.23162	FN1_vs_FN2_peak_170	-34449	supercont10.1	NCU09821	T0	4162088	4162090	-	4161108	4161110	1806	supercont10.1	NCU09333	T0	4198343	4198345	+	4200665	4200667
supercont10.1	4197033	4197400	368	4197218	25	8.34709	3.52714	6.06424	FN1_vs_FN2_peak_171	-35130	supercont10.1	NCU09821	T0	4162088	4162090	-	4161108	4161110	1125	supercont10.1	NCU09333	T0	4198343	4198345	+	4200665	4200667
supercont10.1	4206770	4207216	447	4206938	24	5.89854	2.76719	3.8428	FN1_vs_FN2_peak_172	-1233	supercont10.1	NCU09332	T0	4205705	4205707	-	4203247	4203249	96	supercont10.1	NCU09331	T0	4207034	4207036	+	4207653	4207655
supercont10.1	4214495	4215188	694	4214679	33	13.8065	4.61242	11.202	FN1_vs_FN2_peak_173	-2385	supercont10.1	NCU09329	T0	4212294	4212296	-	4211325	4211327	1952	supercont10.1	NCU09328	T0	4216631	4216633	+	4218401	4218403
supercont10.1	4223054	4223262	209	4223232	33	5.64772	2.33368	3.6163	FN1_vs_FN2_peak_174	-842	supercont10.1	NCU09327	T0	4222390	4222392	-	4219039	4219041	1834	supercont10.1	NCU11491	T0	4225066	4225068	+	4225378	4225380
supercont10.1	4243095	4243427	333	4243246	45	23.2505	6.17832	20.3566	FN1_vs_FN2_peak_175	-2133	supercont10.1	NCU09324	T0	4241113	4241115	-	4237335	4237337	1628	supercont10.1	NCU11492	T0	4245385	4245387	-	4244872	4244874
supercont10.1	4244348	4244679	332	4244470	22	6.3946	3.06345	4.28859	FN1_vs_FN2_peak_176	-625	supercont10.1	NCU09323	T0	4243845	4243847	-	4242903	4242905	404	supercont10.1	NCU11492	T0	4245385	4245387	-	4244872	4244874
supercont10.1	4253323	4253667	345	4253336	76	3.00702	1.43469	1.36539	FN1_vs_FN2_peak_177	-2713	supercont10.1	NCU09322	T0	4248259	4248261	+	4250621	4250623	3322	supercont10.1	NCU09320	T0	4256658	4256660	+	4257923	4257925
supercont10.1	4269325	4269693	369	4269539	64	6.23639	1.91006	4.14398	FN1_vs_FN2_peak_178	-691	supercont10.1	NCU09317	T0	4266808	4266810	+	4268846	4268848	3678	supercont10.1	NCU09316	T0	4273217	4273219	+	4275581	4275583
supercont10.1	4271075	4271330	256	4271198	34	5.30102	2.22508	3.31318	FN1_vs_FN2_peak_179	-2350	supercont10.1	NCU09317	T0	4266808	4266810	+	4268846	4268848	2019	supercont10.1	NCU09316	T0	4273217	4273219	+	4275581	4275583
supercont10.1	4289963	4290809	847	4290614	54	24.4166	5.49099	21.4945	FN1_vs_FN2_peak_180	-1300	supercont10.1	NCU09312	T0	4288176	4288178	+	4289312	4289314	10897	supercont10.1	NCU09310	T0	4301511	4301513	+	4303398	4303400
supercont10.1	4297827	4298263	437	4298146	25	8.34709	3.52714	6.06424	FN1_vs_FN2_peak_181	-6481	supercont10.1	NCU09311	T0	4289971	4289973	+	4291663	4291665	3365	supercont10.1	NCU09310	T0	4301511	4301513	+	4303398	4303400
supercont10.1	4298338	4299171	834	4298812	34	10.6092	3.55768	8.16751	FN1_vs_FN2_peak_182	-7147	supercont10.1	NCU09311	T0	4289971	4289973	+	4291663	4291665	2699	supercont10.1	NCU09310	T0	4301511	4301513	+	4303398	4303400
supercont10.1	4299347	4299668	322	4299379	21	4.44914	2.43513	2.56198	FN1_vs_FN2_peak_183	-7714	supercont10.1	NCU09311	T0	4289971	4289973	+	4291663	4291665	2132	supercont10.1	NCU09310	T0	4301511	4301513	+	4303398	4303400
supercont10.1	4334820	4335378	559	4335203	31	12.3593	4.3411	9.82217	FN1_vs_FN2_peak_184	-525	supercont10.1	NCU10069	T0	4334678	4334680	-	4334397	4334399	23392	supercont10.1	NCU03055	T0	4358595	4358597	+	4360078	4360080
supercont10.1	4384301	4384569	269	4384429	23	6.54775	3.04805	4.42325	FN1_vs_FN2_peak_185	-941	supercont10.1	NCU03060	T0	4383488	4383490	-	4378267	4378269	2597	supercont10.1	NCU03061	T0	4387026	4387028	+	4389370	4389372
supercont10.1	4402842	4403193	352	4403008	23	4.52544	2.37281	2.63099	FN1_vs_FN2_peak_186	-552	supercont10.1	NCU03064	T0	4402456	4402458	-	4399725	4399727	8417	supercont10.1	NCU03065	T0	4411425	4411427	+	4414377	4414379
supercont10.1	4426263	4426521	259	4426352	22	6.55029	3.12017	4.42325	FN1_vs_FN2_peak_187	-4264	supercont10.1	NCU03068	T0	4420123	4420125	+	4422086	4422088	9934	supercont10.1	NCU03070	T0	4436286	4436288	+	4438304	4438306
supercont10.1	4432271	4433441	1171	4433257	26	8.53158	3.50861	6.23652	FN1_vs_FN2_peak_188	-11169	supercont10.1	NCU03068	T0	4420123	4420125	+	4422086	4422088	3029	supercont10.1	NCU03070	T0	4436286	4436288	+	4438304	4438306
supercont10.1	4487305	4487630	326	4487347	26	6.49832	2.84787	4.38349	FN1_vs_FN2_peak_189	-907	supercont10.1	NCU11493	T0	4486440	4486442	-	4485861	4485863	1384	supercont10.1	NCU03083	T0	4490103	4490105	-	4488729	4488731
supercont10.1	4550661	4551160	500	4550765	44	8.96592	2.70718	6.64023	FN1_vs_FN2_peak_190	-400	supercont10.1	NCU03099	T0	4550365	4550367	-	4549006	4549008	2818	supercont10.1	NCU03100	T0	4553583	4553585	+	4555596	4555598
supercont10.1	4626880	4627627	748	4627374	34	13.7673	4.49604	11.1679	FN1_vs_FN2_peak_191	-1066	supercont10.1	NCU03118	T0	4626308	4626310	-	4624865	4624867	1129	supercont10.1	NCU03120	T0	4628503	4628505	+	4630858	4630860
supercont10.1	4671284	4672170	887	4671397	30	8.36745	3.17704	6.0835	FN1_vs_FN2_peak_192	-2650	supercont10.1	NCU03131	T0	4668747	4668749	-	4667349	4667351	1172	supercont10.1	NCU03132	T0	4672569	4672571	+	4674840	4674842
supercont10.1	4773108	4773455	348	4773188	23	5.01747	2.53144	3.05683	FN1_vs_FN2_peak_193	-393	supercont10.1	NCU03166	T0	4772795	4772797	-	4771874	4771876	1939	supercont10.1	NCU03168	T0	4775127	4775129	+	4776714	4776716
supercont10.1	4795536	4795776	241	4795689	27	8.73257	3.49659	6.42271	FN1_vs_FN2_peak_194	-317	supercont10.1	NCU03173	T0	4795372	4795374	-	4793928	4793930	2122	supercont10.1	NCU03174	T0	4799441	4799443	-	4797809	4797811
supercont10.1	4823778	4824133	356	4824034	23	3.2486	1.97386	1.56111	FN1_vs_FN2_peak_195	-2433	supercont10.1	NCU03181	T0	4819895	4819897	+	4821599	4821601	82	supercont10.1	NCU03182	T0	4824116	4824118	+	4824393	4824395
supercont10.1	4830875	4831097	223	4830960	28	5.27209	2.40094	3.28643	FN1_vs_FN2_peak_196	-5317	supercont10.1	NCU03183	T0	4824849	4824851	+	4825641	4825643	2533	supercont10.1	NCU03184	T0	4833493	4833495	+	4834521	4834523
supercont10.1	4831578	4831965	388	4831661	29	5.52497	2.43338	3.50555	FN1_vs_FN2_peak_197	-6018	supercont10.1	NCU03183	T0	4824849	4824851	+	4825641	4825643	1832	supercont10.1	NCU03184	T0	4833493	4833495	+	4834521	4834523
supercont10.1	4838814	4839255	442	4839088	134	11.7693	1.92348	9.25904	FN1_vs_FN2_peak_198	-988	supercont10.1	NCU10621	T0	4836712	4836714	+	4838098	4838100	5355	supercont10.1	NCU03186	T0	4846613	4846615	-	4844441	4844443
supercont10.1	4839854	4840518	665	4840104	110	18.5237	2.61657	15.7583	FN1_vs_FN2_peak_199	-2004	supercont10.1	NCU10621	T0	4836712	4836714	+	4838098	4838100	4339	supercont10.1	NCU03186	T0	4846613	4846615	-	4844441	4844443
supercont10.1	4840659	4841125	467	4841036	80	3.98434	1.53475	2.1659	FN1_vs_FN2_peak_200	-2936	supercont10.1	NCU10621	T0	4836712	4836714	+	4838098	4838100	3407	supercont10.1	NCU03186	T0	4846613	4846615	-	4844441	4844443
supercont10.1	4841826	4842071	246	4841881	45	4.14891	1.80042	2.31108	FN1_vs_FN2_peak_201	-3781	supercont10.1	NCU10621	T0	4836712	4836714	+	4838098	4838100	2562	supercont10.1	NCU03186	T0	4846613	4846615	-	4844441	4844443
supercont10.1	4895057	4895333	277	4895203	24	6.06911	2.82298	3.99146	FN1_vs_FN2_peak_202	-2685	supercont10.1	NCU03200	T0	4892518	4892520	-	4889734	4889736	3068	supercont10.1	NCU03202	T0	4898795	4898797	-	4898269	4898271
supercont10.1	4956604	4956967	364	4956957	52	4.38836	1.76589	2.52218	FN1_vs_FN2_peak_203	-2479	supercont10.1	NCU03221	T0	4953479	4953481	+	4954476	4954478	910	supercont10.1	NCU03222	T1	4957867	4957869	+	4958603	4958605
supercont10.1	4975860	4976146	287	4975976	46	8.80725	2.6167	6.49108	FN1_vs_FN2_peak_204	-3559	supercont10.1	NCU03226	T0	4971790	4971792	+	4972415	4972417	486	supercont10.1	NCU03228	T0	4979932	4979934	-	4976460	4976462
supercont10.1	4991535	4992074	540	4991719	42	12.3425	3.51072	9.80954	FN1_vs_FN2_peak_205	-237	supercont10.1	NCU03232	T0	4991482	4991484	-	4990888	4990890	300	supercont10.1	NCU03233	T0	4992019	4992021	+	4992518	4992520
supercont10.1	5020881	5021146	266	5021035	20	5.44087	2.84885	3.42842	FN1_vs_FN2_peak_206	-1279	supercont10.1	NCU03239	T0	5018973	5018975	+	5019754	5019756	4434	supercont10.1	NCU03240	T0	5025469	5025471	+	5027756	5027758
supercont10.1	5024095	5024327	233	5024216	30	4.62355	2.16761	2.71774	FN1_vs_FN2_peak_207	-4460	supercont10.1	NCU03239	T0	5018973	5018975	+	5019754	5019756	1253	supercont10.1	NCU03240	T0	5025469	5025471	+	5027756	5027758
supercont10.1	5042595	5043082	488	5042786	27	9.62598	3.79846	7.24758	FN1_vs_FN2_peak_208	-482	supercont10.1	NCU03245	T0	5042304	5042306	-	5041776	5041778	889	supercont10.1	NCU03246	T0	5043675	5043677	+	5045918	5045920
supercont10.1	5069873	5070385	513	5070254	64	11.6923	2.63618	9.18858	FN1_vs_FN2_peak_209	-1919	supercont10.1	NCU03250	T0	5066431	5066433	+	5068333	5068335	5256	supercont10.1	NCU03253	T0	5075510	5075512	+	5077393	5077395
supercont10.1	5071552	5071840	289	5071708	41	4.88282	1.99184	2.94942	FN1_vs_FN2_peak_210	-3373	supercont10.1	NCU03250	T0	5066431	5066433	+	5068333	5068335	3802	supercont10.1	NCU03253	T0	5075510	5075512	+	5077393	5077395
supercont10.1	5074213	5074797	585	5074366	45	9.83068	2.8437	7.43906	FN1_vs_FN2_peak_211	-6031	supercont10.1	NCU03250	T0	5066431	5066433	+	5068333	5068335	1144	supercont10.1	NCU03253	T0	5075510	5075512	+	5077393	5077395
supercont10.1	5082418	5083486	1069	5083153	32	11.6226	4.00924	9.12484	FN1_vs_FN2_peak_212	-5758	supercont10.1	NCU03253	T0	5075510	5075512	+	5077393	5077395	289	supercont10.1	NCU03254	T0	5083442	5083444	+	5084678	5084680
supercont10.1	5093595	5096475	2881	5094478	221	82.2728	5.06268	78.6603	FN1_vs_FN2_peak_213	-2568	supercont10.1	NCU03255	T0	5089762	5089764	+	5091908	5091910	3489	supercont10.1	NCU03257	T0	5097967	5097969	+	5099721	5099723
supercont10.1	5096644	5097017	374	5096767	43	7.18298	2.39028	4.99766	FN1_vs_FN2_peak_214	-4857	supercont10.1	NCU03255	T0	5089762	5089764	+	5091908	5091910	1200	supercont10.1	NCU03257	T0	5097967	5097969	+	5099721	5099723
supercont10.1	5101320	5102372	1053	5101512	31	8.73907	3.22349	6.42806	FN1_vs_FN2_peak_215	-1789	supercont10.1	NCU03257	T0	5097967	5097969	+	5099721	5099723	1491	supercont10.1	NCU03258	T0	5105048	5105050	-	5103001	5103003
supercont10.1	5102651	5102889	239	5102848	25	7.9211	3.37866	5.67562	FN1_vs_FN2_peak_216	-3125	supercont10.1	NCU03257	T0	5097967	5097969	+	5099721	5099723	155	supercont10.1	NCU03258	T0	5105048	5105050	-	5103001	5103003
supercont10.1	5210705	5211205	501	5211112	106	4.09167	1.45956	2.2615	FN1_vs_FN2_peak_217	-2481	supercont10.1	NCU11246	T0	5205868	5205870	+	5208629	5208631	614	supercont10.1	NCU03293	T0	5211726	5211728	+	5212245	5212247
supercont10.1	5224280	5224819	540	5224498	49	5.57543	1.99177	3.5513	FN1_vs_FN2_peak_218	-676	supercont10.1	NCU03297	T1	5223822	5223824	-	5222692	5222694	2358	supercont10.1	NCU10810	T0	5229246	5229248	-	5226854	5226856
supercont10.1	5225054	5225920	867	5225548	39	10.7164	3.28976	8.26876	FN1_vs_FN2_peak_219	-1726	supercont10.1	NCU03297	T1	5223822	5223824	-	5222692	5222694	1308	supercont10.1	NCU10810	T0	5229246	5229248	-	5226854	5226856
supercont10.1	5243503	5244534	1032	5244120	43	15.631	4.24158	12.9558	FN1_vs_FN2_peak_220	-4332	supercont10.1	NCU03299	T0	5238607	5238609	+	5239786	5239788	1624	supercont10.1	NCU03300	T0	5245744	5245746	+	5246959	5246961
supercont10.1	5245056	5245335	280	5245141	21	5.60869	2.84566	3.58104	FN1_vs_FN2_peak_221	-5353	supercont10.1	NCU03299	T0	5238607	5238609	+	5239786	5239788	603	supercont10.1	NCU03300	T0	5245744	5245746	+	5246959	5246961
supercont10.1	5348844	5349151	308	5349029	33	7.53301	2.7963	5.32113	FN1_vs_FN2_peak_222	-333	supercont10.1	NCU09108	T0	5348696	5348698	-	5347160	5347162	5335	supercont10.1	NCU09109	T0	5355119	5355121	-	5354362	5354364
supercont10.1	5349263	5349883	621	5349573	45	14.2793	3.78323	11.6584	FN1_vs_FN2_peak_223	-877	supercont10.1	NCU09108	T0	5348696	5348698	-	5347160	5347162	4791	supercont10.1	NCU09109	T0	5355119	5355121	-	5354362	5354364
supercont10.1	5350318	5350544	227	5350390	61	5.71699	1.87098	3.67925	FN1_vs_FN2_peak_224	-1694	supercont10.1	NCU09108	T0	5348696	5348698	-	5347160	5347162	3974	supercont10.1	NCU09109	T0	5355119	5355121	-	5354362	5354364
supercont10.1	5350902	5351169	268	5351022	38	6.32704	2.34622	4.22694	FN1_vs_FN2_peak_225	-2326	supercont10.1	NCU09108	T0	5348696	5348698	-	5347160	5347162	3342	supercont10.1	NCU09109	T0	5355119	5355121	-	5354362	5354364
supercont10.1	5480603	5482575	1973	5481524	340	248.961	12.896	244.303	FN1_vs_FN2_peak_226	-1398	supercont10.1	NCU09144	T0	5480126	5480128	-	5479205	5479207	20285	supercont10.1	NCU08391	T0	5504095	5504097	-	5501807	5501809
supercont10.1	5556525	5556949	425	5556830	37	8.71426	2.91151	6.40521	FN1_vs_FN2_peak_227	-3364	supercont10.1	NCU08379	T0	5552856	5552858	+	5553464	5553466	2056	supercont10.1	NCU08378	T0	5558886	5558888	+	5561709	5561711
supercont10.1	5557100	5558095	996	5557732	54	9.64066	2.55429	7.26108	FN1_vs_FN2_peak_228	-4266	supercont10.1	NCU08379	T0	5552856	5552858	+	5553464	5553466	1154	supercont10.1	NCU08378	T0	5558886	5558888	+	5561709	5561711
supercont10.1	5619896	5620179	284	5620145	19	3.88985	2.32881	2.09846	FN1_vs_FN2_peak_229	-1387	supercont10.1	NCU08364	T0	5618758	5618760	-	5616582	5616584	567	supercont10.1	NCU08363	T0	5621690	5621692	-	5620710	5620712
supercont10.1	5668644	5668934	291	5668817	44	10.1539	2.94437	7.74379	FN1_vs_FN2_peak_230	-2034	supercont10.1	NCU08349	T0	5666783	5666785	-	5664240	5664242	886	supercont10.1	NCU08348	T0	5669703	5669705	+	5672043	5672045
supercont10.1	5687838	5688704	867	5688606	27	8.02715	3.26713	5.77417	FN1_vs_FN2_peak_231	-1206	supercont10.1	NCU08342	T0	5687400	5687402	-	5686069	5686071	1372	supercont10.1	NCU08341	T0	5689978	5689980	+	5693561	5693563
supercont10.1	5689154	5689363	210	5689267	24	6.19181	2.86339	4.10256	FN1_vs_FN2_peak_232	-1867	supercont10.1	NCU08342	T0	5687400	5687402	-	5686069	5686071	711	supercont10.1	NCU08341	T0	5689978	5689980	+	5693561	5693563
supercont10.1	5708883	5709690	808	5709403	54	11.8467	2.91711	9.33239	FN1_vs_FN2_peak_233	-530	supercont10.1	NCU08336	T0	5708873	5708875	-	5706303	5706305	1126	supercont10.1	NCU11324	T0	5713908	5713910	-	5710527	5710529
supercont10.1	5715000	5715244	245	5715180	24	7.73136	3.39148	5.49838	FN1_vs_FN2_peak_234	-1272	supercont10.1	NCU11324	T0	5713908	5713910	-	5710527	5710529	1347	supercont10.1	NCU08334	T0	5720087	5720089	-	5716525	5716527
supercont10.1	5732940	5733414	475	5733082	57	5.65629	1.90416	3.62362	FN1_vs_FN2_peak_235	-3626	supercont10.1	NCU11510	T0	5729456	5729458	-	5728745	5728747	40124	supercont10.1	NCU09191	T0	5773206	5773208	+	5776497	5776499
supercont10.1	5813490	5814093	604	5813932	53	15.0759	3.53324	12.4215	FN1_vs_FN2_peak_236	-1801	supercont10.1	NCU09201	T0	5810678	5810680	+	5812129	5812131	3577	supercont10.1	NCU09202	T0	5817509	5817511	+	5819163	5819165
supercont10.1	5814298	5814888	591	5814479	32	8.89833	3.2088	6.57689	FN1_vs_FN2_peak_237	-2348	supercont10.1	NCU09201	T0	5810678	5810680	+	5812129	5812131	3030	supercont10.1	NCU09202	T0	5817509	5817511	+	5819163	5819165
supercont10.1	5814977	5815187	211	5815048	24	7.73136	3.39148	5.49838	FN1_vs_FN2_peak_238	-2917	supercont10.1	NCU09201	T0	5810678	5810680	+	5812129	5812131	2461	supercont10.1	NCU09202	T0	5817509	5817511	+	5819163	5819165
supercont10.1	5825638	5826321	684	5825989	24	7.0833	3.16429	4.9134	FN1_vs_FN2_peak_239	-1387	supercont10.1	NCU09204	T0	5823010	5823012	+	5824600	5824602	1069	supercont10.1	NCU09205	T0	5827058	5827060	+	5829922	5829924
supercont10.1	5830875	5831309	435	5831111	24	7.73136	3.39148	5.49838	FN1_vs_FN2_peak_240	-1187	supercont10.1	NCU09205	T0	5827058	5827060	+	5829922	5829924	1273	supercont10.1	NCU09206	T0	5832384	5832386	+	5833773	5833775
supercont10.1	5947688	5948286	599	5947980	72	39.5727	7.23644	36.4085	FN1_vs_FN2_peak_241	-353	supercont10.1	NCU10042	T1	5946182	5946184	+	5947625	5947627	898	supercont10.1	NCU10043	T0	5948878	5948880	+	5952942	5952944
supercont10.1	5984103	5984358	256	5984205	23	6.33486	2.97387	4.23363	FN1_vs_FN2_peak_242	-659	supercont10.1	NCU07424	T0	5983546	5983548	-	5983174	5983176	89	supercont10.1	NCU07423	T0	5984294	5984296	+	5986680	5986682
supercont10.1	6012467	6012675	209	6012552	19	4.49789	2.55452	2.60541	FN1_vs_FN2_peak_243	-774	supercont10.1	NCU07414	T0	6011778	6011780	-	6010351	6010353	1233	supercont10.1	NCU07413	T1	6013785	6013787	+	6014582	6014584
supercont10.1	6024734	6025000	267	6024878	27	9.412	3.72498	7.05133	FN1_vs_FN2_peak_244	-3353	supercont10.1	NCU07412	T0	6021525	6021527	-	6015341	6015343	4206	supercont10.1	NCU07411	T0	6029084	6029086	+	6032071	6032073
supercont10.1	6027835	6028134	300	6028052	20	4.32788	2.44018	2.46979	FN1_vs_FN2_peak_245	-6527	supercont10.1	NCU07412	T0	6021525	6021527	-	6015341	6015343	1032	supercont10.1	NCU07411	T0	6029084	6029086	+	6032071	6032073
supercont10.1	6080460	6080659	200	6080528	28	5.8958	2.57407	3.8415	FN1_vs_FN2_peak_246	-318	supercont10.1	NCU07396	T0	6080210	6080212	-	6079880	6079882	2567	supercont10.1	NCU07395	T0	6085353	6085355	-	6083093	6083095
supercont10.1	6091988	6092354	367	6092169	45	19.5209	5.09164	16.7266	FN1_vs_FN2_peak_247	-1518	supercont10.1	NCU07393	T0	6087799	6087801	+	6090649	6090651	3346	supercont10.1	NCU07392	T0	6097699	6097701	-	6095513	6095515
supercont10.1	6099530	6100390	861	6100242	87	7.09384	1.82142	4.92338	FN1_vs_FN2_peak_248	-2543	supercont10.1	NCU07392	T0	6097699	6097701	-	6095513	6095515	7316	supercont10.1	NCU07390	T0	6107558	6107560	+	6108339	6108341
supercont10.1	6101096	6101604	509	6101246	121	8.67028	1.77206	6.36557	FN1_vs_FN2_peak_249	-3547	supercont10.1	NCU07392	T0	6097699	6097701	-	6095513	6095515	6312	supercont10.1	NCU07390	T0	6107558	6107560	+	6108339	6108341
supercont10.1	6102290	6102579	290	6102400	49	9.11708	2.59059	6.77663	FN1_vs_FN2_peak_250	-4701	supercont10.1	NCU07392	T0	6097699	6097701	-	6095513	6095515	5158	supercont10.1	NCU07390	T0	6107558	6107560	+	6108339	6108341
supercont10.1	6103679	6103977	299	6103803	43	6.60135	2.27972	4.47024	FN1_vs_FN2_peak_251	-6104	supercont10.1	NCU07392	T0	6097699	6097701	-	6095513	6095515	3755	supercont10.1	NCU07390	T0	6107558	6107560	+	6108339	6108341
supercont10.1	6108948	6111002	2055	6110461	138	29.732	3.10663	26.7062	FN1_vs_FN2_peak_252	-2120	supercont10.1	NCU07390	T0	6107558	6107560	+	6108339	6108341	1729	supercont10.1	NCU07389	T0	6112190	6112192	+	6114911	6114913
supercont10.1	6111113	6111764	652	6111258	55	6.93788	2.11782	4.78004	FN1_vs_FN2_peak_253	-2917	supercont10.1	NCU07390	T0	6107558	6107560	+	6108339	6108341	932	supercont10.1	NCU07389	T0	6112190	6112192	+	6114911	6114913
supercont10.1	6115968	6116581	614	6116154	47	13.7911	3.56552	11.1904	FN1_vs_FN2_peak_254	-1241	supercont10.1	NCU07389	T0	6112190	6112192	+	6114911	6114913	4553	supercont10.1	NCU07388	T0	6120707	6120709	+	6122399	6122401
supercont10.1	6116645	6117040	396	6116902	26	4.16501	2.15878	2.32497	FN1_vs_FN2_peak_255	-1989	supercont10.1	NCU07389	T0	6112190	6112192	+	6114911	6114913	3805	supercont10.1	NCU07388	T0	6120707	6120709	+	6122399	6122401
supercont10.1	6119604	6120050	447	6119991	109	4.64723	1.50048	2.73937	FN1_vs_FN2_peak_256	-5078	supercont10.1	NCU07389	T0	6112190	6112192	+	6114911	6114913	716	supercont10.1	NCU07388	T0	6120707	6120709	+	6122399	6122401
supercont10.1	6127630	6127841	212	6127740	24	6.91975	3.10809	4.76296	FN1_vs_FN2_peak_257	-1719	supercont10.1	NCU07387	T0	6126021	6126023	-	6123654	6123656	2751	supercont10.1	NCU07386	T0	6131800	6131802	-	6130489	6130491
supercont10.1	6152848	6153110	263	6152945	22	5.72614	2.82496	3.68592	FN1_vs_FN2_peak_258	-1005	supercont10.1	NCU07379	T0	6151940	6151942	-	6150361	6150363	7266	supercont10.1	NCU07378	T0	6160211	6160213	+	6166129	6166131
supercont10.1	6222175	6222712	538	6222388	30	6.80677	2.73857	4.65963	FN1_vs_FN2_peak_259	-873	supercont10.1	NCU07362	T0	6221515	6221517	-	6219679	6219681	1127	supercont10.1	NCU10658	T0	6223515	6223517	+	6224441	6224443
supercont10.1	6241587	6241806	220	6241674	26	6.49832	2.84787	4.38349	FN1_vs_FN2_peak_260	-1036	supercont10.1	NCU07358	T0	6240638	6240640	-	6237020	6237022	2139	supercont10.1	NCU11515	T0	6244319	6244321	-	6243811	6243813
supercont10.1	6248936	6249312	377	6249156	32	13.0765	4.47676	10.5049	FN1_vs_FN2_peak_261	-4837	supercont10.1	NCU11515	T0	6244319	6244321	-	6243811	6243813	14270	supercont10.1	NCU07355	T0	6263426	6263428	+	6264936	6264938
supercont10.1	6274533	6275245	713	6274697	97	14.5873	2.433	11.9505	FN1_vs_FN2_peak_262	-483	supercont10.1	NCU07352	T0	6274214	6274216	-	6273187	6273189	962	supercont10.1	NCU07351	T0	6275659	6275661	+	6278167	6278169
supercont10.1	6345355	6345678	324	6345531	21	5.98626	2.98451	3.91536	FN1_vs_FN2_peak_263	-2659	supercont10.1	NCU09885	T0	6341556	6341558	+	6342870	6342872	3932	supercont10.1	NCU09883	T0	6349463	6349465	+	6351539	6351541
supercont10.1	6375623	6376593	971	6375890	44	22.5898	6.10467	19.7101	FN1_vs_FN2_peak_264	-836	supercont10.1	NCU09875	T0	6373582	6373584	+	6375052	6375054	2863	supercont10.1	NCU09874	T0	6380976	6380978	-	6378751	6378753
supercont10.1	6456888	6457221	334	6457085	27	9.412	3.72498	7.05133	FN1_vs_FN2_peak_265	-76109	supercont10.1	NCU09874	T0	6380976	6380978	-	6378751	6378753	4232	supercont10.1	NCU00994	T0	6461317	6461319	+	6462963	6462965
supercont10.1	6457415	6457638	224	6457449	22	6.18784	2.98882	4.09871	FN1_vs_FN2_peak_266	-209	supercont10.1	NCU00995	T0	6457240	6457242	-	6456737	6456739	3868	supercont10.1	NCU00994	T0	6461317	6461319	+	6462963	6462965
supercont10.1	6457697	6457964	268	6457790	22	6.55029	3.12017	4.42325	FN1_vs_FN2_peak_267	-550	supercont10.1	NCU00995	T0	6457240	6457242	-	6456737	6456739	3527	supercont10.1	NCU00994	T0	6461317	6461319	+	6462963	6462965
supercont10.1	6458223	6459593	1371	6458668	42	13.6346	3.81672	11.0418	FN1_vs_FN2_peak_268	-1428	supercont10.1	NCU00995	T0	6457240	6457242	-	6456737	6456739	2649	supercont10.1	NCU00994	T0	6461317	6461319	+	6462963	6462965
supercont10.1	6466547	6466770	224	6466738	39	4.03858	1.85766	2.21371	FN1_vs_FN2_peak_269	-868	supercont10.1	NCU00993	T0	6463858	6463860	+	6465868	6465870	248	supercont10.1	NCU00992	T0	6468399	6468401	-	6466984	6466986
supercont10.1	6469817	6470021	205	6469926	24	5.6526	2.68752	3.62015	FN1_vs_FN2_peak_270	-1527	supercont10.1	NCU00992	T0	6468399	6468401	-	6466984	6466986	6341	supercont10.1	NCU00990	T0	6477880	6477882	-	6476265	6476267
supercont10.1	6501062	6501646	585	6501135	33	6.41701	2.51889	4.30803	FN1_vs_FN2_peak_271	-1324	supercont10.1	NCU00983	T0	6499811	6499813	-	6498342	6498344	6251	supercont10.1	NCU11517	T0	6507603	6507605	-	6507384	6507386
supercont10.1	6504897	6505117	221	6504972	27	6.33536	2.74646	4.23363	FN1_vs_FN2_peak_272	-5161	supercont10.1	NCU00983	T0	6499811	6499813	-	6498342	6498344	2414	supercont10.1	NCU11517	T0	6507603	6507605	-	6507384	6507386
supercont10.1	6505372	6505642	271	6505522	43	9.25096	2.79724	6.90097	FN1_vs_FN2_peak_273	-5711	supercont10.1	NCU00983	T0	6499811	6499813	-	6498342	6498344	1864	supercont10.1	NCU11517	T0	6507603	6507605	-	6507384	6507386
supercont10.1	6505707	6505964	258	6505892	42	6.48836	2.28065	4.37497	FN1_vs_FN2_peak_274	-6081	supercont10.1	NCU00983	T0	6499811	6499813	-	6498342	6498344	1494	supercont10.1	NCU11517	T0	6507603	6507605	-	6507384	6507386
supercont10.1	6506176	6506468	293	6506343	35	6.43138	2.45591	4.32175	FN1_vs_FN2_peak_275	-6532	supercont10.1	NCU00983	T0	6499811	6499813	-	6498342	6498344	1043	supercont10.1	NCU11517	T0	6507603	6507605	-	6507384	6507386
supercont10.1	6520658	6520932	275	6520811	46	3.91377	1.74795	2.11215	FN1_vs_FN2_peak_276	-691	supercont10.1	NCU00977	T0	6520120	6520122	-	6519469	6519471	7526	supercont10.1	NCU00976	T0	6530277	6530279	-	6528335	6528337
supercont10.1	6571495	6571718	224	6571571	29	4.19642	2.08468	2.35325	FN1_vs_FN2_peak_277	-1295	supercont10.1	NCU00962	T0	6570276	6570278	-	6564798	6564800	3889	supercont10.1	NCU00960	T0	6575460	6575462	+	6576285	6576287
supercont10.1	6576539	6577054	516	6576783	56	24.2422	5.26809	21.3248	FN1_vs_FN2_peak_278	-496	supercont10.1	NCU00960	T0	6575460	6575462	+	6576285	6576287	137	supercont10.1	NCU00959	T0	6577908	6577910	-	6576918	6576920
supercont10.1	6584619	6585039	421	6584843	43	19.4878	5.2883	16.6946	FN1_vs_FN2_peak_279	-1557	supercont10.1	NCU00957	T0	6583286	6583288	-	6582511	6582513	1685	supercont10.1	NCU00956	T0	6587722	6587724	-	6586526	6586528
supercont10.1	6614183	6615976	1794	6615928	67	5.48154	1.78723	3.46558	FN1_vs_FN2_peak_280	-2381	supercont10.1	NCU00949	T0	6613547	6613549	-	6604294	6604296	108	supercont10.1	NCU00948	T0	6617175	6617177	-	6616034	6616036
supercont10.1	6620997	6622075	1079	6621410	31	9.26583	3.37525	6.9144	FN1_vs_FN2_peak_281	-1258	supercont10.1	NCU00946	T0	6619382	6619384	+	6620150	6620152	3258	supercont10.1	NCU00945	T0	6624668	6624670	+	6627210	6627212
supercont10.1	6622302	6622557	256	6622410	24	7.73136	3.39148	5.49838	FN1_vs_FN2_peak_282	-2258	supercont10.1	NCU00946	T0	6619382	6619384	+	6620150	6620152	2258	supercont10.1	NCU00945	T0	6624668	6624670	+	6627210	6627212
supercont10.1	6623453	6623669	217	6623579	21	5.92542	2.96195	3.86741	FN1_vs_FN2_peak_283	-3427	supercont10.1	NCU00946	T0	6619382	6619384	+	6620150	6620152	1089	supercont10.1	NCU00945	T0	6624668	6624670	+	6627210	6627212
supercont10.1	6623914	6624357	444	6624082	38	11.7609	3.60449	9.25145	FN1_vs_FN2_peak_284	-3930	supercont10.1	NCU00946	T0	6619382	6619384	+	6620150	6620152	586	supercont10.1	NCU00945	T0	6624668	6624670	+	6627210	6627212
supercont10.1	6646171	6646503	333	6646318	25	6.8766	3.02746	4.72199	FN1_vs_FN2_peak_285	-2280	supercont10.1	NCU00941	T0	6644038	6644040	-	6640894	6640896	5249	supercont10.1	NCU00939	T0	6656338	6656340	-	6651565	6651567
supercont10.1	6646605	6647004	400	6646980	29	3.6778	1.95151	1.91375	FN1_vs_FN2_peak_286	-289	supercont10.1	NCU00940	T0	6644581	6644583	+	6646689	6646691	4587	supercont10.1	NCU00939	T0	6656338	6656340	-	6651565	6651567
supercont10.1	6647085	6647705	621	6647448	90	17.8744	2.86176	15.1276	FN1_vs_FN2_peak_287	-757	supercont10.1	NCU00940	T0	6644581	6644583	+	6646689	6646691	4119	supercont10.1	NCU00939	T0	6656338	6656340	-	6651565	6651567
supercont10.1	6657663	6658778	1116	6657861	34	13.4474	4.39524	10.8614	FN1_vs_FN2_peak_288	-1523	supercont10.1	NCU00939	T0	6656338	6656340	-	6651565	6651567	5997	supercont10.1	NCU00938	T0	6663858	6663860	+	6664916	6664918
supercont10.1	6659692	6660122	431	6659825	30	9.33981	3.46556	6.98374	FN1_vs_FN2_peak_289	-3487	supercont10.1	NCU00939	T0	6656338	6656340	-	6651565	6651567	4033	supercont10.1	NCU00938	T0	6663858	6663860	+	6664916	6664918
supercont10.1	6660204	6660791	588	6660345	26	7.32342	3.10836	5.12876	FN1_vs_FN2_peak_290	-4007	supercont10.1	NCU00939	T0	6656338	6656340	-	6651565	6651567	3513	supercont10.1	NCU00938	T0	6663858	6663860	+	6664916	6664918
supercont10.1	6661301	6662133	833	6661712	50	12.0296	3.0847	9.50768	FN1_vs_FN2_peak_291	-5374	supercont10.1	NCU00939	T0	6656338	6656340	-	6651565	6651567	2146	supercont10.1	NCU00938	T0	6663858	6663860	+	6664916	6664918
supercont10.1	6676938	6677235	298	6677101	33	5.47025	2.29156	3.45524	FN1_vs_FN2_peak_292	-3138	supercont10.1	NCU00935	T0	6673963	6673965	-	6672088	6672090	5188	supercont10.1	NCU00932	T0	6682289	6682291	+	6684485	6684487
supercont10.1	6677428	6677826	399	6677724	34	5.03241	2.16368	3.07053	FN1_vs_FN2_peak_293	-514	supercont10.1	NCU00934	T0	6677210	6677212	-	6676692	6676694	4565	supercont10.1	NCU00932	T0	6682289	6682291	+	6684485	6684487
supercont10.1	6694453	6694680	228	6694586	21	5.98626	2.98451	3.91536	FN1_vs_FN2_peak_294	-964	supercont10.1	NCU00929	T0	6693622	6693624	-	6689662	6689664	985	supercont10.1	NCU00928	T0	6697192	6697194	-	6695569	6695571
supercont10.1	6714376	6714575	200	6714530	36	4.71724	2.04977	2.80041	FN1_vs_FN2_peak_295	-2018	supercont10.1	NCU00923	T0	6712512	6712514	-	6711006	6711008	2806	supercont10.1	NCU10603	T0	6717336	6717338	+	6717933	6717935
supercont10.1	6726858	6727061	204	6726998	38	7.63664	2.62855	5.41611	FN1_vs_FN2_peak_296	-7586	supercont10.1	NCU00922	T0	6718309	6718311	+	6719410	6719412	3936	supercont10.1	NCU00921	T0	6731994	6731996	-	6730932	6730934
supercont10.1	6740626	6740839	214	6740677	33	6.92922	2.64484	4.77197	FN1_vs_FN2_peak_297	-762	supercont10.1	NCU00918	T0	6739915	6739917	-	6738535	6738537	638	supercont10.1	NCU00917	T0	6743994	6743996	-	6741313	6741315
supercont10.1	6757448	6757665	218	6757592	18	4.40921	2.57753	2.52684	FN1_vs_FN2_peak_298	-1135	supercont10.1	NCU00914	T0	6756457	6756459	-	6753292	6753294	4181	supercont10.1	NCU00913	T0	6763385	6763387	-	6761771	6761773
supercont10.1	6774299	6775097	799	6774476	128	8.45988	1.72809	6.17003	FN1_vs_FN2_peak_299	-8727	supercont10.1	NCU00912	T0	6764570	6764572	+	6765747	6765749	5200	supercont10.1	NCU00911	T0	6781531	6781533	-	6779674	6779676
supercont10.1	6776027	6776323	297	6776230	68	5.16654	1.74042	3.19177	FN1_vs_FN2_peak_300	-10481	supercont10.1	NCU00912	T0	6764570	6764572	+	6765747	6765749	3446	supercont10.1	NCU00911	T0	6781531	6781533	-	6779674	6779676
supercont10.1	6776946	6777181	236	6777138	99	6.16002	1.66892	4.07446	FN1_vs_FN2_peak_301	-11389	supercont10.1	NCU00912	T0	6764570	6764572	+	6765747	6765749	2538	supercont10.1	NCU00911	T0	6781531	6781533	-	6779674	6779676
supercont10.1	6785059	6786427	1369	6785451	42	13.8869	3.87818	11.28	FN1_vs_FN2_peak_302	-3920	supercont10.1	NCU00911	T0	6781531	6781533	-	6779674	6779676	15680	supercont10.1	NCU00907	T0	6801525	6801527	-	6801129	6801131
supercont10.1	6789002	6789202	201	6789016	23	4.73369	2.43955	2.81557	FN1_vs_FN2_peak_303	-7485	supercont10.1	NCU00911	T0	6781531	6781533	-	6779674	6779676	12115	supercont10.1	NCU00907	T0	6801525	6801527	-	6801129	6801131
supercont10.1	6842590	6842865	276	6842701	30	8.17977	3.12275	5.91495	FN1_vs_FN2_peak_304	-563	supercont10.1	NCU00896	T0	6842138	6842140	-	6839865	6839867	713	supercont10.1	NCU00895	T0	6843414	6843416	+	6844260	6844262
supercont10.1	6865576	6866044	469	6865926	22	6.55029	3.12017	4.42325	FN1_vs_FN2_peak_305	-1067	supercont10.1	NCU00887	T0	6864859	6864861	-	6864172	6864174	497	supercont10.1	NCU00886	T0	6867876	6867878	-	6866421	6866423
supercont10.1	6888911	6889169	259	6889074	59	7.1564	2.09248	4.97366	FN1_vs_FN2_peak_306	-950	supercont10.1	NCU00878	T0	6887885	6887887	+	6888122	6888124	765	supercont10.1	NCU00877	T0	6889839	6889841	+	6890193	6890195
supercont10.1	6915789	6916062	274	6915957	31	5.54673	2.37072	3.52495	FN1_vs_FN2_peak_307	-898	supercont10.1	NCU00868	T0	6915059	6915061	-	6914240	6914242	180	supercont10.1	NCU00867	T0	6916137	6916139	+	6917102	6917104
supercont10.1	6918067	6919318	1252	6918634	148	100.463	10.6853	96.6942	FN1_vs_FN2_peak_308	-318	supercont10.1	NCU00866	T0	6918316	6918318	-	6917374	6917376	1081	supercont10.1	NCU00865	T0	6919715	6919717	+	6921080	6921082
supercont10.1	6949762	6950017	256	6949938	34	11.0865	3.69168	8.61554	FN1_vs_FN2_peak_309	-1474	supercont10.1	NCU00855	T0	6947935	6947937	+	6948462	6948464	1895	supercont10.1	NCU00853	T0	6951833	6951835	+	6953111	6953113
supercont10.1	6959215	6959417	203	6959277	26	3.84579	2.06871	2.06077	FN1_vs_FN2_peak_310	-2242	supercont10.1	NCU00852	T0	6957035	6957037	-	6956051	6956053	2661	supercont10.1	NCU00850	T0	6961938	6961940	+	6962855	6962857
supercont10.1	6963888	6965182	1295	6964687	88	22.029	3.36581	19.1648	FN1_vs_FN2_peak_311	-847	supercont10.1	NCU00849	T0	6963840	6963842	-	6963149	6963151	3670	supercont10.1	NCU00848	T0	6968357	6968359	+	6969911	6969913
supercont10.1	6965248	6966219	972	6966041	40	8.20154	2.68265	5.93512	FN1_vs_FN2_peak_312	-2201	supercont10.1	NCU00849	T0	6963840	6963842	-	6963149	6963151	2316	supercont10.1	NCU00848	T0	6968357	6968359	+	6969911	6969913
supercont10.1	6967301	6967644	344	6967451	78	12.5242	2.48438	9.97753	FN1_vs_FN2_peak_313	-3611	supercont10.1	NCU00849	T0	6963840	6963842	-	6963149	6963151	906	supercont10.1	NCU00848	T0	6968357	6968359	+	6969911	6969913
supercont10.1	6970347	6970693	347	6970514	69	21.2641	3.89721	18.421	FN1_vs_FN2_peak_314	-601	supercont10.1	NCU00848	T0	6968357	6968359	+	6969911	6969913	1294	supercont10.1	NCU00847	T0	6971808	6971810	+	6972873	6972875
supercont10.1	7058955	7059181	227	7059082	33	7.96691	2.9073	5.71766	FN1_vs_FN2_peak_315	-823	supercont10.1	NCU00821	T0	7058259	7058261	-	7056452	7056454	2802	supercont10.1	NCU00819	T0	7062925	7062927	-	7061882	7061884
supercont10.1	7061999	7062735	737	7062190	81	14.8057	2.69209	12.1621	FN1_vs_FN2_peak_316	-3931	supercont10.1	NCU00821	T0	7058259	7058261	-	7056452	7056454	1147	supercont10.1	NCU00818	T0	7065087	7065089	-	7063335	7063337
supercont10.1	7101258	7101763	506	7101595	38	13.681	4.11358	11.0849	FN1_vs_FN2_peak_317	-1411	supercont10.1	NCU00806	T0	7100184	7100186	-	7097634	7097636	1369	supercont10.1	NCU00805	T0	7103510	7103512	-	7102962	7102964
supercont10.1	7106363	7106657	295	7106538	35	5.42091	2.22673	3.42095	FN1_vs_FN2_peak_318	-3028	supercont10.1	NCU00805	T0	7103510	7103512	-	7102962	7102964	3582	supercont10.1	NCU00804	T0	7110891	7110893	-	7110118	7110120
supercont10.1	7107018	7107870	853	7107519	87	10.5488	2.16079	8.11065	FN1_vs_FN2_peak_319	-4009	supercont10.1	NCU00805	T0	7103510	7103512	-	7102962	7102964	2601	supercont10.1	NCU00804	T0	7110891	7110893	-	7110118	7110120
supercont10.1	7108907	7109225	319	7109066	49	3.90737	1.717	2.11215	FN1_vs_FN2_peak_320	-5556	supercont10.1	NCU00805	T0	7103510	7103512	-	7102962	7102964	1054	supercont10.1	NCU00804	T0	7110891	7110893	-	7110118	7110120
supercont10.1	7110230	7110675	446	7110340	55	4.54142	1.76108	2.64511	FN1_vs_FN2_peak_321	-6830	supercont10.1	NCU00805	T0	7103510	7103512	-	7102962	7102964	3726	supercont10.1	NCU00803	T1	7114066	7114068	+	7115602	7115604
supercont10.1	7146135	7147457	1323	7146574	155	78.7244	7.09776	75.1473	FN1_vs_FN2_peak_322	-1459	supercont10.1	NCU00794	T0	7143372	7143374	+	7145113	7145115	2835	supercont10.1	NCU10894	T0	7149409	7149411	+	7150832	7150834
supercont10.1	7149362	7149618	257	7149517	28	8.16222	3.24198	5.89877	FN1_vs_FN2_peak_323	-4402	supercont10.1	NCU00794	T0	7143372	7143374	+	7145113	7145115	1999	supercont10.1	NCU00793	T0	7151516	7151518	+	7154599	7154601
supercont10.1	7149796	7150483	688	7150163	44	10.1539	2.94437	7.74379	FN1_vs_FN2_peak_324	-5048	supercont10.1	NCU00794	T0	7143372	7143374	+	7145113	7145115	1353	supercont10.1	NCU00793	T0	7151516	7151518	+	7154599	7154601
supercont10.1	7303033	7303361	329	7303113	18	4.40921	2.57753	2.52684	FN1_vs_FN2_peak_325	-1978	supercont10.1	NCU00755	T0	7298899	7298901	+	7301133	7301135	471	supercont10.1	NCU00754	T0	7305344	7305346	-	7303582	7303584
supercont10.1	7305547	7306534	988	7306289	53	18.8096	4.28392	16.0363	FN1_vs_FN2_peak_326	-945	supercont10.1	NCU00754	T0	7305344	7305346	-	7303582	7303584	5840	supercont10.1	NCU00753	T0	7312129	7312131	+	7313716	7313718
supercont10.1	7306632	7307324	693	7307036	46	13.1591	3.482	10.5835	FN1_vs_FN2_peak_327	-1692	supercont10.1	NCU00754	T0	7305344	7305346	-	7303582	7303584	5093	supercont10.1	NCU00753	T0	7312129	7312131	+	7313716	7313718
supercont10.1	7324944	7325197	254	7325096	53	6.6016	2.09668	4.47047	FN1_vs_FN2_peak_328	-4465	supercont10.1	NCU11095	T0	7320631	7320633	-	7319200	7319202	101	supercont10.1	NCU11529	T0	7327403	7327405	-	7325195	7325197
supercont10.1	7334436	7335011	576	7334868	99	11.4237	2.1288	8.9342	FN1_vs_FN2_peak_329	-1046	supercont10.1	NCU00748	T0	7333822	7333824	-	7332880	7332882	3104	supercont10.1	NCU00747	T0	7338675	7338677	-	7337970	7337972
supercont10.1	7439236	7439445	210	7439380	22	6.47551	3.09287	4.36312	FN1_vs_FN2_peak_330	-6101	supercont10.1	NCU00719	T0	7432023	7432025	+	7433277	7433279	479	supercont10.1	NCU00718	T0	7440216	7440218	-	7439857	7439859
supercont10.1	7463107	7463873	767	7463726	26	6.94791	2.98857	4.78856	FN1_vs_FN2_peak_331	-1205	supercont10.1	NCU00713	T0	7462521	7462523	-	7461214	7461216	1872	supercont10.1	NCU00712	T0	7465598	7465600	+	7469171	7469173
supercont10.1	7560909	7561140	232	7561022	21	5.98626	2.98451	3.91536	FN1_vs_FN2_peak_332	-9715	supercont10.1	NCU00687	T0	7551307	7551309	-	7549856	7549858	3416	supercont10.1	NCU00685	T1	7564438	7564440	+	7565809	7565811
supercont10.1	7570743	7572830	2088	7571572	96	57.317	8.4099	53.9572	FN1_vs_FN2_peak_333	-1764	supercont10.1	NCU00684	T1	7568480	7568482	+	7569806	7569808	1645	supercont10.1	NCU00682	T0	7573217	7573219	+	7574669	7574671
supercont10.1	7622958	7623326	369	7623212	31	6.9483	2.73211	4.78856	FN1_vs_FN2_peak_334	-378	supercont10.1	NCU00670	T0	7622834	7622836	-	7622367	7622369	471	supercont10.1	NCU00669	T0	7623683	7623685	+	7625234	7625236
supercont10.1	7657912	7658321	410	7658138	47	12.6854	3.33549	10.1324	FN1_vs_FN2_peak_335	-950	supercont10.1	NCU00659	T0	7657188	7657190	-	7656228	7656230	317	supercont10.1	NCU00658	T0	7670474	7670476	-	7658453	7658455
supercont10.1	7680730	7681562	833	7680929	42	19.5709	5.42418	16.7754	FN1_vs_FN2_peak_336	-77	supercont10.1	NCU00654	T0	7680852	7680854	-	7680030	7680032	1399	supercont10.1	NCU00653	T0	7684605	7684607	-	7682326	7682328
supercont10.1	7734436	7735073	638	7734630	22	6.18784	2.98882	4.09871	FN1_vs_FN2_peak_337	-2343	supercont10.1	NCU00640	T0	7731792	7731794	+	7732285	7732287	2693	supercont10.1	NCU00638	T0	7737323	7737325	+	7738007	7738009
supercont10.1	7735422	7735645	224	7735560	18	4.13084	2.46902	2.29415	FN1_vs_FN2_peak_338	-3273	supercont10.1	NCU00640	T0	7731792	7731794	+	7732285	7732287	1763	supercont10.1	NCU00638	T0	7737323	7737325	+	7738007	7738009
supercont10.1	7768596	7769144	549	7768980	92	8.16264	1.88999	5.89917	FN1_vs_FN2_peak_339	-1069	supercont10.1	NCU00629	T0	7767911	7767913	-	7765245	7765247	607	supercont10.1	NCU00628	T0	7769587	7769589	+	7771543	7771545
supercont10.1	7859925	7860411	487	7860109	59	27.6047	5.78397	24.6162	FN1_vs_FN2_peak_340	-688	supercont10.1	NCU00606	T0	7859421	7859423	-	7858635	7858637	713	supercont10.1	NCU00605	T0	7860822	7860824	+	7862516	7862518
supercont10.1	7884051	7885006	956	7884450	67	13.8152	2.86145	11.2104	FN1_vs_FN2_peak_341	-1120	supercont10.1	NCU00597	T0	7881873	7881875	+	7883328	7883330	476	supercont10.1	NCU00596	T0	7884926	7884928	+	7886078	7886080
supercont10.1	7909738	7909941	204	7909908	22	5.3033	2.67813	3.31414	FN1_vs_FN2_peak_342	-204	supercont10.1	NCU00589	T0	7909704	7909706	-	7907813	7907815	4642	supercont10.1	NCU00587	T0	7914550	7914552	+	7916671	7916673
supercont10.1	7929809	7932067	2259	7930472	73	43.9931	8.19089	40.7775	FN1_vs_FN2_peak_343	-4697	supercont10.1	NCU00584	T0	7924783	7924785	+	7925773	7925775	1081	supercont10.1	NCU00583	T0	7932264	7932266	-	7931551	7931553
supercont10.1	7951176	7951844	669	7951686	47	24.0627	6.166	21.1501	FN1_vs_FN2_peak_344	-1690	supercont10.1	NCU00577	T0	7949996	7949998	-	7948733	7948735	2571	supercont10.1	NCU00575	T0	7955965	7955967	-	7954255	7954257
supercont10.1	7958447	7958662	216	7958547	33	5.76919	2.36264	3.72568	FN1_vs_FN2_peak_345	-2582	supercont10.1	NCU00575	T0	7955965	7955967	-	7954255	7954257	2414	supercont10.1	NCU00574	T0	7961640	7961642	-	7960959	7960961
supercont10.1	7988534	7988750	217	7988585	25	5.36963	2.55028	3.37463	FN1_vs_FN2_peak_346	-602	supercont10.1	NCU00564	T0	7987983	7987985	-	7987445	7987447	912	supercont10.1	NCU00563	T0	7989497	7989499	+	7991057	7991059
supercont10.1	8009278	8010096	819	8009765	76	29.5173	4.89517	26.4958	FN1_vs_FN2_peak_347	-2710	supercont10.1	NCU00558	T0	8003665	8003667	+	8007053	8007055	1099	supercont10.1	NCU11541	T0	8011265	8011267	-	8010862	8010864
supercont10.1	8011744	8012657	914	8012476	48	8.03807	2.42654	5.7835	FN1_vs_FN2_peak_348	-1211	supercont10.1	NCU11541	T0	8011265	8011267	-	8010862	8010864	2810	supercont10.1	NCU00556	T0	8015286	8015288	+	8017008	8017010
supercont10.1	8032721	8033679	959	8033403	65	27.2448	5.19908	24.2633	FN1_vs_FN2_peak_349	-1345	supercont10.1	NCU00552	T0	8032058	8032060	-	8030088	8030090	948	supercont10.1	NCU00551	T0	8041734	8041736	-	8034349	8034351
supercont10.1	8074234	8074529	296	8074387	35	5.41542	2.2255	3.41587	FN1_vs_FN2_peak_350	-1045	supercont10.1	NCU00541	T1	8073342	8073344	-	8071444	8071446	13848	supercont10.1	NCU00538	T0	8088235	8088237	+	8092259	8092261
supercont10.1	8096044	8096394	351	8096229	57	14.7648	3.31141	12.1228	FN1_vs_FN2_peak_351	-571	supercont10.1	NCU00537	T0	8095658	8095660	-	8094561	8094563	403	supercont10.1	NCU00536	T0	8096632	8096634	+	8098207	8098209
supercont10.1	8151078	8151325	248	8151229	45	7.40421	2.38334	5.20251	FN1_vs_FN2_peak_352	-648	supercont10.1	NCU00517	T0	8147747	8147749	+	8150579	8150581	2603	supercont10.1	NCU00516	T0	8154301	8154303	-	8153830	8153832
supercont10.1	8270817	8271316	500	8270937	25	8.34709	3.52714	6.06424	FN1_vs_FN2_peak_353	-1077	supercont10.1	NCU03054	T0	8269860	8269862	-	8268272	8268274	506	supercont10.1	NCU03053	T0	8271443	8271445	+	8273692	8273694
supercont10.1	8324559	8324758	200	8324624	24	4.9934	2.47823	3.03648	FN1_vs_FN2_peak_354	-5190	supercont10.1	NCU03044	T0	8318824	8318826	+	8319432	8319434	675	supercont10.1	NCU10772	T0	8326553	8326555	-	8325297	8325299
supercont10.1	8324899	8325193	295	8325037	32	9.3433	3.33321	6.98706	FN1_vs_FN2_peak_355	-5603	supercont10.1	NCU03044	T0	8318824	8318826	+	8319432	8319434	262	supercont10.1	NCU10772	T0	8326553	8326555	-	8325297	8325299
supercont10.1	8326126	8326578	453	8326266	40	11.7142	3.47404	9.20975	FN1_vs_FN2_peak_356	-6832	supercont10.1	NCU03044	T0	8318824	8318826	+	8319432	8319434	5289	supercont10.1	NCU03043	T0	8331555	8331557	+	8332824	8332826
supercont10.1	8327633	8327968	336	8327851	35	5.04402	2.14272	3.08145	FN1_vs_FN2_peak_357	-1298	supercont10.1	NCU10772	T0	8326553	8326555	-	8325297	8325299	3704	supercont10.1	NCU03043	T0	8331555	8331557	+	8332824	8332826
supercont10.1	8328102	8328472	371	8328246	41	7.94353	2.59642	5.69687	FN1_vs_FN2_peak_358	-1693	supercont10.1	NCU10772	T0	8326553	8326555	-	8325297	8325299	3309	supercont10.1	NCU03043	T0	8331555	8331557	+	8332824	8332826
supercont10.1	8328855	8329065	211	8328984	22	4.35562	2.35931	2.49286	FN1_vs_FN2_peak_359	-2431	supercont10.1	NCU10772	T0	8326553	8326555	-	8325297	8325299	2571	supercont10.1	NCU03043	T0	8331555	8331557	+	8332824	8332826
supercont10.1	8360783	8361295	513	8361102	23	5.81086	2.79457	3.76322	FN1_vs_FN2_peak_360	-815	supercont10.1	NCU11550	T0	8359796	8359798	+	8360285	8360287	1929	supercont10.1	NCU03035	T0	8364070	8364072	-	8363029	8363031
supercont10.1	8361508	8361806	299	8361577	26	7.43358	3.1439	5.2298	FN1_vs_FN2_peak_361	-1290	supercont10.1	NCU11550	T0	8359796	8359798	+	8360285	8360287	1454	supercont10.1	NCU03035	T0	8364070	8364072	-	8363029	8363031
supercont10.1	8364818	8365720	903	8365495	39	11.7897	3.55044	9.27836	FN1_vs_FN2_peak_362	-1425	supercont10.1	NCU03035	T0	8364070	8364072	-	8363029	8363031	7067	supercont10.1	NCU03034	T0	8373508	8373510	-	8372560	8372562
supercont10.1	8372354	8372835	482	8372535	52	12.4595	3.09052	9.91548	FN1_vs_FN2_peak_363	-8465	supercont10.1	NCU03035	T0	8364070	8364072	-	8363029	8363031	27	supercont10.1	NCU03034	T0	8373508	8373510	-	8372560	8372562
supercont10.1	8372891	8373299	409	8373124	50	9.63731	2.65468	7.25815	FN1_vs_FN2_peak_364	-9054	supercont10.1	NCU03035	T0	8364070	8364072	-	8363029	8363031	5146	supercont10.1	NCU03033	T0	8378270	8378272	+	8379212	8379214
supercont10.1	8386513	8386712	200	8386535	18	4.40921	2.57753	2.52684	FN1_vs_FN2_peak_365	-2065	supercont10.1	NCU03032	T0	8381631	8381633	+	8384468	8384470	1331	supercont10.1	NCU03030	T0	8387866	8387868	+	8389937	8389939
supercont10.1	8386948	8387370	423	8387176	30	11.6552	4.20544	9.15299	FN1_vs_FN2_peak_366	-292	supercont10.1	NCU03031	T0	8386884	8386886	-	8386153	8386155	690	supercont10.1	NCU03030	T0	8387866	8387868	+	8389937	8389939
supercont10.1	8462201	8462600	400	8462416	41	12.9853	3.72206	10.4226	FN1_vs_FN2_peak_367	-370	supercont10.1	NCU03007	T0	8462046	8462048	-	8460891	8460893	482	supercont10.1	NCU03006	T0	8462898	8462900	+	8464112	8464114
supercont10.1	8492770	8493023	254	8492929	23	7.13221	3.25582	4.95086	FN1_vs_FN2_peak_368	-2561	supercont10.1	NCU02994	T0	8490368	8490370	-	8485759	8485761	3882	supercont10.1	NCU02990	T0	8498867	8498869	-	8496809	8496811
supercont10.1	8493349	8493867	519	8493735	40	12.9981	3.78933	10.4339	FN1_vs_FN2_peak_369	-3367	supercont10.1	NCU02994	T0	8490368	8490370	-	8485759	8485761	3076	supercont10.1	NCU02990	T0	8498867	8498869	-	8496809	8496811
supercont10.1	8505865	8506068	204	8505909	25	4.67726	2.34118	2.76538	FN1_vs_FN2_peak_370	-789	supercont10.1	NCU02988	T0	8505120	8505122	-	8501904	8501906	1225	supercont10.1	NCU02984	T0	8507134	8507136	+	8508044	8508046
supercont10.1	8583499	8583817	319	8583673	16	3.46243	2.30621	1.72488	FN1_vs_FN2_peak_371	-5863	supercont10.1	NCU02959	T0	8577810	8577812	-	8576928	8576930	5179	supercont10.1	NCU02957	T0	8588852	8588854	+	8590437	8590439
supercont10.1	8584802	8585015	214	8584874	18	4.40921	2.57753	2.52684	FN1_vs_FN2_peak_372	-7064	supercont10.1	NCU02959	T0	8577810	8577812	-	8576928	8576930	3978	supercont10.1	NCU02957	T0	8588852	8588854	+	8590437	8590439
supercont10.1	8585592	8585798	207	8585745	23	6.07543	2.88453	3.9973	FN1_vs_FN2_peak_373	-7935	supercont10.1	NCU02959	T0	8577810	8577812	-	8576928	8576930	3107	supercont10.1	NCU02957	T0	8588852	8588854	+	8590437	8590439
supercont10.1	8586601	8586917	317	8586746	33	8.86204	3.14237	6.54271	FN1_vs_FN2_peak_374	-8936	supercont10.1	NCU02959	T0	8577810	8577812	-	8576928	8576930	2106	supercont10.1	NCU02957	T0	8588852	8588854	+	8590437	8590439
supercont10.1	8603075	8603467	393	8603272	33	8.02738	2.92292	5.77439	FN1_vs_FN2_peak_375	-1197	supercont10.1	NCU02954	T0	8602075	8602077	-	8600897	8600899	137	supercont10.1	NCU02953	T0	8603920	8603922	-	8603407	8603409
supercont10.1	8612038	8612448	411	8612194	65	5.61029	1.82008	3.58254	FN1_vs_FN2_peak_376	-589	supercont10.1	NCU02949	T0	8610580	8610582	+	8611603	8611605	334	supercont10.1	NCU02948	T0	8612528	8612530	+	8613258	8613260
supercont10.1	8613820	8614021	202	8613861	40	5.72166	2.17457	3.68313	FN1_vs_FN2_peak_377	-601	supercont10.1	NCU02948	T0	8612528	8612530	+	8613258	8613260	564	supercont10.1	NCU02947	T0	8614425	8614427	+	8615556	8615558
supercont10.1	8705050	8705249	200	8705128	20	4.44278	2.48136	2.55725	FN1_vs_FN2_peak_378	-2085	supercont10.1	NCU02916	T0	8701896	8701898	+	8703041	8703043	1144	supercont10.1	NCU02915	T0	8706272	8706274	+	8708655	8708657
supercont10.1	8805536	8806038	503	8805873	83	11.9049	2.34533	9.38836	FN1_vs_FN2_peak_379	-867	supercont10.1	NCU02886	T0	8805006	8805008	-	8803818	8803820	1971	supercont10.1	NCU02885	T0	8807844	8807846	+	8809650	8809652
supercont10.1	8806499	8807213	715	8806720	47	7.86712	2.41981	5.62512	FN1_vs_FN2_peak_380	-1714	supercont10.1	NCU02886	T0	8805006	8805008	-	8803818	8803820	1124	supercont10.1	NCU02885	T0	8807844	8807846	+	8809650	8809652
supercont10.1	8816084	8816428	345	8816266	36	9.5429	3.159	7.17345	FN1_vs_FN2_peak_381	-719	supercont10.1	NCU02883	T0	8815547	8815549	-	8813688	8813690	509	supercont10.1	NCU02882	T0	8817454	8817456	-	8816773	8816775
supercont10.1	8818478	8819653	1176	8819580	53	6.95306	2.15111	4.79264	FN1_vs_FN2_peak_382	-2126	supercont10.1	NCU02882	T0	8817454	8817456	-	8816773	8816775	4303	supercont10.1	NCU02880	T0	8824439	8824441	-	8823881	8823883
supercont10.1	8846374	8846612	239	8846466	52	9.77105	2.62463	7.38442	FN1_vs_FN2_peak_383	-2956	supercont10.1	NCU02875	T0	8843510	8843512	-	8842416	8842418	2308	supercont10.1	NCU02873	T0	8851407	8851409	-	8848772	8848774
supercont10.1	8894262	8894521	260	8894420	29	7.63389	3.02202	5.41381	FN1_vs_FN2_peak_384	-1292	supercont10.1	NCU02858	T0	8893128	8893130	-	8885168	8885170	1472	supercont10.1	NCU02857	T0	8897966	8897968	-	8895890	8895892
supercont10.1	8908688	8908960	273	8908826	21	4.81347	2.56169	2.88578	FN1_vs_FN2_peak_385	-2344	supercont10.1	NCU02854	T0	8906482	8906484	-	8905160	8905162	3156	supercont10.1	NCU02853	T0	8911982	8911984	+	8915340	8915342
supercont10.1	8909532	8909960	429	8909820	45	13.1188	3.52446	10.5451	FN1_vs_FN2_peak_386	-3338	supercont10.1	NCU02854	T0	8906482	8906484	-	8905160	8905162	2162	supercont10.1	NCU02853	T0	8911982	8911984	+	8915340	8915342
supercont10.1	8910938	8911161	224	8910988	26	5.3313	2.49541	3.33935	FN1_vs_FN2_peak_387	-4506	supercont10.1	NCU02854	T0	8906482	8906484	-	8905160	8905162	994	supercont10.1	NCU02853	T0	8911982	8911984	+	8915340	8915342
supercont10.1	8911425	8911730	306	8911585	28	10.2881	3.93412	7.86728	FN1_vs_FN2_peak_388	-5103	supercont10.1	NCU02854	T0	8906482	8906484	-	8905160	8905162	397	supercont10.1	NCU02853	T0	8911982	8911984	+	8915340	8915342
supercont10.1	8979982	8980181	200	8980021	19	4.9149	2.71319	2.96417	FN1_vs_FN2_peak_389	-510	supercont10.1	NCU02828	T0	8979511	8979513	-	8976446	8976448	1163	supercont10.1	NCU02826	T0	8981184	8981186	+	8984663	8984665
supercont10.1	8989582	8989865	284	8989724	61	7.38285	2.09694	5.1829	FN1_vs_FN2_peak_390	-3468	supercont10.1	NCU11564	T0	8986256	8986258	-	8985695	8985697	18260	supercont10.1	NCU02819	T0	9007984	9007986	+	9010036	9010038
supercont10.1	8990612	8990893	282	8990767	52	7.56266	2.26427	5.34808	FN1_vs_FN2_peak_391	-4511	supercont10.1	NCU11564	T0	8986256	8986258	-	8985695	8985697	17217	supercont10.1	NCU02819	T0	9007984	9007986	+	9010036	9010038
supercont10.1	8991562	8992321	760	8991855	103	9.93743	1.97054	7.53911	FN1_vs_FN2_peak_392	-5599	supercont10.1	NCU11564	T0	8986256	8986258	-	8985695	8985697	16129	supercont10.1	NCU02819	T0	9007984	9007986	+	9010036	9010038
supercont10.1	9002805	9003463	659	9003077	92	11.598	2.21087	9.10107	FN1_vs_FN2_peak_393	-16821	supercont10.1	NCU11564	T0	8986256	8986258	-	8985695	8985697	4907	supercont10.1	NCU02819	T0	9007984	9007986	+	9010036	9010038
supercont10.1	9010174	9010591	418	9010393	24	4.45207	2.31057	2.5639	FN1_vs_FN2_peak_394	-355	supercont10.1	NCU02819	T0	9007984	9007986	+	9010036	9010038	3794	supercont10.1	NCU02818	T0	9014187	9014189	+	9014817	9014819
supercont10.1	9020393	9020709	317	9020578	27	9.15748	3.63856	6.81436	FN1_vs_FN2_peak_395	-4567	supercont10.1	NCU02817	T0	9016011	9016013	-	9015411	9015413	5350	supercont10.1	NCU02815	T0	9025928	9025930	+	9030058	9030060
supercont10.1	9023739	9024028	290	9024005	22	4.22656	2.31688	2.37923	FN1_vs_FN2_peak_396	-7994	supercont10.1	NCU02817	T0	9016011	9016013	-	9015411	9015413	1923	supercont10.1	NCU02815	T0	9025928	9025930	+	9030058	9030060
supercont10.1	9045089	9045528	440	9045236	52	9.4303	2.56787	7.06807	FN1_vs_FN2_peak_397	-1753	supercont10.1	NCU02811	T0	9043483	9043485	-	9041765	9041767	2843	supercont10.1	NCU02810	T0	9048079	9048081	+	9049750	9049752
supercont10.1	9045673	9046288	616	9046145	28	7.65906	3.0879	5.43754	FN1_vs_FN2_peak_398	-2662	supercont10.1	NCU02811	T0	9043483	9043485	-	9041765	9041767	1934	supercont10.1	NCU02810	T0	9048079	9048081	+	9049750	9049752
supercont10.1	9053646	9053888	243	9053741	24	6.32641	2.90799	4.22658	FN1_vs_FN2_peak_399	-584	supercont10.1	NCU02809	T0	9053157	9053159	-	9050752	9050754	863	supercont10.1	NCU02808	T0	9054604	9054606	+	9056759	9056761
supercont10.1	9058895	9059276	382	9058986	35	6.62942	2.50161	4.49623	FN1_vs_FN2_peak_400	-316	supercont10.1	NCU02807	T1	9058670	9058672	-	9058095	9058097	3138	supercont10.1	NCU02806	T0	9062124	9062126	+	9063090	9063092
supercont10.1	9268766	9268973	208	9268904	30	5.92811	2.50361	3.86969	FN1_vs_FN2_peak_401	-2378	supercont10.1	NCU11570	T0	9265380	9265382	+	9266524	9266526	4862	supercont10.1	NCU02767	T0	9273766	9273768	+	9274317	9274319
supercont10.1	9269136	9271158	2023	9270947	105	9.19827	1.89618	6.85175	FN1_vs_FN2_peak_402	-4421	supercont10.1	NCU11570	T0	9265380	9265382	+	9266524	9266526	2819	supercont10.1	NCU02767	T0	9273766	9273768	+	9274317	9274319
supercont10.1	9271251	9272261	1011	9271891	44	9.74037	2.86082	7.35568	FN1_vs_FN2_peak_403	-5365	supercont10.1	NCU11570	T0	9265380	9265382	+	9266524	9266526	1875	supercont10.1	NCU02767	T0	9273766	9273768	+	9274317	9274319
supercont10.1	9272374	9272758	385	9272538	47	7.33404	2.32561	5.13787	FN1_vs_FN2_peak_404	-6012	supercont10.1	NCU11570	T0	9265380	9265382	+	9266524	9266526	1228	supercont10.1	NCU02767	T0	9273766	9273768	+	9274317	9274319
supercont10.1	9347465	9347706	242	9347522	19	4.9149	2.71319	2.96417	FN1_vs_FN2_peak_405	-7407	supercont10.1	NCU09269	T1	9339098	9339100	+	9340113	9340115	1103	supercont10.1	NCU09268	T0	9348625	9348627	+	9349243	9349245
supercont10.1	9398783	9399045	263	9398862	28	5.54416	2.47597	3.5231	FN1_vs_FN2_peak_406	-3098	supercont10.1	NCU09253	T0	9395764	9395766	-	9392787	9392789	913	supercont10.1	NCU09252	T0	9403355	9403357	-	9399773	9399775
supercont10.1	9407229	9407460	232	9407347	31	6.56638	2.63181	4.4379	FN1_vs_FN2_peak_407	-3992	supercont10.1	NCU09252	T0	9403355	9403357	-	9399773	9399775	1047	supercont10.1	NCU09251	T0	9408394	9408396	+	9409160	9409162
supercont10.1	9407711	9407957	247	9407816	43	10.9689	3.1554	8.50474	FN1_vs_FN2_peak_408	-4461	supercont10.1	NCU09252	T0	9403355	9403357	-	9399773	9399775	578	supercont10.1	NCU09251	T0	9408394	9408396	+	9409160	9409162
supercont10.1	9523935	9524134	200	9524065	21	5.98626	2.98451	3.91536	FN1_vs_FN2_peak_409	-4007	supercont10.1	NCU08595	T0	9520058	9520060	-	9518829	9518831	3244	supercont10.1	NCU08597	T0	9527309	9527311	+	9531905	9531907
supercont10.1	9525051	9525603	553	9525235	26	7.43358	3.1439	5.2298	FN1_vs_FN2_peak_410	-5177	supercont10.1	NCU08595	T0	9520058	9520060	-	9518829	9518831	2074	supercont10.1	NCU08597	T0	9527309	9527311	+	9531905	9531907
supercont10.1	9546949	9547297	349	9547006	23	5.39818	2.65651	3.39994	FN1_vs_FN2_peak_411	-1650	supercont10.1	NCU08599	T0	9545356	9545358	-	9543496	9543498	2404	supercont10.1	NCU08600	T0	9549410	9549412	+	9553106	9553108
supercont10.1	9758800	9759001	202	9758844	29	5.32487	2.37995	3.33393	FN1_vs_FN2_peak_412	-54360	supercont10.1	NCU08642	T0	9704484	9704486	-	9701556	9701558	753	supercont10.1	NCU10027	T0	9759597	9759599	+	9762610	9762612
supercont10.1	9798585	9798858	274	9798768	79	21.5529	3.56743	18.7019	FN1_vs_FN2_peak_413	-26652	supercont10.1	NCU10031	T0	9772116	9772118	-	9771034	9771036
supercont10.12	5938	6261	324	6098	27	5.43743	2.48531	3.42842	FN1_vs_FN2_peak_414	-1644	supercont10.1	NCU09901	T0	3386	3388	+	4452	4454	3506	supercont10.1	NCU09903	T0	9604	9606	+	12990	12992
supercont10.12	6584	6796	213	6709	57	10.2887	2.58638	7.86781	FN1_vs_FN2_peak_415	-2255	supercont10.1	NCU09901	T0	3386	3388	+	4452	4454	2895	supercont10.1	NCU09903	T0	9604	9606	+	12990	12992
supercont10.15	7060	7365	306	7346	47	6.52122	2.18392	4.40506	FN1_vs_FN2_peak_416	-2892	supercont10.1	NCU09901	T0	3386	3388	+	4452	4454	2258	supercont10.1	NCU09903	T0	9604	9606	+	12990	12992
supercont10.16	4224	4649	426	4399	47	5.34884	1.98261	3.35557	FN1_vs_FN2_peak_417	-2411	supercont10.1	NCU10129	T0	1988	1990	-	1436	1438	5205	supercont10.1	NCU09903	T0	9604	9606	+	12990	12992
supercont10.2	1	391	391	127	173	54.0585	4.22616	50.7365	FN1_vs_FN2_peak_418										8802	supercont10.2	NCU09634	T0	11027	11029	-	8927	8929
supercont10.2	22827	23274	448	22968	31	10.5662	3.76524	8.12759	FN1_vs_FN2_peak_419	-554	supercont10.2	NCU09629	T0	22414	22416	-	19987	19989	3986	supercont10.2	NCU09627	T0	26954	26956	+	27817	27819
supercont10.2	23586	23893	308	23742	19	4.9149	2.71319	2.96417	FN1_vs_FN2_peak_420	-1328	supercont10.2	NCU09629	T0	22414	22416	-	19987	19989	3212	supercont10.2	NCU09627	T0	26954	26956	+	27817	27819
supercont10.2	45670	46277	608	45782	52	8.47695	2.41142	6.18558	FN1_vs_FN2_peak_421	-759	supercont10.2	NCU09616	T0	44184	44186	+	45021	45023	1290	supercont10.2	NCU09615	T0	47072	47074	+	49078	49080
supercont10.2	255473	255719	247	255706	28	3.6509	1.9664	1.89071	FN1_vs_FN2_peak_422	-250	supercont10.2	NCU03553	T0	254616	254618	+	255454	255456	1965	supercont10.2	NCU03552	T0	257671	257673	+	258868	258870
supercont10.2	259588	259925	338	259658	27	5.43743	2.48531	3.42842	FN1_vs_FN2_peak_423	-788	supercont10.2	NCU03552	T0	257671	257673	+	258868	258870	5266	supercont10.2	NCU03551	T0	264924	264926	+	268380	268382
supercont10.2	263584	263787	204	263665	18	4.40921	2.57753	2.52684	FN1_vs_FN2_peak_424	-4795	supercont10.2	NCU03552	T0	257671	257673	+	258868	258870	1259	supercont10.2	NCU03551	T0	264924	264926	+	268380	268382
supercont10.2	277575	278745	1171	278195	142	121.317	15.7505	117.389	FN1_vs_FN2_peak_425	-652	supercont10.2	NCU03549	T0	277543	277545	-	276135	276137	443	supercont10.2	NCU03548	T0	278638	278640	+	280585	280587
supercont10.2	324828	325645	818	325073	50	5.47668	1.96184	3.46106	FN1_vs_FN2_peak_426	-1236	supercont10.2	NCU03537	T0	323837	323839	-	322046	322048	2169	supercont10.2	NCU03536	T0	327242	327244	+	329093	329095
supercont10.2	325876	326405	530	326090	44	4.8	1.92985	2.87469	FN1_vs_FN2_peak_427	-2253	supercont10.2	NCU03537	T0	323837	323839	-	322046	322048	1152	supercont10.2	NCU03536	T0	327242	327244	+	329093	329095
supercont10.2	330368	330688	321	330540	25	5.63918	2.63329	3.60986	FN1_vs_FN2_peak_428	-1445	supercont10.2	NCU03536	T0	327242	327244	+	329093	329095	3140	supercont10.2	NCU03534	T0	334812	334814	-	333678	333680
supercont10.2	330934	332571	1638	332090	56	26.4326	5.79394	23.4682	FN1_vs_FN2_peak_429	-1516	supercont10.2	NCU03535	T0	330574	330576	-	329917	329919	1590	supercont10.2	NCU03534	T0	334812	334814	-	333678	333680
supercont10.2	332973	333338	366	333079	45	8.0284	2.49892	5.77507	FN1_vs_FN2_peak_430	-2505	supercont10.2	NCU03535	T0	330574	330576	-	329917	329919	601	supercont10.2	NCU03534	T0	334812	334814	-	333678	333680
supercont10.2	362684	363511	828	363033	30	11.6552	4.20544	9.15299	FN1_vs_FN2_peak_431	-1852	supercont10.2	NCU03526	T0	358812	358814	+	361179	361181	1579	supercont10.2	NCU11880	T0	364612	364614	+	365200	365202
supercont10.2	431238	431790	553	431512	49	13.3039	3.36994	10.723	FN1_vs_FN2_peak_432	-3738	supercont10.2	NCU10152	T0	427085	427087	+	427772	427774	729	supercont10.2	NCU03509	T0	432241	432243	+	434302	434304
supercont10.2	465924	466807	884	466348	30	11.6552	4.20544	9.15299	FN1_vs_FN2_peak_433	-1593	supercont10.2	NCU03501	T0	464755	464757	-	463522	463524	1273	supercont10.2	NCU03500	T0	467621	467623	+	469352	469354
supercont10.2	515912	516150	239	516032	37	5.64395	2.22628	3.61363	FN1_vs_FN2_peak_434	-2671	supercont10.2	NCU03488	T0	513361	513363	-	512170	512172	6756	supercont10.2	NCU03486	T0	522788	522790	+	524567	524569
supercont10.2	517955	518308	354	518109	33	7.50878	2.79015	5.29861	FN1_vs_FN2_peak_435	-4748	supercont10.2	NCU03488	T0	513361	513363	-	512170	512172	4679	supercont10.2	NCU03486	T0	522788	522790	+	524567	524569
supercont10.2	597113	597355	243	597178	27	3.48937	1.9457	1.74859	FN1_vs_FN2_peak_436	-3649	supercont10.2	NCU11888	T0	593456	593457	+	593529	593529	13451	supercont10.2	NCU03466	T0	610629	610631	+	612831	612833
supercont10.2	603044	603825	782	603536	38	15.8209	4.72794	13.1397	FN1_vs_FN2_peak_437	-6283	supercont10.2	NCU03467	T0	596821	596823	+	597251	597253	7093	supercont10.2	NCU03466	T0	610629	610631	+	612831	612833
supercont10.2	606229	606444	216	606394	29	8.63562	3.32063	6.3324	FN1_vs_FN2_peak_438	-9141	supercont10.2	NCU03467	T0	596821	596823	+	597251	597253	4235	supercont10.2	NCU03466	T0	610629	610631	+	612831	612833
supercont10.2	607780	608052	273	607881	22	6.55029	3.12017	4.42325	FN1_vs_FN2_peak_439	-10628	supercont10.2	NCU03467	T0	596821	596823	+	597251	597253	2748	supercont10.2	NCU03466	T0	610629	610631	+	612831	612833
supercont10.2	724376	724596	221	724544	39	7.05868	2.47278	4.89086	FN1_vs_FN2_peak_440	-1247	supercont10.2	NCU03437	T0	720310	720312	+	723295	723297	685	supercont10.2	NCU03436	T0	726654	726656	-	725227	725229
supercont10.2	734267	734845	579	734513	56	16.2912	3.6237	13.593	FN1_vs_FN2_peak_441	-4227	supercont10.2	NCU03435	T0	727712	727714	+	730284	730286	730	supercont10.2	NCU03433	T0	736399	736401	-	735241	735243
supercont10.2	735696	735967	272	735754	19	4.9149	2.71319	2.96417	FN1_vs_FN2_peak_442	-5468	supercont10.2	NCU03435	T0	727712	727714	+	730284	730286	9365	supercont10.2	NCU03430	T0	745819	745821	-	745117	745119
supercont10.2	771094	771332	239	771176	49	12.8032	3.27152	10.246	FN1_vs_FN2_peak_443	-4292	supercont10.2	NCU03424	T0	765792	765794	+	766882	766884	950	supercont10.2	NCU03423	T0	772916	772918	-	772124	772126
supercont10.2	784834	785240	407	784969	24	7.73136	3.39148	5.49838	FN1_vs_FN2_peak_444	-2406	supercont10.2	NCU03420	T0	782097	782099	+	782561	782563	3553	supercont10.2	NCU03418	T0	788522	788524	+	789009	789011
supercont10.2	813583	813807	225	813747	45	9.43947	2.76733	7.07644	FN1_vs_FN2_peak_445	-686	supercont10.2	NCU03413	T0	812111	812113	+	813059	813061	1951	supercont10.2	NCU03412	T0	815698	815700	+	817426	817428
supercont10.2	824478	825926	1449	825259	286	301.913	26.5253	296.126	FN1_vs_FN2_peak_446	-439	supercont10.2	NCU03409	T0	824820	824822	-	822906	822908	673	supercont10.2	NCU03408	T0	825932	825934	+	827320	827322
supercont10.2	911379	911578	200	911541	21	4.92899	2.60227	2.97717	FN1_vs_FN2_peak_447	-4155	supercont10.2	NCU03380	T0	905358	905360	+	907384	907386	2107	supercont10.2	NCU03379	T0	913648	913650	+	919164	919166
supercont10.2	955052	956726	1675	955335	63	26.5277	5.20251	23.5615	FN1_vs_FN2_peak_448	-316	supercont10.2	NCU03365	T0	955019	955021	-	952867	952869	4449	supercont10.2	NCU03364	T0	959784	959786	+	962659	962661
supercont10.2	1047186	1047555	370	1047368	24	7.73136	3.39148	5.49838	FN1_vs_FN2_peak_449	-956	supercont10.2	NCU03339	T0	1046412	1046414	-	1044824	1044826	686	supercont10.2	NCU03338	T0	1048054	1048056	+	1049545	1049547
supercont10.2	1059456	1060275	820	1060022	42	20.892	5.83132	18.0604	FN1_vs_FN2_peak_450	-176	supercont10.2	NCU03335	T0	1059846	1059848	-	1058699	1058701	816	supercont10.2	NCU03334	T0	1060838	1060840	+	1061340	1061342
supercont10.2	1356660	1356968	309	1356776	23	7.13221	3.25582	4.95086	FN1_vs_FN2_peak_451	-264055	supercont10.2	NCU03328	T0	1091945	1091947	+	1092719	1092721	9656	supercont10.2	NCU05338	T0	1366894	1366896	-	1366430	1366432
supercont10.2	1366970	1367433	464	1367148	212	10.0831	1.59469	7.67613	FN1_vs_FN2_peak_452	-254	supercont10.2	NCU05338	T0	1366894	1366896	-	1366430	1366432	1065	supercont10.2	NCU05340	T0	1368213	1368215	+	1369344	1369346
supercont10.2	1384657	1384856	200	1384703	18	4.40921	2.57753	2.52684	FN1_vs_FN2_peak_453	-4793	supercont10.2	NCU05343	T0	1379910	1379912	-	1377763	1377765	1289	supercont10.2	NCU05345	T0	1385992	1385994	+	1386877	1386879
supercont10.2	1385171	1385393	223	1385309	27	7.30251	3.03919	5.1086	FN1_vs_FN2_peak_454	-5399	supercont10.2	NCU05343	T0	1379910	1379912	-	1377763	1377765	683	supercont10.2	NCU05345	T0	1385992	1385994	+	1386877	1386879
supercont10.2	1430392	1430712	321	1430487	22	4.84826	2.52338	2.91802	FN1_vs_FN2_peak_455	-1425	supercont10.2	NCU05364	T0	1429062	1429064	-	1425820	1425822	1548	supercont10.2	NCU05368	T0	1432035	1432037	+	1433023	1433025
supercont10.2	1434086	1434700	615	1434565	39	9.30983	2.9634	6.95645	FN1_vs_FN2_peak_456	-158	supercont10.2	NCU05370	T0	1433828	1433830	+	1434405	1434407	10426	supercont10.2	NCU05373	T0	1445558	1445560	-	1444989	1444991
supercont10.2	1435012	1435232	221	1435129	44	6.44146	2.22846	4.33097	FN1_vs_FN2_peak_457	-722	supercont10.2	NCU05370	T0	1433828	1433830	+	1434405	1434407	9862	supercont10.2	NCU05373	T0	1445558	1445560	-	1444989	1444991
supercont10.2	1435852	1436132	281	1435955	28	7.95644	3.17854	5.70844	FN1_vs_FN2_peak_458	-1548	supercont10.2	NCU05370	T0	1433828	1433830	+	1434405	1434407	9036	supercont10.2	NCU05373	T0	1445558	1445560	-	1444989	1444991
supercont10.2	1454031	1454241	211	1454133	31	8.83123	3.24979	6.51399	FN1_vs_FN2_peak_459	-623	supercont10.2	NCU05375	T0	1448357	1448359	+	1453508	1453510	1301	supercont10.2	NCU05376	T0	1455434	1455436	+	1457140	1457142
supercont10.2	1482059	1482504	446	1482182	25	8.34709	3.52714	6.06424	FN1_vs_FN2_peak_460	-463	supercont10.2	NCU05385	T0	1481719	1481721	-	1478855	1478857	1513	supercont10.2	NCU05386	T0	1483695	1483697	+	1485138	1485140
supercont10.2	1482748	1483214	467	1483098	35	15.3035	4.88374	12.6392	FN1_vs_FN2_peak_461	-1379	supercont10.2	NCU05385	T0	1481719	1481721	-	1478855	1478857	597	supercont10.2	NCU05386	T0	1483695	1483697	+	1485138	1485140
supercont10.2	1489393	1489708	316	1489473	28	9.18315	3.56581	6.83784	FN1_vs_FN2_peak_462	-971	supercont10.2	NCU05387	T0	1488502	1488504	-	1486934	1486936	2889	supercont10.2	NCU05388	T0	1494390	1494392	-	1492360	1492362
supercont10.2	1500472	1500671	200	1500589	18	4.40921	2.57753	2.52684	FN1_vs_FN2_peak_463	-654	supercont10.2	NCU05389	T0	1499935	1499937	-	1496635	1496637	675	supercont10.2	NCU05390	T0	1502650	1502652	-	1501262	1501264
supercont10.2	1502273	1503526	1254	1502846	82	60.5774	11.2597	57.1809	FN1_vs_FN2_peak_464	-196	supercont10.2	NCU05390	T0	1502650	1502652	-	1501262	1501264	644	supercont10.2	NCU05391	T0	1503490	1503492	+	1504060	1504062
supercont10.2	1503579	1503818	240	1503684	27	9.62598	3.79846	7.24758	FN1_vs_FN2_peak_465	-1034	supercont10.2	NCU05390	T0	1502650	1502652	-	1501262	1501264	792	supercont10.2	NCU05392	T0	1508318	1508320	-	1504474	1504476
supercont10.2	1518690	1518932	243	1518749	26	6.76397	2.93065	4.61943	FN1_vs_FN2_peak_466	-2395	supercont10.2	NCU05394	T0	1516354	1516356	-	1514710	1514712	1368	supercont10.2	NCU05395	T0	1520117	1520119	+	1520483	1520485
supercont10.2	1530441	1530746	306	1530617	39	13.6543	4.02936	11.0596	FN1_vs_FN2_peak_467	-1593	supercont10.2	NCU05400	T0	1525233	1525235	+	1529022	1529024	1453	supercont10.2	NCU05401	T0	1532575	1532577	-	1532068	1532070
supercont10.2	1534143	1534491	349	1534405	44	6.94049	2.3208	4.7823	FN1_vs_FN2_peak_468	-1830	supercont10.2	NCU05401	T0	1532575	1532577	-	1532068	1532070	2355	supercont10.2	NCU05404	T0	1536760	1536762	+	1538143	1538145
supercont10.2	1534621	1535169	549	1534960	99	15.7057	2.51048	13.0278	FN1_vs_FN2_peak_469	-2385	supercont10.2	NCU05401	T0	1532575	1532577	-	1532068	1532070	1800	supercont10.2	NCU05404	T0	1536760	1536762	+	1538143	1538145
supercont10.2	1558341	1558663	323	1558486	20	5.44087	2.84885	3.42842	FN1_vs_FN2_peak_470	-2183	supercont10.2	NCU05411	T0	1556303	1556305	-	1552491	1552493	826	supercont10.2	NCU05414	T0	1561617	1561619	-	1559310	1559312
supercont10.2	1563349	1563577	229	1563390	21	5.98626	2.98451	3.91536	FN1_vs_FN2_peak_471	-1773	supercont10.2	NCU05414	T0	1561617	1561619	-	1559310	1559312	2157	supercont10.2	NCU05417	T0	1565547	1565549	+	1567365	1567367
supercont10.2	1578970	1579213	244	1579101	27	4.22206	2.14532	2.37601	FN1_vs_FN2_peak_472	-2508	supercont10.2	NCU10346	T0	1576593	1576595	-	1568759	1568761	1156	supercont10.2	NCU05418	T0	1580257	1580259	+	1581446	1581448
supercont10.2	1599805	1600722	918	1600357	56	29.2247	6.51521	26.2075	FN1_vs_FN2_peak_473	-1106	supercont10.2	NCU05425	T0	1596059	1596061	+	1599249	1599251	1667	supercont10.2	NCU05426	T0	1603426	1603428	-	1602022	1602024
supercont10.2	1611151	1611426	276	1611348	18	4.40921	2.57753	2.52684	FN1_vs_FN2_peak_474	-594	supercont10.2	NCU05429	T1	1608197	1608199	+	1610752	1610754	585	supercont10.2	NCU05430	T0	1611933	1611935	+	1614161	1614163
supercont10.2	1627623	1627950	328	1627790	66	5.30919	1.77343	3.31978	FN1_vs_FN2_peak_475	-652	supercont10.2	NCU05437	T0	1626132	1626134	+	1627136	1627138	7673	supercont10.2	NCU05448	T0	1635463	1635465	+	1636783	1636785
supercont10.2	1628276	1628666	391	1628420	81	6.29408	1.77943	4.1962	FN1_vs_FN2_peak_476	-1282	supercont10.2	NCU05437	T0	1626132	1626134	+	1627136	1627138	7043	supercont10.2	NCU05448	T0	1635463	1635465	+	1636783	1636785
supercont10.2	1628878	1629193	316	1629058	56	6.76555	2.07777	4.6209	FN1_vs_FN2_peak_477	-1920	supercont10.2	NCU05437	T0	1626132	1626134	+	1627136	1627138	6405	supercont10.2	NCU05448	T0	1635463	1635465	+	1636783	1636785
supercont10.2	1631871	1632275	405	1632094	57	4.92415	1.79873	2.97264	FN1_vs_FN2_peak_478	-4956	supercont10.2	NCU05437	T0	1626132	1626134	+	1627136	1627138	3369	supercont10.2	NCU05448	T0	1635463	1635465	+	1636783	1636785
supercont10.2	1633682	1634152	471	1633927	114	8.92337	1.82413	6.60023	FN1_vs_FN2_peak_479	-6789	supercont10.2	NCU05437	T0	1626132	1626134	+	1627136	1627138	1536	supercont10.2	NCU05448	T0	1635463	1635465	+	1636783	1636785
supercont10.2	1634309	1634793	485	1634493	125	10.9851	1.91717	8.52	FN1_vs_FN2_peak_480	-7355	supercont10.2	NCU05437	T0	1626132	1626134	+	1627136	1627138	970	supercont10.2	NCU05448	T0	1635463	1635465	+	1636783	1636785
supercont10.2	1658288	1659183	896	1658384	40	7.42898	2.52069	5.22635	FN1_vs_FN2_peak_481	-230	supercont10.2	NCU05457	T0	1658154	1658156	-	1657175	1657177	714	supercont10.2	NCU11908	T0	1659403	1659405	-	1659096	1659098
supercont10.2	1699204	1699674	471	1699400	68	45.3416	9.32337	42.1125	FN1_vs_FN2_peak_482	-383	supercont10.2	NCU11913	T1	1699017	1699019	-	1697540	1697542	1988	supercont10.2	NCU05477	T0	1701388	1701390	+	1702312	1702314
supercont10.2	1770340	1770711	372	1770545	146	7.60369	1.61248	5.38668	FN1_vs_FN2_peak_483	-4216	supercont10.2	NCU06849	T0	1765979	1765981	+	1766327	1766329	1249	supercont10.2	NCU06847	T0	1773755	1773757	-	1771792	1771794
supercont10.2	1792648	1793102	455	1792910	35	6.62942	2.50161	4.49623	FN1_vs_FN2_peak_484	-1864	supercont10.2	NCU06842	T0	1791046	1791048	-	1787907	1787909	871	supercont10.2	NCU06841	T0	1793781	1793783	+	1796264	1796266
supercont10.2	1798358	1798705	348	1798594	55	5.06112	1.8385	3.09731	FN1_vs_FN2_peak_485	-2328	supercont10.2	NCU06841	T0	1793781	1793783	+	1796264	1796266	5857	supercont10.2	NCU06840	T0	1805289	1805291	-	1804449	1804451
supercont10.2	1798764	1801860	3097	1800299	133	40.199	4.04373	37.0286	FN1_vs_FN2_peak_486	-4033	supercont10.2	NCU06841	T0	1793781	1793783	+	1796264	1796266	4152	supercont10.2	NCU06840	T0	1805289	1805291	-	1804449	1804451
supercont10.2	1808133	1808365	233	1808247	32	3.85066	1.93335	2.06471	FN1_vs_FN2_peak_487	-341	supercont10.2	NCU06839	T0	1807906	1807908	-	1806713	1806715	2918	supercont10.2	NCU06838	T0	1811165	1811167	+	1813693	1813695
supercont10.2	1817358	1817567	210	1817538	45	6.82726	2.27798	4.67806	FN1_vs_FN2_peak_488	-353	supercont10.2	NCU06837	T0	1816171	1816173	+	1817183	1817185	5626	supercont10.2	NCU06836	T0	1823164	1823166	+	1825857	1825859
supercont10.2	1818415	1818960	546	1818689	66	20.6231	3.92528	17.799	FN1_vs_FN2_peak_489	-1504	supercont10.2	NCU06837	T0	1816171	1816173	+	1817183	1817185	4475	supercont10.2	NCU06836	T0	1823164	1823166	+	1825857	1825859
supercont10.2	1819091	1819478	388	1819291	26	6.08106	2.71982	4.00191	FN1_vs_FN2_peak_490	-2106	supercont10.2	NCU06837	T0	1816171	1816173	+	1817183	1817185	3873	supercont10.2	NCU06836	T0	1823164	1823166	+	1825857	1825859
supercont10.2	1820989	1821668	680	1821574	27	7.35029	3.05399	5.15292	FN1_vs_FN2_peak_491	-4389	supercont10.2	NCU06837	T0	1816171	1816173	+	1817183	1817185	1590	supercont10.2	NCU06836	T0	1823164	1823166	+	1825857	1825859
supercont10.2	1821863	1822851	989	1822060	35	12.3488	3.9769	9.81551	FN1_vs_FN2_peak_492	-4875	supercont10.2	NCU06837	T0	1816171	1816173	+	1817183	1817185	1104	supercont10.2	NCU06836	T0	1823164	1823166	+	1825857	1825859
supercont10.2	1823401	1824011	611	1823531	59	11.9144	2.7865	9.39723	FN1_vs_FN2_peak_493	-6346	supercont10.2	NCU06837	T0	1816171	1816173	+	1817183	1817185	5706	supercont10.2	NCU06834	T0	1829237	1829239	+	1831847	1831849
supercont10.2	1846651	1847010	360	1846824	19	4.9149	2.71319	2.96417	FN1_vs_FN2_peak_494	-2769	supercont10.2	NCU06832	T0	1844055	1844057	-	1838433	1838435	2264	supercont10.2	NCU06826	T0	1849088	1849090	+	1851233	1851235
supercont10.2	1847232	1847498	267	1847470	23	5.39818	2.65651	3.39994	FN1_vs_FN2_peak_495	-3415	supercont10.2	NCU06832	T0	1844055	1844057	-	1838433	1838435	1618	supercont10.2	NCU06826	T0	1849088	1849090	+	1851233	1851235
supercont10.2	1864171	1864629	459	1864370	40	5.22513	2.07627	3.24385	FN1_vs_FN2_peak_496	-1375	supercont10.2	NCU06821	T0	1862995	1862997	-	1860784	1860786	988	supercont10.2	NCU06817	T0	1865358	1865360	+	1866732	1866734
supercont10.2	1868017	1868985	969	1868491	81	20.6293	3.38695	17.8049	FN1_vs_FN2_peak_497	-1757	supercont10.2	NCU06817	T0	1865358	1865360	+	1866732	1866734	640	supercont10.2	NCU06815	T0	1869131	1869133	+	1870727	1870729
supercont10.2	1901798	1902599	802	1902295	44	15.3448	4.09816	12.6794	FN1_vs_FN2_peak_498	-885	supercont10.2	NCU06801	T0	1901410	1901412	-	1900327	1900329	2077	supercont10.2	NCU06799	T0	1907787	1907789	-	1904370	1904372
supercont10.2	1902742	1903058	317	1902845	26	4.94821	2.38333	2.99555	FN1_vs_FN2_peak_499	-1435	supercont10.2	NCU06801	T0	1901410	1901412	-	1900327	1900329	1527	supercont10.2	NCU06799	T0	1907787	1907789	-	1904370	1904372
supercont10.2	1911791	1913058	1268	1912312	70	13.7187	2.7789	11.121	FN1_vs_FN2_peak_500	-2303	supercont10.2	NCU06797	T0	1910009	1910011	-	1909649	1909651	7121	supercont10.2	NCU06794	T0	1919433	1919435	+	1920122	1920124
supercont10.2	1913115	1913859	745	1913284	52	10.1242	2.68395	7.71519	FN1_vs_FN2_peak_501	-413	supercont10.2	NCU06795	T0	1912871	1912873	-	1911968	1911970	6149	supercont10.2	NCU06794	T0	1919433	1919435	+	1920122	1920124
supercont10.2	1914205	1914456	252	1914451	50	3.27621	1.60384	1.58513	FN1_vs_FN2_peak_502	-1580	supercont10.2	NCU06795	T0	1912871	1912873	-	1911968	1911970	4982	supercont10.2	NCU06794	T0	1919433	1919435	+	1920122	1920124
supercont10.2	1914608	1915612	1005	1914648	56	5.94392	1.95738	3.88459	FN1_vs_FN2_peak_503	-1777	supercont10.2	NCU06795	T0	1912871	1912873	-	1911968	1911970	4785	supercont10.2	NCU06794	T0	1919433	1919435	+	1920122	1920124
supercont10.2	1988969	1989261	293	1989030	17	3.92472	2.44187	2.11215	FN1_vs_FN2_peak_504	-334	supercont10.2	NCU06771	T0	1988696	1988698	-	1987817	1987819	13299	supercont10.2	NCU06769	T0	2003511	2003513	-	2002327	2002329
supercont10.2	2102189	2102639	451	2102478	28	7.46796	3.03029	5.26136	FN1_vs_FN2_peak_505	-1532	supercont10.2	NCU06737	T0	2100946	2100948	-	2098588	2098590	2057	supercont10.2	NCU06735	T0	2106653	2106655	-	2104533	2104535
supercont10.2	2103370	2103772	403	2103526	29	6.36833	2.66283	4.26417	FN1_vs_FN2_peak_506	-2580	supercont10.2	NCU06737	T0	2100946	2100948	-	2098588	2098590	1009	supercont10.2	NCU06735	T0	2106653	2106655	-	2104533	2104535
supercont10.2	2189563	2190227	665	2190062	113	8.32454	1.78302	6.04915	FN1_vs_FN2_peak_507	-1493	supercont10.2	NCU01845	T0	2188569	2188571	-	2186711	2186713	667	supercont10.2	NCU01844	T0	2190729	2190731	+	2191449	2191451
supercont10.2	2213910	2214178	269	2214114	19	4.9149	2.71319	2.96417	FN1_vs_FN2_peak_508	-5456	supercont10.2	NCU01838	T0	2208658	2208660	-	2207509	2207511	16177	supercont10.2	NCU01835	T0	2230291	2230293	+	2230705	2230707
supercont10.2	2214333	2215000	668	2214584	31	11.0951	3.93038	8.62315	FN1_vs_FN2_peak_509	-202	supercont10.2	NCU01837	T0	2213888	2213890	+	2214380	2214382	15707	supercont10.2	NCU01835	T0	2230291	2230293	+	2230705	2230707
supercont10.2	2215107	2215313	207	2215189	26	8.97881	3.6628	6.64625	FN1_vs_FN2_peak_510	-807	supercont10.2	NCU01837	T0	2213888	2213890	+	2214380	2214382	15102	supercont10.2	NCU01835	T0	2230291	2230293	+	2230705	2230707
supercont10.2	2223275	2223678	404	2223534	96	9.98385	2.02643	7.58293	FN1_vs_FN2_peak_511	-9152	supercont10.2	NCU01837	T0	2213888	2213890	+	2214380	2214382	6757	supercont10.2	NCU01835	T0	2230291	2230293	+	2230705	2230707
supercont10.2	2229049	2229530	482	2229303	149	6.46404	1.53281	4.35259	FN1_vs_FN2_peak_512	-14921	supercont10.2	NCU01837	T0	2213888	2213890	+	2214380	2214382	988	supercont10.2	NCU01835	T0	2230291	2230293	+	2230705	2230707
supercont10.2	2236753	2237119	367	2236994	68	10.2658	2.37238	7.85022	FN1_vs_FN2_peak_513	-6287	supercont10.2	NCU01835	T0	2230291	2230293	+	2230705	2230707	6835	supercont10.2	NCU01834	T0	2243829	2243831	+	2244850	2244852
supercont10.2	2237758	2238347	590	2238221	106	9.41735	1.90797	7.05632	FN1_vs_FN2_peak_514	-7514	supercont10.2	NCU01835	T0	2230291	2230293	+	2230705	2230707	5608	supercont10.2	NCU01834	T0	2243829	2243831	+	2244850	2244852
supercont10.2	2238903	2241446	2544	2240355	260	120.13	6.49413	116.213	FN1_vs_FN2_peak_515	-9648	supercont10.2	NCU01835	T0	2230291	2230293	+	2230705	2230707	3474	supercont10.2	NCU01834	T0	2243829	2243831	+	2244850	2244852
supercont10.2	2241500	2241773	274	2241540	68	4.2021	1.6197	2.35871	FN1_vs_FN2_peak_516	-10833	supercont10.2	NCU01835	T0	2230291	2230293	+	2230705	2230707	2289	supercont10.2	NCU01834	T0	2243829	2243831	+	2244850	2244852
supercont10.2	2280704	2281070	367	2280921	25	5.59326	2.61908	3.5666	FN1_vs_FN2_peak_517	-2687	supercont10.2	NCU01824	T0	2276371	2276373	+	2278232	2278234	2125	supercont10.2	NCU01823	T0	2283046	2283048	+	2290920	2290922
supercont10.2	2296258	2296488	231	2296393	29	8.59269	3.30756	6.29274	FN1_vs_FN2_peak_518	-1080	supercont10.2	NCU01821	T0	2293837	2293839	+	2295311	2295313	906	supercont10.2	NCU01820	T0	2297299	2297301	+	2300938	2300940
supercont10.2	2338068	2338380	313	2338189	22	6.55029	3.12017	4.42325	FN1_vs_FN2_peak_519	-1190	supercont10.2	NCU01814	T0	2336999	2337001	-	2335697	2335699	3462	supercont10.2	NCU01813	T0	2341651	2341653	+	2344751	2344753
supercont10.2	2357553	2358542	990	2358145	125	42.2839	4.46369	39.0896	FN1_vs_FN2_peak_520	-694	supercont10.2	NCU01808	T0	2357451	2357453	-	2356506	2356508	440	supercont10.2	NCU01807	T0	2358585	2358587	+	2359430	2359432
supercont10.2	2385972	2386538	567	2386183	66	14.9546	3.0484	12.3055	FN1_vs_FN2_peak_521	-768	supercont10.2	NCU01797	T0	2385415	2385417	-	2383357	2383359	201	supercont10.2	NCU11920	T0	2386384	2386386	+	2386711	2386713
supercont10.2	2404661	2404860	200	2404803	26	6.08106	2.71982	4.00191	FN1_vs_FN2_peak_522	-388	supercont10.2	NCU01791	T0	2403629	2403631	+	2404413	2404415	15198	supercont10.2	NCU11923	T0	2420365	2420367	-	2419999	2420001
supercont10.2	2411699	2413364	1666	2412310	62	19.9849	4.00514	17.1801	FN1_vs_FN2_peak_523	-7895	supercont10.2	NCU01791	T0	2403629	2403631	+	2404413	2404415	7691	supercont10.2	NCU11923	T0	2420365	2420367	-	2419999	2420001
supercont10.2	2417546	2418035	490	2417854	38	14.4089	4.31682	11.7817	FN1_vs_FN2_peak_524	-13439	supercont10.2	NCU01791	T0	2403629	2403631	+	2404413	2404415	2147	supercont10.2	NCU11923	T0	2420365	2420367	-	2419999	2420001
supercont10.2	2418183	2418472	290	2418322	22	6.55029	3.12017	4.42325	FN1_vs_FN2_peak_525	-13907	supercont10.2	NCU01791	T0	2403629	2403631	+	2404413	2404415	1679	supercont10.2	NCU11923	T0	2420365	2420367	-	2419999	2420001
supercont10.2	2419936	2420565	630	2420374	35	15.3035	4.88374	12.6392	FN1_vs_FN2_peak_526	-9	supercont10.2	NCU11923	T0	2420365	2420367	-	2419999	2420001	1933	supercont10.2	NCU01790	T0	2422307	2422309	+	2422814	2422816
supercont10.2	2421544	2421755	212	2421562	20	4.27163	2.4201	2.41904	FN1_vs_FN2_peak_527	-1197	supercont10.2	NCU11923	T0	2420365	2420367	-	2419999	2420001	745	supercont10.2	NCU01790	T0	2422307	2422309	+	2422814	2422816
supercont10.2	2422828	2423986	1159	2423233	53	18.8096	4.28392	16.0363	FN1_vs_FN2_peak_528	-417	supercont10.2	NCU01790	T0	2422307	2422309	+	2422814	2422816	257	supercont10.2	NCU11924	T0	2423490	2423492	+	2423847	2423849
supercont10.2	2430913	2431161	249	2431011	21	5.98626	2.98451	3.91536	FN1_vs_FN2_peak_529	-7162	supercont10.2	NCU11924	T0	2423490	2423492	+	2423847	2423849	2921	supercont10.2	NCU01789	T0	2433932	2433934	+	2439171	2439173
supercont10.2	2431422	2431999	578	2431983	26	6.08106	2.71982	4.00191	FN1_vs_FN2_peak_530	-8134	supercont10.2	NCU11924	T0	2423490	2423492	+	2423847	2423849	1949	supercont10.2	NCU01789	T0	2433932	2433934	+	2439171	2439173
supercont10.2	2447622	2447962	341	2447680	20	5.44087	2.84885	3.42842	FN1_vs_FN2_peak_531	-913	supercont10.2	NCU01786	T0	2446767	2446769	-	2445228	2445230	767	supercont10.2	NCU01785	T0	2448447	2448449	+	2448974	2448976
supercont10.2	2461330	2461659	330	2461477	23	7.13221	3.25582	4.95086	FN1_vs_FN2_peak_532	-1620	supercont10.2	NCU01782	T0	2459857	2459859	-	2456008	2456010	1758	supercont10.2	NCU01781	T0	2463235	2463237	+	2464849	2464851
supercont10.2	2519669	2520008	340	2519876	22	5.77048	2.84053	3.7269	FN1_vs_FN2_peak_533	-653	supercont10.2	NCU01763	T0	2519223	2519225	-	2518148	2518150	559	supercont10.2	NCU01762	T0	2521489	2521491	-	2520433	2520435
supercont10.2	2537930	2538907	978	2538169	107	22.5643	3.01543	19.6876	FN1_vs_FN2_peak_534	-257	supercont10.2	NCU01756	T0	2536219	2536221	+	2537910	2537912	2353	supercont10.2	NCU01754	T1	2540522	2540524	+	2541734	2541736
supercont10.2	2545046	2545262	217	2545100	40	8.46439	2.73863	6.17427	FN1_vs_FN2_peak_535	-1197	supercont10.2	NCU01753	T0	2543903	2543905	-	2542062	2542064	1687	supercont10.2	NCU01752	T0	2546787	2546789	+	2548638	2548640
supercont10.2	2545687	2546037	351	2545744	40	4.55405	1.94441	2.65666	FN1_vs_FN2_peak_536	-1841	supercont10.2	NCU01753	T0	2543903	2543905	-	2542062	2542064	1043	supercont10.2	NCU01752	T0	2546787	2546789	+	2548638	2548640
supercont10.2	2556875	2557084	210	2556926	25	5.08614	2.46398	3.12056	FN1_vs_FN2_peak_537	-858	supercont10.2	NCU01748	T0	2556068	2556070	-	2554535	2554537	495	supercont10.2	NCU01747	T0	2561283	2561285	-	2557419	2557421
supercont10.2	2576253	2577398	1146	2577153	55	9.74625	2.54791	7.36106	FN1_vs_FN2_peak_538	-3103	supercont10.2	NCU01744	T0	2574050	2574052	-	2567522	2567524	3835	supercont10.2	NCU01742	T0	2580988	2580990	+	2582760	2582762
supercont10.2	2577468	2578572	1105	2577962	86	20.0209	3.18273	17.2142	FN1_vs_FN2_peak_539	-3912	supercont10.2	NCU01744	T0	2574050	2574052	-	2567522	2567524	3026	supercont10.2	NCU01742	T0	2580988	2580990	+	2582760	2582762
supercont10.2	2578926	2580176	1251	2579636	209	95.2226	6.32017	91.4964	FN1_vs_FN2_peak_540	-5586	supercont10.2	NCU01744	T0	2574050	2574052	-	2567522	2567524	1352	supercont10.2	NCU01742	T0	2580988	2580990	+	2582760	2582762
supercont10.2	2597769	2598766	998	2598078	35	9.00013	3.07362	6.6661	FN1_vs_FN2_peak_541	-1411	supercont10.2	NCU01737	T0	2593351	2593353	+	2596665	2596667	2228	supercont10.2	NCU01735	T0	2600306	2600308	+	2601246	2601248
supercont10.2	2605250	2605449	200	2605283	18	4.40921	2.57753	2.52684	FN1_vs_FN2_peak_542	-778	supercont10.2	NCU01734	T0	2604505	2604507	-	2604078	2604080	3414	supercont10.2	NCU01731	T0	2608697	2608699	+	2610414	2610416
supercont10.2	2605703	2606043	341	2605879	36	14.5598	4.5445	11.9239	FN1_vs_FN2_peak_543	-1374	supercont10.2	NCU01734	T0	2604505	2604507	-	2604078	2604080	2818	supercont10.2	NCU01731	T0	2608697	2608699	+	2610414	2610416
supercont10.2	2606220	2606845	626	2606670	24	4.77443	2.40999	2.85216	FN1_vs_FN2_peak_544	-2165	supercont10.2	NCU01734	T0	2604505	2604507	-	2604078	2604080	2027	supercont10.2	NCU01731	T0	2608697	2608699	+	2610414	2610416
supercont10.2	2606921	2607141	221	2606977	27	5.79387	2.58784	3.7486	FN1_vs_FN2_peak_545	-2472	supercont10.2	NCU01734	T0	2604505	2604507	-	2604078	2604080	1720	supercont10.2	NCU01731	T0	2608697	2608699	+	2610414	2610416
supercont10.2	2607326	2607614	289	2607460	27	7.49583	3.09926	5.28657	FN1_vs_FN2_peak_546	-2955	supercont10.2	NCU01734	T0	2604505	2604507	-	2604078	2604080	1237	supercont10.2	NCU01731	T0	2608697	2608699	+	2610414	2610416
supercont10.2	2643361	2643975	615	2643599	42	13.0279	3.67127	10.4614	FN1_vs_FN2_peak_547	-3475	supercont10.2	NCU01722	T0	2635987	2635989	+	2640122	2640124	1444	supercont10.2	NCU01720	T0	2645043	2645045	+	2646162	2646164
supercont10.2	2644172	2644418	247	2644318	30	7.26772	2.8651	5.07678	FN1_vs_FN2_peak_548	-4194	supercont10.2	NCU01722	T0	2635987	2635989	+	2640122	2640124	725	supercont10.2	NCU01720	T0	2645043	2645045	+	2646162	2646164
supercont10.2	2703023	2703231	209	2703196	29	5.6514	2.46732	3.61917	FN1_vs_FN2_peak_549	-1006	supercont10.2	NCU01695	T0	2702190	2702192	-	2699484	2699486	1608	supercont10.2	NCU01692	T0	2704804	2704806	+	2706516	2706518
supercont10.2	2718956	2719308	353	2719219	39	8.97021	2.88703	6.64421	FN1_vs_FN2_peak_550	-7459	supercont10.2	NCU01688	T0	2711760	2711762	-	2710999	2711001	1578	supercont10.2	NCU01684	T0	2721927	2721929	-	2720795	2720797
supercont10.2	2744116	2744629	514	2744491	41	15.7417	4.43001	13.0627	FN1_vs_FN2_peak_551	-533	supercont10.2	NCU01674	T0	2743958	2743960	-	2742848	2742850	473	supercont10.2	NCU01673	T0	2744964	2744966	+	2745681	2745683
supercont10.2	2772234	2772614	381	2772427	60	9.96192	2.47395	7.56197	FN1_vs_FN2_peak_552	-961	supercont10.2	NCU01660	T0	2771466	2771468	-	2771076	2771078	3854	supercont10.2	NCU01659	T0	2776281	2776283	+	2780044	2780046
supercont10.2	2811887	2812211	325	2812052	27	9.04579	3.60096	6.70971	FN1_vs_FN2_peak_553	-594	supercont10.2	NCU01650	T0	2810604	2810606	+	2811456	2811458	607	supercont10.2	NCU01649	T0	2812659	2812661	+	2813598	2813600
supercont10.2	2813919	2814279	361	2814097	46	16.9496	4.34387	14.2297	FN1_vs_FN2_peak_554	-497	supercont10.2	NCU01649	T0	2812659	2812661	+	2813598	2813600	979	supercont10.2	NCU01648	T0	2815076	2815078	+	2817565	2817567
supercont10.2	2829913	2831429	1517	2830828	156	127.306	14.6677	123.333	FN1_vs_FN2_peak_555	-417	supercont10.2	NCU01644	T0	2830411	2830413	-	2826814	2826816	936	supercont10.2	NCU01643	T0	2831764	2831766	+	2835057	2835059
supercont10.2	2856112	2856311	200	2856210	34	8.3801	2.96564	6.09525	FN1_vs_FN2_peak_556	-10176	supercont10.2	NCU01642	T0	2837664	2837666	+	2846032	2846034	2251	supercont10.2	NCU11932	T0	2858461	2858463	+	2859071	2859073
supercont10.2	2856713	2857066	354	2856989	27	5.31481	2.45036	3.32507	FN1_vs_FN2_peak_557	-10955	supercont10.2	NCU01642	T0	2837664	2837666	+	2846032	2846034	1472	supercont10.2	NCU11932	T0	2858461	2858463	+	2859071	2859073
supercont10.2	2857362	2857654	293	2857485	34	8.64987	3.0345	6.34586	FN1_vs_FN2_peak_558	-11451	supercont10.2	NCU01642	T0	2837664	2837666	+	2846032	2846034	976	supercont10.2	NCU11932	T0	2858461	2858463	+	2859071	2859073
supercont10.2	2857720	2858340	621	2858024	52	12.9999	3.18845	10.4353	FN1_vs_FN2_peak_559	-11990	supercont10.2	NCU01642	T0	2837664	2837666	+	2846032	2846034	437	supercont10.2	NCU11932	T0	2858461	2858463	+	2859071	2859073
supercont10.2	2884063	2884319	257	2884248	116	4.98982	1.50957	3.03395	FN1_vs_FN2_peak_560	-6331	supercont10.2	NCU01634	T0	2877469	2877471	+	2877915	2877917	695	supercont10.2	NCU11933	T0	2885448	2885450	-	2884941	2884943
supercont10.2	2884560	2885439	880	2884748	162	6.50205	1.50751	4.38697	FN1_vs_FN2_peak_561	-6831	supercont10.2	NCU01634	T0	2877469	2877471	+	2877915	2877917	195	supercont10.2	NCU11933	T0	2885448	2885450	-	2884941	2884943
supercont10.2	2886291	2886531	241	2886453	65	7.29384	2.03556	5.10038	FN1_vs_FN2_peak_562	-1005	supercont10.2	NCU11933	T0	2885448	2885450	-	2884941	2884943	1924	supercont10.2	NCU01633	T0	2888377	2888379	+	2890045	2890047
supercont10.2	2886734	2887350	617	2886989	75	10.9562	2.3498	8.49755	FN1_vs_FN2_peak_563	-1541	supercont10.2	NCU11933	T0	2885448	2885450	-	2884941	2884943	1388	supercont10.2	NCU01633	T0	2888377	2888379	+	2890045	2890047
supercont10.2	2945918	2946184	267	2946023	32	13.0765	4.47676	10.5049	FN1_vs_FN2_peak_564	-2239	supercont10.2	NCU01620	T0	2943288	2943290	+	2943782	2943784	1744	supercont10.2	NCU11934	T0	2947767	2947769	+	2948112	2948114
supercont10.2	2977964	2978163	200	2978109	35	7.64007	2.73954	5.41926	FN1_vs_FN2_peak_565	-310	supercont10.2	NCU01606	T0	2977799	2977801	-	2976580	2976582	394	supercont10.2	NCU01605	T0	2979471	2979473	-	2978501	2978503
supercont10.2	3088918	3089292	375	3089038	46	8.13571	2.4928	5.8739	FN1_vs_FN2_peak_566	-1729	supercont10.2	NCU01559	T0	3087309	3087311	-	3086648	3086650	8703	supercont10.2	NCU01555	T0	3097741	3097743	+	3098139	3098141
supercont10.2	3094434	3094705	272	3094609	25	5.67002	2.64285	3.63621	FN1_vs_FN2_peak_567	-5361	supercont10.2	NCU11936	T0	3089248	3089250	-	3088597	3088599	3132	supercont10.2	NCU01555	T0	3097741	3097743	+	3098139	3098141
supercont10.2	3094953	3095413	461	3095133	39	7.39058	2.54295	5.18972	FN1_vs_FN2_peak_568	-5885	supercont10.2	NCU11936	T0	3089248	3089250	-	3088597	3088599	2608	supercont10.2	NCU01555	T0	3097741	3097743	+	3098139	3098141
supercont10.2	3123490	3124128	639	3123596	32	7.52549	2.83913	5.31425	FN1_vs_FN2_peak_569	-569	supercont10.2	NCU01546	T0	3123027	3123029	-	3121725	3121727	1415	supercont10.2	NCU01545	T0	3125011	3125013	+	3125516	3125518
supercont10.2	3159200	3159399	200	3159260	26	6.08911	2.72227	4.00932	FN1_vs_FN2_peak_570	-418	supercont10.2	NCU01535	T0	3158842	3158844	-	3157509	3157511	2117	supercont10.2	NCU01534	T0	3161377	3161379	+	3162737	3162739
supercont10.2	3178026	3178746	721	3178296	104	36.8638	4.60525	33.7356	FN1_vs_FN2_peak_571	-1495	supercont10.2	NCU01530	T0	3176118	3176120	+	3176799	3176801	2680	supercont10.2	NCU01528	T0	3180976	3180978	+	3182064	3182066
supercont10.2	3179317	3179749	433	3179441	172	9.93274	1.6761	7.53452	FN1_vs_FN2_peak_572	-923	supercont10.2	NCU01529	T0	3178073	3178075	+	3178516	3178518	1535	supercont10.2	NCU01528	T0	3180976	3180978	+	3182064	3182066
supercont10.2	3179875	3180206	332	3180025	213	11.561	1.65757	9.06585	FN1_vs_FN2_peak_573	-1507	supercont10.2	NCU01529	T0	3178073	3178075	+	3178516	3178518	951	supercont10.2	NCU01528	T0	3180976	3180978	+	3182064	3182066
supercont10.2	3237519	3237948	430	3237810	22	6.51642	3.10779	4.40062	FN1_vs_FN2_peak_574	-1342	supercont10.2	NCU01509	T0	3236468	3236470	-	3234365	3234367	2008	supercont10.2	NCU01506	T0	3240803	3240805	-	3239816	3239818
supercont10.2	3248046	3248505	460	3248220	23	5.6334	2.73488	3.60451	FN1_vs_FN2_peak_575	-2995	supercont10.2	NCU01504	T0	3245225	3245227	-	3244280	3244282	2932	supercont10.2	NCU01503	T0	3253768	3253770	-	3251150	3251152
supercont10.2	3270249	3270572	324	3270391	26	4.67803	2.30522	2.76538	FN1_vs_FN2_peak_576	-2406	supercont10.2	NCU01498	T0	3267985	3267987	-	3265534	3265536	8444	supercont10.2	NCU01496	T0	3278835	3278837	+	3280163	3280165
supercont10.2	3274937	3275359	423	3275109	45	10.323	2.94108	7.89993	FN1_vs_FN2_peak_577	-7124	supercont10.2	NCU01498	T0	3267985	3267987	-	3265534	3265536	3726	supercont10.2	NCU01496	T0	3278835	3278837	+	3280163	3280165
supercont10.2	3275491	3275989	499	3275744	57	9.638	2.48737	7.25864	FN1_vs_FN2_peak_578	-7759	supercont10.2	NCU01498	T0	3267985	3267987	-	3265534	3265536	3091	supercont10.2	NCU01496	T0	3278835	3278837	+	3280163	3280165
supercont10.2	3276071	3276364	294	3276220	70	8.87779	2.17183	6.55766	FN1_vs_FN2_peak_579	-8235	supercont10.2	NCU01498	T0	3267985	3267987	-	3265534	3265536	2615	supercont10.2	NCU01496	T0	3278835	3278837	+	3280163	3280165
supercont10.2	3276730	3277405	676	3276814	48	8.03807	2.42654	5.7835	FN1_vs_FN2_peak_580	-8829	supercont10.2	NCU01498	T0	3267985	3267987	-	3265534	3265536	2021	supercont10.2	NCU01496	T0	3278835	3278837	+	3280163	3280165
supercont10.2	3299225	3299427	203	3299358	25	6.68766	2.9658	4.54944	FN1_vs_FN2_peak_581	-338	supercont10.2	NCU01490	T0	3299020	3299022	-	3297631	3297633	764	supercont10.2	NCU01489	T2	3300790	3300792	-	3300120	3300122
supercont10.2	3310441	3310660	220	3310530	22	5.14401	2.62359	3.17087	FN1_vs_FN2_peak_582	-7936	supercont10.2	NCU01488	T0	3301137	3301139	+	3302592	3302594	18944	supercont10.2	NCU01487	T0	3330897	3330899	-	3329472	3329474
supercont10.2	3323139	3323507	369	3323323	31	10.477	3.73776	8.04345	FN1_vs_FN2_peak_583	-20729	supercont10.2	NCU01488	T0	3301137	3301139	+	3302592	3302594	6151	supercont10.2	NCU01487	T0	3330897	3330899	-	3329472	3329474
supercont10.2	3323571	3324366	796	3324073	31	10.0688	3.61342	7.66276	FN1_vs_FN2_peak_584	-21479	supercont10.2	NCU01488	T0	3301137	3301139	+	3302592	3302594	5401	supercont10.2	NCU01487	T0	3330897	3330899	-	3329472	3329474
supercont10.2	3333061	3333281	221	3333121	28	4.88028	2.29412	2.94729	FN1_vs_FN2_peak_585	-2224	supercont10.2	NCU01487	T0	3330897	3330899	-	3329472	3329474	326	supercont10.2	NCU01486	T0	3333447	3333449	+	3337702	3337704
supercont10.2	3355701	3356133	433	3356082	28	4.61275	2.22194	2.7088	FN1_vs_FN2_peak_586	-2258	supercont10.2	NCU10907	T0	3353824	3353826	-	3352160	3352162	1792	supercont10.2	NCU11940	T0	3358916	3358918	-	3357872	3357874
supercont10.2	3462848	3463080	233	3462955	28	7.95644	3.17854	5.70844	FN1_vs_FN2_peak_587	-1485	supercont10.2	NCU08499	T0	3461470	3461472	-	3458406	3458408	1942	supercont10.2	NCU08497	T0	3464897	3464899	+	3465566	3465568
supercont10.2	3598116	3598359	244	3598225	38	5.7581	2.22664	3.71591	FN1_vs_FN2_peak_588	-755	supercont10.2	NCU08448	T0	3595785	3595787	+	3597468	3597470	1281	supercont10.2	NCU08447	T0	3599506	3599508	+	3600987	3600989
supercont10.2	3742907	3743629	723	3743268	44	21.7577	5.84768	18.9003	FN1_vs_FN2_peak_589	-2306	supercont10.2	NCU08703	T0	3740962	3740964	-	3739991	3739993	1276	supercont10.2	NCU08705	T0	3744544	3744546	+	3747915	3747917
supercont10.2	3752782	3753223	442	3752883	50	4.69612	1.83576	2.78188	FN1_vs_FN2_peak_590	-253	supercont10.2	NCU08707	T0	3752630	3752632	-	3751603	3751605	860	supercont10.2	NCU08708	T0	3756208	3756210	-	3753741	3753743
supercont10.2	3761870	3762322	453	3762002	28	4.90426	2.30062	2.96417	FN1_vs_FN2_peak_591	-2322	supercont10.2	NCU08709	T0	3759680	3759682	-	3757673	3757675	2829	supercont10.2	NCU08711	T0	3765328	3765330	-	3764829	3764831
supercont10.2	3762526	3762810	285	3762611	29	7.72776	3.04944	5.49838	FN1_vs_FN2_peak_592	-2931	supercont10.2	NCU08709	T0	3759680	3759682	-	3757673	3757675	2220	supercont10.2	NCU08711	T0	3765328	3765330	-	3764829	3764831
supercont10.2	3794733	3795295	563	3794910	23	7.13221	3.25582	4.95086	FN1_vs_FN2_peak_593	-1430	supercont10.2	NCU08720	T0	3793480	3793482	-	3792867	3792869	601	supercont10.2	NCU08721	T0	3797878	3797880	-	3795509	3795511
supercont10.2	3804798	3805181	384	3804940	22	6.55029	3.12017	4.42325	FN1_vs_FN2_peak_594	-2696	supercont10.2	NCU08724	T0	3802244	3802246	-	3801521	3801523	1392	supercont10.2	NCU08726	T0	3809442	3809444	-	3806330	3806332
supercont10.2	3840132	3840359	228	3840271	43	9.25096	2.79724	6.90097	FN1_vs_FN2_peak_595	-251	supercont10.2	NCU08737	T0	3838179	3838181	+	3840018	3840020	2319	supercont10.2	NCU08738	T0	3844667	3844669	-	3842588	3842590
supercont10.2	3846280	3847844	1565	3846683	65	32.5959	6.36237	29.523	FN1_vs_FN2_peak_596	-2016	supercont10.2	NCU08738	T0	3844667	3844669	-	3842588	3842590	2222	supercont10.2	NCU08739	T0	3850448	3850450	-	3848903	3848905
supercont10.2	3847969	3848240	272	3848083	51	9.66864	2.63331	7.28738	FN1_vs_FN2_peak_597	-3416	supercont10.2	NCU08738	T0	3844667	3844669	-	3842588	3842590	822	supercont10.2	NCU08739	T0	3850448	3850450	-	3848903	3848905
supercont10.2	3848348	3848849	502	3848465	34	8.92942	3.10663	6.60567	FN1_vs_FN2_peak_598	-3798	supercont10.2	NCU08738	T0	3844667	3844669	-	3842588	3842590	440	supercont10.2	NCU08739	T0	3850448	3850450	-	3848903	3848905
supercont10.2	3905147	3905394	248	3905317	19	4.9149	2.71319	2.96417	FN1_vs_FN2_peak_599	-19303	supercont10.2	NCU08750	T0	3886014	3886016	-	3883967	3883969	32106	supercont10.2	NCU08402	T0	3938597	3938599	-	3937421	3937423
supercont10.2	3939138	3939627	490	3939470	37	6.84341	2.48635	4.6929	FN1_vs_FN2_peak_600	-873	supercont10.2	NCU08402	T0	3938597	3938599	-	3937421	3937423	418	supercont10.2	NCU08403	T0	3941068	3941070	-	3939886	3939888
supercont10.2	3942138	3942963	826	3942409	78	31.8379	5.169	28.7773	FN1_vs_FN2_peak_601	-175	supercont10.2	NCU11947	T0	3941713	3941715	+	3942232	3942234	2005	supercont10.2	NCU08404	T0	3944414	3944416	+	3949634	3949636
supercont10.2	3971600	3972348	749	3971939	34	6.523	2.50998	4.40576	FN1_vs_FN2_peak_602	-376	supercont10.2	NCU08411	T1	3971563	3971565	-	3969893	3969895	2156	supercont10.2	NCU08412	T0	3974095	3974097	+	3975439	3975441
supercont10.2	3981931	3982401	471	3982102	32	10.9508	3.80301	8.49232	FN1_vs_FN2_peak_603	-648	supercont10.2	NCU08415	T0	3981137	3981139	+	3981452	3981454	550	supercont10.2	NCU08416	T0	3982652	3982654	+	3983159	3983161
supercont10.2	4013373	4013639	267	4013606	32	5.35705	2.29315	3.36288	FN1_vs_FN2_peak_604	-3797	supercont10.2	NCU08421	T0	4009809	4009811	-	4008522	4008524	653	supercont10.2	NCU08423	T0	4014259	4014261	+	4017655	4017657
supercont10.2	4177511	4177711	201	4177511	107	3.02646	1.35749	1.36819	FN1_vs_FN2_peak_605	-1624	supercont10.2	NCU09344	T0	4175365	4175367	+	4175885	4175887	598	supercont10.2	NCU09345	T2	4178109	4178111	+	4179307	4179309
supercont10.2	4192720	4193404	685	4192944	30	9.22658	3.43132	6.8782	FN1_vs_FN2_peak_606	-944	supercont10.2	NCU09347	T0	4192000	4192002	-	4190469	4190471	5083	supercont10.2	NCU09349	T0	4198027	4198029	+	4199830	4199832
supercont10.2	4328069	4328316	248	4328157	19	4.9149	2.71319	2.96417	FN1_vs_FN2_peak_607	-2406	supercont10.2	NCU09759	T0	4324035	4324037	+	4325749	4325751	4171	supercont10.2	NCU09758	T0	4332328	4332330	+	4335959	4335961
supercont10.2	4329678	4330024	347	4329832	24	7.43549	3.28684	5.23104	FN1_vs_FN2_peak_608	-4081	supercont10.2	NCU09759	T0	4324035	4324037	+	4325749	4325751	2496	supercont10.2	NCU09758	T0	4332328	4332330	+	4335959	4335961
supercont10.2	4348410	4348631	222	4348587	18	4.40921	2.57753	2.52684	FN1_vs_FN2_peak_609	-4026	supercont10.2	NCU09754	T0	4344561	4344563	-	4343892	4343894	11515	supercont10.2	NCU09461	T0	4360102	4360104	+	4360760	4360762
supercont10.2	4404450	4404665	216	4404646	19	3.88985	2.32881	2.09846	FN1_vs_FN2_peak_610	-2246	supercont10.2	NCU09476	T0	4401859	4401861	+	4402398	4402400	1074	supercont10.2	NCU09477	T1	4405720	4405722	+	4407187	4407189
supercont10.2	4404942	4405655	714	4405334	38	16.028	4.79015	13.3412	FN1_vs_FN2_peak_611	-2934	supercont10.2	NCU09476	T0	4401859	4401861	+	4402398	4402400	386	supercont10.2	NCU09477	T1	4405720	4405722	+	4407187	4407189
supercont10.2	4407077	4407288	212	4407165	21	5.98626	2.98451	3.91536	FN1_vs_FN2_peak_612	-4765	supercont10.2	NCU09476	T0	4401859	4401861	+	4402398	4402400	710	supercont10.2	NCU09478	T0	4407875	4407877	+	4408595	4408597
supercont10.2	4445534	4445846	313	4445609	19	4.9149	2.71319	2.96417	FN1_vs_FN2_peak_613	-1238	supercont10.2	NCU11088	T0	4444371	4444373	-	4443707	4443709	1533	supercont10.2	NCU09490	T0	4448860	4448862	-	4447140	4447142
supercont10.2	4478395	4478643	249	4478570	72	16.2987	3.07185	13.6003	FN1_vs_FN2_peak_614	-8057	supercont10.2	NCU09495	T0	4469551	4469553	+	4470511	4470513
supercont10.20	10	1466	1457	226	252	13.3975	1.65618	10.8132	FN1_vs_FN2_peak_615										8703	supercont10.2	NCU09634	T0	11027	11029	-	8927	8929
supercont10.3	1	272	272	61	104	31.9968	4.03908	28.9337	FN1_vs_FN2_peak_616										9590	supercont10.3	NCU09526	T0	9651	9653	+	11702	11704
supercont10.3	12802	13358	557	13150	27	8.00591	3.26034	5.75392	FN1_vs_FN2_peak_617	-1446	supercont10.3	NCU09526	T0	9651	9653	+	11702	11704	1209	supercont10.3	NCU09524	T0	15405	15407	-	14357	14359
supercont10.3	44560	44903	344	44635	28	5.8958	2.57407	3.8415	FN1_vs_FN2_peak_618	-2928	supercont10.3	NCU09516	T0	37896	37898	+	41705	41707	4770	supercont10.3	NCU09514	T0	49405	49407	+	51100	51102
supercont10.3	45417	45668	252	45568	26	6.49832	2.84787	4.38349	FN1_vs_FN2_peak_619	-3861	supercont10.3	NCU09516	T0	37896	37898	+	41705	41707	3837	supercont10.3	NCU09514	T0	49405	49407	+	51100	51102
supercont10.3	48231	48640	410	48411	38	10.9785	3.40768	8.51391	FN1_vs_FN2_peak_620	-6704	supercont10.3	NCU09516	T0	37896	37898	+	41705	41707	994	supercont10.3	NCU09514	T0	49405	49407	+	51100	51102
supercont10.3	51953	52156	204	52018	21	3.51993	2.12079	1.77474	FN1_vs_FN2_peak_621	-916	supercont10.3	NCU09514	T0	49405	49407	+	51100	51102	1715	supercont10.3	NCU09513	T0	53733	53735	+	55774	55776
supercont10.3	52276	52722	447	52424	30	9.81008	3.60966	7.42025	FN1_vs_FN2_peak_622	-1322	supercont10.3	NCU09514	T0	49405	49407	+	51100	51102	1309	supercont10.3	NCU09513	T0	53733	53735	+	55774	55776
supercont10.3	52877	53085	209	53006	23	6.03937	2.8722	3.96352	FN1_vs_FN2_peak_623	-1904	supercont10.3	NCU09514	T0	49405	49407	+	51100	51102	727	supercont10.3	NCU09513	T0	53733	53735	+	55774	55776
supercont10.3	92579	93730	1152	92777	32	13.0765	4.47676	10.5049	FN1_vs_FN2_peak_624	-546	supercont10.3	NCU09506	T0	91241	91243	+	92229	92231	1535	supercont10.3	NCU09505	T0	94312	94314	+	95687	95689
supercont10.3	93885	94163	279	94020	22	6.55029	3.12017	4.42325	FN1_vs_FN2_peak_625	-1789	supercont10.3	NCU09506	T0	91241	91243	+	92229	92231	292	supercont10.3	NCU09505	T0	94312	94314	+	95687	95689
supercont10.3	149483	150267	785	149489	61	3.55577	1.57414	1.80781	FN1_vs_FN2_peak_626	-17642	supercont10.3	NCU09496	T0	131847	131849	-	128098	128100	7969	supercont10.3	NCU09147	T0	157980	157982	-	157456	157458
supercont10.3	151774	152016	243	151910	29	5.22448	2.35329	3.24377	FN1_vs_FN2_peak_627	-1548	supercont10.3	NCU09145	T0	150362	150364	-	149432	149434	5548	supercont10.3	NCU09147	T0	157980	157982	-	157456	157458
supercont10.3	152737	153070	334	152918	50	6.86269	2.18717	4.71009	FN1_vs_FN2_peak_628	-2556	supercont10.3	NCU09145	T0	150362	150364	-	149432	149434	4540	supercont10.3	NCU09147	T0	157980	157982	-	157456	157458
supercont10.3	154115	154344	230	154232	36	6.41217	2.42092	4.3051	FN1_vs_FN2_peak_629	-3870	supercont10.3	NCU09145	T0	150362	150364	-	149432	149434	3226	supercont10.3	NCU09147	T0	157980	157982	-	157456	157458
supercont10.3	169895	170561	667	170280	41	9.90817	3.01197	7.51161	FN1_vs_FN2_peak_630	-1109	supercont10.3	NCU09151	T0	169171	169173	-	167713	167715	418	supercont10.3	NCU09152	T0	170698	170700	+	173662	173664
supercont10.3	410805	411845	1041	411061	104	13.9671	2.30083	11.3571	FN1_vs_FN2_peak_631	-2867	supercont10.3	NCU05664	T0	408194	408196	-	405571	405573	1932	supercont10.3	NCU10605	T0	412993	412995	+	413934	413936
supercont10.3	411950	412194	245	412101	40	7.36252	2.50693	5.16411	FN1_vs_FN2_peak_632	-3907	supercont10.3	NCU05664	T0	408194	408196	-	405571	405573	892	supercont10.3	NCU10605	T0	412993	412995	+	413934	413936
supercont10.3	419815	420133	319	419912	79	6.2488	1.78799	4.15555	FN1_vs_FN2_peak_633	-991	supercont10.3	NCU05667	T0	418921	418923	-	418264	418266	1561	supercont10.3	NCU05668	T0	422925	422927	-	421471	421473
supercont10.3	420668	420886	219	420850	46	4.62815	1.87227	2.72162	FN1_vs_FN2_peak_634	-1929	supercont10.3	NCU05667	T0	418921	418923	-	418264	418266	623	supercont10.3	NCU05668	T0	422925	422927	-	421471	421473
supercont10.3	486168	487082	915	486513	47	24.888	6.41617	21.9551	FN1_vs_FN2_peak_635	-12685	supercont10.3	NCU05681	T0	472740	472742	+	473826	473828	3745	supercont10.3	NCU05683	T0	490258	490260	+	492804	492806
supercont10.3	551001	551406	406	551311	21	4.76057	2.54319	2.84068	FN1_vs_FN2_peak_636	-3590	supercont10.3	NCU05697	T0	545454	545456	+	547719	547721	731	supercont10.3	NCU05698	T0	553003	553005	-	552040	552042
supercont10.3	607454	607843	390	607711	26	6.94791	2.98857	4.78856	FN1_vs_FN2_peak_637	-785	supercont10.3	NCU05714	T0	605863	605865	+	606924	606926	1898	supercont10.3	NCU05715	T0	609609	609611	+	611500	611502
supercont10.3	657607	657908	302	657786	32	10.2082	3.58191	7.79501	FN1_vs_FN2_peak_638	-816	supercont10.3	NCU11805	T0	656629	656631	+	656968	656970	7894	supercont10.3	NCU05728	T0	666076	666078	-	665678	665680
supercont10.3	658243	658630	388	658446	40	9.83012	3.03749	7.43906	FN1_vs_FN2_peak_639	-1476	supercont10.3	NCU11805	T0	656629	656631	+	656968	656970	7234	supercont10.3	NCU05728	T0	666076	666078	-	665678	665680
supercont10.3	658697	659218	522	659061	32	10.4485	3.6527	8.01751	FN1_vs_FN2_peak_640	-2091	supercont10.3	NCU11805	T0	656629	656631	+	656968	656970	6619	supercont10.3	NCU05728	T0	666076	666078	-	665678	665680
supercont10.3	659558	659944	387	659854	33	4.9171	2.16151	2.96585	FN1_vs_FN2_peak_641	-2884	supercont10.3	NCU11805	T0	656629	656631	+	656968	656970	5826	supercont10.3	NCU05728	T0	666076	666078	-	665678	665680
supercont10.3	665956	666250	295	666172	24	5.89854	2.76719	3.8428	FN1_vs_FN2_peak_642	-96	supercont10.3	NCU05728	T0	666076	666078	-	665678	665680	5039	supercont10.3	NCU05730	T0	671211	671213	+	671963	671965
supercont10.3	683274	683497	224	683368	37	10.6121	3.37292	8.16991	FN1_vs_FN2_peak_643	-515	supercont10.3	NCU10596	T0	682853	682855	-	681888	681890	129753	supercont10.3	NCU05742	T0	813975	813977	-	813119	813121
supercont10.3	967578	968040	463	967762	34	9.93894	3.37398	7.53997	FN1_vs_FN2_peak_644	-612	supercont10.3	NCU07815	T0	965848	965850	+	967148	967150	579	supercont10.3	NCU07816	T0	968341	968343	+	970468	970470
supercont10.3	972390	972717	328	972467	21	5.64492	2.85887	3.61363	FN1_vs_FN2_peak_645	-1997	supercont10.3	NCU07816	T0	968341	968343	+	970468	970470	746	supercont10.3	NCU07817	T0	973213	973215	+	974025	974027
supercont10.3	1015917	1016186	270	1016067	25	8.34709	3.52714	6.06424	FN1_vs_FN2_peak_646	-1298	supercont10.3	NCU07832	T0	1007568	1007570	+	1014767	1014769	323	supercont10.3	NCU07833	T0	1016798	1016800	-	1016388	1016390
supercont10.3	1027070	1027307	238	1027171	18	4.40921	2.57753	2.52684	FN1_vs_FN2_peak_647	-5751	supercont10.3	NCU07834	T0	1020153	1020155	+	1021418	1021420	2516	supercont10.3	NCU07836	T0	1031011	1031013	-	1029685	1029687
supercont10.3	1084431	1084655	225	1084511	25	5.93969	2.72698	3.88072	FN1_vs_FN2_peak_648	-4975	supercont10.3	NCU07846	T0	1079536	1079538	-	1078270	1078272	1315	supercont10.3	NCU07847	T0	1086124	1086126	-	1085824	1085826
supercont10.3	1085365	1085865	501	1085451	32	7.9725	2.95723	5.72293	FN1_vs_FN2_peak_649	-5915	supercont10.3	NCU07846	T0	1079536	1079538	-	1078270	1078272	375	supercont10.3	NCU07847	T0	1086124	1086126	-	1085824	1085826
supercont10.3	1091190	1091614	425	1091449	49	7.558	2.32208	5.34423	FN1_vs_FN2_peak_650	-2496	supercont10.3	NCU07848	T0	1088231	1088233	+	1088951	1088953	5421	supercont10.3	NCU07849	T0	1099485	1099487	-	1096868	1096870
supercont10.3	1091965	1093039	1075	1092431	52	11.2642	2.8792	8.78185	FN1_vs_FN2_peak_651	-3478	supercont10.3	NCU07848	T0	1088231	1088233	+	1088951	1088953	4439	supercont10.3	NCU07849	T0	1099485	1099487	-	1096868	1096870
supercont10.3	1103451	1103651	201	1103572	24	5.3571	2.59297	3.36292	FN1_vs_FN2_peak_652	-1233	supercont10.3	NCU07850	T0	1102339	1102341	-	1100462	1100464	3813	supercont10.3	NCU07851	T0	1108519	1108521	-	1107383	1107385
supercont10.3	1104199	1104727	529	1104396	52	5.70199	1.97109	3.66485	FN1_vs_FN2_peak_653	-2057	supercont10.3	NCU07850	T0	1102339	1102341	-	1100462	1100464	2989	supercont10.3	NCU07851	T0	1108519	1108521	-	1107383	1107385
supercont10.3	1225701	1226338	638	1226173	33	5.76919	2.36264	3.72568	FN1_vs_FN2_peak_654	-1032	supercont10.3	NCU07881	T0	1225141	1225143	-	1224157	1224159	375	supercont10.3	NCU11808	T0	1226548	1226550	+	1226890	1226892
supercont10.3	1239770	1240118	349	1240010	37	6.52185	2.4158	4.4053	FN1_vs_FN2_peak_655	-818	supercont10.3	NCU07887	T0	1239192	1239194	-	1237752	1237754	569	supercont10.3	NCU07888	T0	1241529	1241531	-	1240577	1240579
supercont10.3	1290273	1290483	211	1290452	117	7.08466	1.67064	4.91468	FN1_vs_FN2_peak_656	-666	supercont10.3	NCU10397	T0	1286456	1286458	+	1289784	1289786	1093	supercont10.3	NCU06407	T0	1294996	1294998	-	1291543	1291545
supercont10.3	1297003	1297750	748	1297593	31	4.95731	2.22366	3.00331	FN1_vs_FN2_peak_657	-2597	supercont10.3	NCU06407	T0	1294996	1294998	-	1291543	1291545	4186	supercont10.3	NCU06409	T0	1303946	1303948	-	1301777	1301779
supercont10.3	1311420	1311629	210	1311556	43	8.86809	2.72006	6.54825	FN1_vs_FN2_peak_658	-1127	supercont10.3	NCU06411	T0	1306914	1306916	+	1310427	1310429	449	supercont10.3	NCU06412	T0	1313358	1313360	-	1312003	1312005
supercont10.3	1317281	1317515	235	1317462	37	5.12307	2.11563	3.15191	FN1_vs_FN2_peak_659	-331	supercont10.3	NCU06413	T0	1314200	1314202	+	1317129	1317131	130	supercont10.3	NCU11809	T0	1317932	1317934	-	1317590	1317592
supercont10.3	1358986	1360019	1034	1359230	48	9.01339	2.59888	6.67868	FN1_vs_FN2_peak_660	-171	supercont10.3	NCU06424	T0	1359059	1359061	-	1357742	1357744	10426	supercont10.3	NCU06425	T0	1370584	1370586	-	1369654	1369656
supercont10.3	1361626	1362220	595	1361976	31	11.4289	4.0366	8.93926	FN1_vs_FN2_peak_661	-2917	supercont10.3	NCU06424	T0	1359059	1359061	-	1357742	1357744	7680	supercont10.3	NCU06425	T0	1370584	1370586	-	1369654	1369656
supercont10.3	1363731	1363936	206	1363812	27	5.10381	2.39059	3.13662	FN1_vs_FN2_peak_662	-4753	supercont10.3	NCU06424	T0	1359059	1359061	-	1357742	1357744	5844	supercont10.3	NCU06425	T0	1370584	1370586	-	1369654	1369656
supercont10.3	1368432	1368701	270	1368532	27	6.16738	2.69687	4.08115	FN1_vs_FN2_peak_663	-9473	supercont10.3	NCU06424	T0	1359059	1359061	-	1357742	1357744	1124	supercont10.3	NCU06425	T0	1370584	1370586	-	1369654	1369656
supercont10.3	1370986	1372961	1976	1372185	63	20.6249	4.06872	17.8005	FN1_vs_FN2_peak_664	-1601	supercont10.3	NCU06425	T0	1370584	1370586	-	1369654	1369656	3258	supercont10.3	NCU06426	T0	1375443	1375445	+	1376276	1376278
supercont10.3	1373078	1373842	765	1373646	55	26.2562	5.85159	23.2942	FN1_vs_FN2_peak_665	-3062	supercont10.3	NCU06425	T0	1370584	1370586	-	1369654	1369656	1797	supercont10.3	NCU06426	T0	1375443	1375445	+	1376276	1376278
supercont10.3	1374233	1375767	1535	1375253	85	43.802	6.82254	40.5881	FN1_vs_FN2_peak_666	-4669	supercont10.3	NCU06425	T0	1370584	1370586	-	1369654	1369656	190	supercont10.3	NCU06426	T0	1375443	1375445	+	1376276	1376278
supercont10.3	1476547	1476938	392	1476797	29	9.19462	3.49322	6.84824	FN1_vs_FN2_peak_667	-2061	supercont10.3	NCU06457	T0	1472936	1472938	+	1474734	1474736	3336	supercont10.3	NCU06459	T0	1480133	1480135	+	1482527	1482529
supercont10.3	1477853	1478812	960	1478193	57	29.3097	6.41989	26.291	FN1_vs_FN2_peak_668	-3457	supercont10.3	NCU06457	T0	1472936	1472938	+	1474734	1474736	1940	supercont10.3	NCU06459	T0	1480133	1480135	+	1482527	1482529
supercont10.3	1506159	1506358	200	1506262	23	7.13221	3.25582	4.95086	FN1_vs_FN2_peak_669	-6160	supercont10.3	NCU06465	T0	1498875	1498877	+	1500100	1500102	1405	supercont10.3	NCU06467	T0	1507667	1507669	+	1508949	1508951
supercont10.3	1506536	1506743	208	1506589	21	5.98626	2.98451	3.91536	FN1_vs_FN2_peak_670	-6487	supercont10.3	NCU06465	T0	1498875	1498877	+	1500100	1500102	1078	supercont10.3	NCU06467	T0	1507667	1507669	+	1508949	1508951
supercont10.3	1550097	1550648	552	1550512	26	8.97881	3.6628	6.64625	FN1_vs_FN2_peak_671	-780	supercont10.3	NCU06478	T0	1549732	1549734	-	1548561	1548563	2133	supercont10.3	NCU06479	T0	1552645	1552647	+	1553814	1553816
supercont10.3	1619627	1619852	226	1619777	24	5.2673	2.56447	3.28197	FN1_vs_FN2_peak_672	-3450	supercont10.3	NCU06493	T0	1616327	1616329	-	1615053	1615055	4088	supercont10.3	NCU11816	T0	1623865	1623867	+	1625217	1625219
supercont10.3	1628704	1628973	270	1628822	24	7.73136	3.39148	5.49838	FN1_vs_FN2_peak_673	-538	supercont10.3	NCU06495	T0	1628284	1628286	-	1627856	1627858	256	supercont10.3	NCU06496	T0	1629078	1629080	+	1633380	1633382
supercont10.3	1654557	1654876	320	1654746	28	7.01353	2.89525	4.84952	FN1_vs_FN2_peak_674	-7716	supercont10.3	NCU06500	T0	1647030	1647032	-	1643007	1643009	6914	supercont10.3	NCU06503	T1	1661660	1661662	+	1664261	1664263
supercont10.3	1656648	1656889	242	1656798	32	6.74049	2.63662	4.59892	FN1_vs_FN2_peak_675	-9768	supercont10.3	NCU06500	T0	1647030	1647032	-	1643007	1643009	4862	supercont10.3	NCU06503	T1	1661660	1661662	+	1664261	1664263
supercont10.3	1657930	1658588	659	1658259	49	8.14763	2.42252	5.88524	FN1_vs_FN2_peak_676	-11229	supercont10.3	NCU06500	T0	1647030	1647032	-	1643007	1643009	3401	supercont10.3	NCU06503	T1	1661660	1661662	+	1664261	1664263
supercont10.3	1687141	1687409	269	1687233	24	6.52051	2.97282	4.40451	FN1_vs_FN2_peak_677	-1635	supercont10.3	NCU06509	T0	1685598	1685600	-	1685055	1685057	7323	supercont10.3	NCU06511	T0	1694556	1694558	+	1697195	1697197
supercont10.3	1759680	1760098	419	1759866	19	4.9149	2.71319	2.96417	FN1_vs_FN2_peak_678	-3412	supercont10.3	NCU11818	T0	1756122	1756124	+	1756452	1756454	2209	supercont10.3	NCU06173	T0	1762075	1762077	+	1764493	1764495
supercont10.3	1799577	1800949	1373	1800623	38	17.6365	5.29071	14.8957	FN1_vs_FN2_peak_679	-2497	supercont10.3	NCU06181	T0	1798126	1798128	-	1793637	1793639	4584	supercont10.3	NCU06182	T0	1805207	1805209	+	1808011	1808013
supercont10.3	1820498	1821260	763	1821030	33	7.94972	2.90287	5.70229	FN1_vs_FN2_peak_680	-2631	supercont10.3	NCU06185	T0	1818399	1818401	-	1817664	1817666	2525	supercont10.3	NCU06186	T0	1823555	1823557	+	1825934	1825936
supercont10.3	1828930	1829552	623	1829331	43	18.9707	5.13941	16.194	FN1_vs_FN2_peak_681	-329	supercont10.3	NCU06187	T0	1829002	1829004	-	1827162	1827164	3025	supercont10.3	NCU10651	T0	1832356	1832358	+	1833844	1833846
supercont10.3	1837747	1838195	449	1838061	32	9.37531	3.34225	7.01688	FN1_vs_FN2_peak_682	-792	supercont10.3	NCU06189	T0	1837269	1837271	-	1835317	1835319	884	supercont10.3	NCU06190	T0	1844924	1844926	-	1838943	1838945
supercont10.3	1888899	1889240	342	1889074	70	19.563	3.59548	16.7676	FN1_vs_FN2_peak_683	-1850	supercont10.3	NCU06202	T0	1883767	1883769	+	1887222	1887224	1500	supercont10.3	NCU06203	T0	1891482	1891484	-	1890572	1890574
supercont10.3	1898061	1898423	363	1898235	45	6.2932	2.18154	4.19534	FN1_vs_FN2_peak_684	-6753	supercont10.3	NCU06203	T0	1891482	1891484	-	1890572	1890574	3907	supercont10.3	NCU06204	T0	1902142	1902144	+	1903896	1903898
supercont10.3	1912951	1913304	354	1913126	122	5.44259	1.52887	3.4301	FN1_vs_FN2_peak_685	-1072	supercont10.3	NCU06206	T1	1911374	1911376	+	1912052	1912054	867	supercont10.3	NCU06207	T0	1913993	1913995	+	1915092	1915094
supercont10.3	1919457	1919898	442	1919699	71	28.3849	5.00323	25.3813	FN1_vs_FN2_peak_686	-516	supercont10.3	NCU06210	T0	1918385	1918387	+	1919181	1919183	901	supercont10.3	NCU06211	T1	1920600	1920602	+	1922166	1922168
supercont10.3	1920232	1920433	202	1920307	23	6.23144	2.93812	4.13927	FN1_vs_FN2_peak_687	-1124	supercont10.3	NCU06210	T0	1918385	1918387	+	1919181	1919183	293	supercont10.3	NCU06211	T1	1920600	1920602	+	1922166	1922168
supercont10.3	1953590	1954595	1006	1954300	31	12.3593	4.3411	9.82217	FN1_vs_FN2_peak_688	-607	supercont10.3	NCU06222	T0	1953693	1953695	-	1951042	1951044	1243	supercont10.3	NCU06223	T0	1957219	1957221	-	1955541	1955543
supercont10.3	1976101	1977503	1403	1976978	90	20.7664	3.17359	17.9374	FN1_vs_FN2_peak_689	-1304	supercont10.3	NCU06229	T0	1975363	1975365	+	1975672	1975674	4918	supercont10.3	NCU06230	T0	1981896	1981898	+	1983885	1983887
supercont10.3	1978694	1979933	1240	1979368	58	18.0927	3.86039	15.3401	FN1_vs_FN2_peak_690	-3694	supercont10.3	NCU06229	T0	1975363	1975365	+	1975672	1975674	2528	supercont10.3	NCU06230	T0	1981896	1981898	+	1983885	1983887
supercont10.3	1980744	1981481	738	1981066	74	28.0837	4.76803	25.0853	FN1_vs_FN2_peak_691	-5392	supercont10.3	NCU06229	T0	1975363	1975365	+	1975672	1975674	830	supercont10.3	NCU06230	T0	1981896	1981898	+	1983885	1983887
supercont10.3	1989734	1990700	967	1990428	57	12.1147	2.87223	9.58941	FN1_vs_FN2_peak_692	-1217	supercont10.3	NCU06231	T0	1989211	1989213	-	1986696	1986698	1080	supercont10.3	NCU06232	T0	1993086	1993088	-	1991506	1991508
supercont10.3	1990756	1991126	371	1991070	55	4.37842	1.7367	2.51396	FN1_vs_FN2_peak_693	-1859	supercont10.3	NCU06231	T0	1989211	1989213	-	1986696	1986698	438	supercont10.3	NCU06232	T0	1993086	1993088	-	1991506	1991508
supercont10.3	1993584	1994037	454	1993701	38	7.28555	2.55178	5.09259	FN1_vs_FN2_peak_694	-615	supercont10.3	NCU06232	T0	1993086	1993088	-	1991506	1991508	757	supercont10.3	NCU06233	T0	1997181	1997183	-	1994456	1994458
supercont10.3	1997972	1999277	1306	1998898	114	33.9209	3.94911	30.8294	FN1_vs_FN2_peak_695	-1717	supercont10.3	NCU06233	T0	1997181	1997183	-	1994456	1994458	2004	supercont10.3	NCU06235	T0	2002737	2002739	-	2000900	2000902
supercont10.3	2005215	2005662	448	2005336	25	8.34709	3.52714	6.06424	FN1_vs_FN2_peak_696	-2599	supercont10.3	NCU06235	T0	2002737	2002739	-	2000900	2000902	3962	supercont10.3	NCU06237	T0	2010085	2010087	-	2009296	2009298
supercont10.3	2006199	2006405	207	2006293	22	6.55029	3.12017	4.42325	FN1_vs_FN2_peak_697	-645	supercont10.3	NCU06236	T0	2004271	2004273	+	2005646	2005648	3005	supercont10.3	NCU06237	T0	2010085	2010087	-	2009296	2009298
supercont10.3	2037929	2038193	265	2038020	26	8.74983	3.58344	6.43812	FN1_vs_FN2_peak_698	-4749	supercont10.3	NCU06246	T0	2033271	2033273	-	2031396	2031398	3094	supercont10.3	NCU06248	T0	2041114	2041116	+	2042734	2042736
supercont10.3	2048564	2049068	505	2048755	27	9.62598	3.79846	7.24758	FN1_vs_FN2_peak_699	-783	supercont10.3	NCU06249	T0	2047972	2047974	-	2043867	2043869	5586	supercont10.3	NCU06250	T0	2054341	2054343	+	2056594	2056596
supercont10.3	2070108	2070751	644	2070267	23	6.74862	3.11876	4.60547	FN1_vs_FN2_peak_700	-2526	supercont10.3	NCU06252	T0	2067741	2067743	-	2065308	2065310	4500	supercont10.3	NCU06253	T0	2074767	2074769	+	2078195	2078197
supercont10.3	2157327	2157586	260	2157456	26	8.72523	3.57497	6.41578	FN1_vs_FN2_peak_701	-606	supercont10.3	NCU06273	T0	2156850	2156852	-	2155311	2155313	8580	supercont10.3	NCU06275	T0	2167021	2167023	-	2166034	2166036
supercont10.3	2159326	2160102	777	2159413	42	10.4337	3.08369	8.00479	FN1_vs_FN2_peak_702	-2563	supercont10.3	NCU06273	T0	2156850	2156852	-	2155311	2155313	6623	supercont10.3	NCU06275	T0	2167021	2167023	-	2166034	2166036
supercont10.3	2171713	2171942	230	2171867	31	9.83102	3.54201	7.43906	FN1_vs_FN2_peak_703	-1066	supercont10.3	NCU06276	T0	2170801	2170803	-	2168065	2168067	591	supercont10.3	NCU06277	T0	2174974	2174976	-	2172456	2172458
supercont10.3	2255957	2256596	640	2256382	22	6.55029	3.12017	4.42325	FN1_vs_FN2_peak_704	-3742	supercont10.3	NCU00006	T0	2252640	2252642	-	2249759	2249761	1121	supercont10.3	NCU00007	T0	2257503	2257505	+	2259837	2259839
supercont10.3	2274991	2275634	644	2275458	26	8.18265	3.39061	5.91735	FN1_vs_FN2_peak_705	-80	supercont10.3	NCU00011	T0	2275378	2275380	-	2274917	2274919	7193	supercont10.3	NCU00013	T0	2283236	2283238	-	2282649	2282651
supercont10.3	2322129	2322478	350	2322195	20	4.00181	2.32444	2.18014	FN1_vs_FN2_peak_706	-560	supercont10.3	NCU00021	T0	2321635	2321637	-	2317535	2317537	696	supercont10.3	NCU00022	T0	2322891	2322893	+	2325798	2325800
supercont10.3	2333398	2333644	247	2333529	23	7.13221	3.25582	4.95086	FN1_vs_FN2_peak_707	-1169	supercont10.3	NCU00023	T0	2330499	2330501	+	2332358	2332360	323	supercont10.3	NCU00024	T0	2333852	2333854	+	2334716	2334718
supercont10.3	2389344	2389552	209	2389447	18	4.40921	2.57753	2.52684	FN1_vs_FN2_peak_708	-3232	supercont10.3	NCU00043	T0	2386215	2386217	-	2384957	2384959	3058	supercont10.3	NCU00045	T0	2396342	2396344	-	2392503	2392505
supercont10.3	2407167	2407995	829	2407734	26	7.92691	3.30538	5.68105	FN1_vs_FN2_peak_709	-1907	supercont10.3	NCU11824	T0	2405827	2405829	-	2405470	2405472	6266	supercont10.3	NCU00050	T0	2415380	2415382	-	2413998	2414000
supercont10.3	2408170	2408746	577	2408560	29	8.42351	3.25628	6.13554	FN1_vs_FN2_peak_710	-2733	supercont10.3	NCU11824	T0	2405827	2405829	-	2405470	2405472	5440	supercont10.3	NCU00050	T0	2415380	2415382	-	2413998	2414000
supercont10.3	2408817	2409428	612	2409176	41	6.66246	2.33833	4.5267	FN1_vs_FN2_peak_711	-543	supercont10.3	NCU00048	T0	2407638	2407640	+	2408631	2408633	4824	supercont10.3	NCU00050	T0	2415380	2415382	-	2413998	2414000
supercont10.3	2410307	2410758	452	2410412	32	5.65789	2.36655	3.62475	FN1_vs_FN2_peak_712	-1779	supercont10.3	NCU00048	T0	2407638	2407640	+	2408631	2408633	3588	supercont10.3	NCU00050	T0	2415380	2415382	-	2413998	2414000
supercont10.3	2415657	2416589	933	2416302	47	24.6653	6.34799	21.7374	FN1_vs_FN2_peak_713	-922	supercont10.3	NCU00050	T0	2415380	2415382	-	2413998	2414000	536	supercont10.3	NCU00051	T0	2416838	2416840	+	2417936	2417938
supercont10.3	2477900	2479304	1405	2478766	96	22.1078	3.18455	19.2417	FN1_vs_FN2_peak_714	-3149	supercont10.3	NCU00061	T0	2474415	2474417	+	2475615	2475617	5719	supercont10.3	NCU00064	T0	2484485	2484487	+	2487112	2487114
supercont10.3	2479503	2480858	1356	2479772	46	6.15535	2.13843	4.07022	FN1_vs_FN2_peak_715	-4155	supercont10.3	NCU00061	T0	2474415	2474417	+	2475615	2475617	4713	supercont10.3	NCU00064	T0	2484485	2484487	+	2487112	2487114
supercont10.3	2481523	2481770	248	2481704	33	7.63081	2.82116	5.41155	FN1_vs_FN2_peak_716	-6087	supercont10.3	NCU00061	T0	2474415	2474417	+	2475615	2475617	2781	supercont10.3	NCU00064	T0	2484485	2484487	+	2487112	2487114
supercont10.3	2481920	2482126	207	2481953	30	6.18773	2.57223	4.09871	FN1_vs_FN2_peak_717	-6336	supercont10.3	NCU00061	T0	2474415	2474417	+	2475615	2475617	2532	supercont10.3	NCU00064	T0	2484485	2484487	+	2487112	2487114
supercont10.3	2482248	2482969	722	2482676	42	11.9093	3.41127	9.39236	FN1_vs_FN2_peak_718	-7059	supercont10.3	NCU00061	T0	2474415	2474417	+	2475615	2475617	1809	supercont10.3	NCU00064	T0	2484485	2484487	+	2487112	2487114
supercont10.3	2501348	2501548	201	2501402	20	5.44087	2.84885	3.42842	FN1_vs_FN2_peak_719	-1537	supercont10.3	NCU00068	T0	2499865	2499867	-	2496688	2496690	835	supercont10.3	NCU00069	T0	2502237	2502239	+	2503532	2503534
supercont10.3	2501734	2501951	218	2501852	26	5.3313	2.49541	3.33935	FN1_vs_FN2_peak_720	-1987	supercont10.3	NCU00068	T0	2499865	2499867	-	2496688	2496690	385	supercont10.3	NCU00069	T0	2502237	2502239	+	2503532	2503534
supercont10.3	2502064	2502301	238	2502105	27	5.43743	2.48531	3.42842	FN1_vs_FN2_peak_721	-2240	supercont10.3	NCU00068	T0	2499865	2499867	-	2496688	2496690	132	supercont10.3	NCU00069	T0	2502237	2502239	+	2503532	2503534
supercont10.3	2502522	2503904	1383	2503515	40	19.2467	5.56203	16.4607	FN1_vs_FN2_peak_722	-3650	supercont10.3	NCU00068	T0	2499865	2499867	-	2496688	2496690	499	supercont10.3	NCU11827	T0	2504743	2504745	-	2504012	2504014
supercont10.3	2518833	2519115	283	2519013	19	4.9149	2.71319	2.96417	FN1_vs_FN2_peak_723	-1038	supercont10.3	NCU00073	T0	2517975	2517977	-	2516321	2516323	6697	supercont10.3	NCU00074	T0	2525710	2525712	+	2526372	2526374
supercont10.3	2519772	2520117	346	2519969	30	9.81008	3.60966	7.42025	FN1_vs_FN2_peak_724	-1994	supercont10.3	NCU00073	T0	2517975	2517977	-	2516321	2516323	5741	supercont10.3	NCU00074	T0	2525710	2525712	+	2526372	2526374
supercont10.3	2521095	2521302	208	2521177	22	5.31141	2.68092	3.32193	FN1_vs_FN2_peak_725	-3202	supercont10.3	NCU00073	T0	2517975	2517977	-	2516321	2516323	4533	supercont10.3	NCU00074	T0	2525710	2525712	+	2526372	2526374
supercont10.3	2523617	2524036	420	2523851	36	10.0501	3.28676	7.64515	FN1_vs_FN2_peak_726	-5876	supercont10.3	NCU00073	T0	2517975	2517977	-	2516321	2516323	1859	supercont10.3	NCU00074	T0	2525710	2525712	+	2526372	2526374
supercont10.3	2526877	2527218	342	2527065	38	6.69435	2.42434	4.55584	FN1_vs_FN2_peak_727	-691	supercont10.3	NCU00074	T0	2525710	2525712	+	2526372	2526374	286	supercont10.3	NCU00075	T0	2527351	2527353	+	2528135	2528137
supercont10.3	2545698	2547521	1824	2547034	90	18.2606	2.9025	15.5033	FN1_vs_FN2_peak_728	-2959	supercont10.3	NCU00081	T0	2541950	2541952	+	2544073	2544075	2969	supercont10.3	NCU00083	T0	2550003	2550005	+	2551083	2551085
supercont10.3	2562705	2563095	391	2562965	28	7.77643	3.12352	5.5412	FN1_vs_FN2_peak_729	-1432	supercont10.3	NCU00085	T0	2561533	2561535	-	2558827	2558829	1847	supercont10.3	NCU00086	T0	2564812	2564814	+	2565907	2565909
supercont10.3	2572923	2573650	728	2573254	62	35.0897	7.33576	31.9825	FN1_vs_FN2_peak_730	-565	supercont10.3	NCU00088	T0	2571633	2571635	+	2572687	2572689	2297	supercont10.3	NCU00089	T0	2575551	2575553	+	2577249	2577251
supercont10.3	2607623	2607891	269	2607709	38	10.6621	3.32976	8.21733	FN1_vs_FN2_peak_731	-1447	supercont10.3	NCU00097	T0	2606262	2606264	-	2605344	2605346	4821	supercont10.3	NCU00099	T0	2612786	2612788	-	2612528	2612530
supercont10.3	2614123	2614512	390	2614318	22	5.98887	2.91774	3.91676	FN1_vs_FN2_peak_732	-1532	supercont10.3	NCU00099	T0	2612786	2612788	-	2612528	2612530	9460	supercont10.3	NCU00100	T0	2627390	2627392	-	2623776	2623778
supercont10.3	2614745	2615177	433	2614920	31	11.4147	4.03206	8.92583	FN1_vs_FN2_peak_733	-2134	supercont10.3	NCU00099	T0	2612786	2612788	-	2612528	2612530	8858	supercont10.3	NCU00100	T0	2627390	2627392	-	2623776	2623778
supercont10.3	2615392	2616866	1475	2616348	45	9.0645	2.69497	6.72733	FN1_vs_FN2_peak_734	-3562	supercont10.3	NCU00099	T0	2612786	2612788	-	2612528	2612530	7430	supercont10.3	NCU00100	T0	2627390	2627392	-	2623776	2623778
supercont10.3	2617048	2617627	580	2617464	26	8.18265	3.39061	5.91735	FN1_vs_FN2_peak_735	-4678	supercont10.3	NCU00099	T0	2612786	2612788	-	2612528	2612530	6314	supercont10.3	NCU00100	T0	2627390	2627392	-	2623776	2623778
supercont10.3	2617715	2618063	349	2617958	26	6.08106	2.71982	4.00191	FN1_vs_FN2_peak_736	-5172	supercont10.3	NCU00099	T0	2612786	2612788	-	2612528	2612530	5820	supercont10.3	NCU00100	T0	2627390	2627392	-	2623776	2623778
supercont10.3	2618274	2618473	200	2618340	23	5.39818	2.65651	3.39994	FN1_vs_FN2_peak_737	-5554	supercont10.3	NCU00099	T0	2612786	2612788	-	2612528	2612530	5438	supercont10.3	NCU00100	T0	2627390	2627392	-	2623776	2623778
supercont10.3	2619580	2619803	224	2619694	25	6.32733	2.84972	4.22702	FN1_vs_FN2_peak_738	-6908	supercont10.3	NCU00099	T0	2612786	2612788	-	2612528	2612530	4084	supercont10.3	NCU00100	T0	2627390	2627392	-	2623776	2623778
supercont10.3	2621530	2621791	262	2621670	23	7.13221	3.25582	4.95086	FN1_vs_FN2_peak_739	-8884	supercont10.3	NCU00099	T0	2612786	2612788	-	2612528	2612530	2108	supercont10.3	NCU00100	T0	2627390	2627392	-	2623776	2623778
supercont10.3	2686514	2686790	277	2686666	59	4.63792	1.7403	2.7307	FN1_vs_FN2_peak_740	-1248	supercont10.3	NCU00120	T0	2685418	2685420	-	2681707	2681709	1251	supercont10.3	NCU00121	T0	2687917	2687919	+	2690887	2690889
supercont10.3	2716591	2716888	298	2716634	46	4.08289	1.77745	2.25305	FN1_vs_FN2_peak_741	-1776	supercont10.3	NCU11835	T0	2713571	2713573	+	2714856	2714858	850	supercont10.3	NCU00127	T0	2717484	2717486	+	2719316	2719318
supercont10.3	2726723	2726961	239	2726899	47	5.13848	1.94672	3.16574	FN1_vs_FN2_peak_742	-785	supercont10.3	NCU00128	T0	2722532	2722534	+	2726112	2726114	613	supercont10.3	NCU00129	T0	2729404	2729406	-	2727510	2727512
supercont10.3	2745547	2745783	237	2745703	38	6.03609	2.28486	3.96036	FN1_vs_FN2_peak_743	-1340	supercont10.3	NCU00134	T0	2741064	2741066	+	2744361	2744363	522	supercont10.3	NCU00135	T0	2747508	2747510	-	2746223	2746225
supercont10.3	2775315	2775558	244	2775445	92	5.21625	1.61214	3.23619	FN1_vs_FN2_peak_744	-2161	supercont10.3	NCU00142	T0	2770759	2770761	+	2773282	2773284	2454	supercont10.3	NCU00143	T0	2778566	2778568	-	2777897	2777899
supercont10.3	2777551	2778003	453	2777736	61	11.7408	2.7108	9.23231	FN1_vs_FN2_peak_745	-4452	supercont10.3	NCU00142	T0	2770759	2770761	+	2773282	2773284	163	supercont10.3	NCU00143	T0	2778566	2778568	-	2777897	2777899
supercont10.3	2784829	2785047	219	2784849	19	4.16413	2.42984	2.32412	FN1_vs_FN2_peak_746	-655	supercont10.3	NCU00145	T0	2784194	2784196	-	2783501	2783503	568	supercont10.3	NCU00146	T0	2785417	2785419	+	2786300	2786302
supercont10.3	2787604	2788078	475	2787933	57	17.4745	3.79496	14.7405	FN1_vs_FN2_peak_747	-330	supercont10.3	NCU00147	T0	2787603	2787605	-	2786828	2786830	844	supercont10.3	NCU00148	T0	2788777	2788779	+	2789940	2789942
supercont10.3	2804001	2804845	845	2804059	50	6.36904	2.10652	4.26479	FN1_vs_FN2_peak_748	-3289	supercont10.3	NCU00152	T0	2800770	2800772	-	2796202	2796204	1006	supercont10.3	NCU00153	T0	2805065	2805067	+	2807031	2807033
supercont10.3	2932172	2932417	246	2932253	29	9.43052	3.56738	7.06807	FN1_vs_FN2_peak_749	-664	supercont10.3	NCU00186	T0	2931589	2931591	-	2930521	2930523	358	supercont10.3	NCU00187	T0	2932611	2932613	+	2933653	2933655
supercont10.3	3063913	3064332	420	3064133	36	5.00779	2.11245	3.04944	FN1_vs_FN2_peak_750	-2410	supercont10.3	NCU00222	T0	3061723	3061725	-	3059278	3059280	3656	supercont10.3	NCU00223	T0	3067789	3067791	+	3069349	3069351
supercont10.3	3064573	3064843	271	3064682	34	6.87053	2.59298	4.71714	FN1_vs_FN2_peak_751	-2959	supercont10.3	NCU00222	T0	3061723	3061725	-	3059278	3059280	3107	supercont10.3	NCU00223	T0	3067789	3067791	+	3069349	3069351
supercont10.3	3064937	3065258	322	3065091	34	5.58345	2.29006	3.55831	FN1_vs_FN2_peak_752	-3368	supercont10.3	NCU00222	T0	3061723	3061725	-	3059278	3059280	2698	supercont10.3	NCU00223	T0	3067789	3067791	+	3069349	3069351
supercont10.3	3066110	3066430	321	3066257	25	6.24072	2.82211	4.14804	FN1_vs_FN2_peak_753	-4534	supercont10.3	NCU00222	T0	3061723	3061725	-	3059278	3059280	1532	supercont10.3	NCU00223	T0	3067789	3067791	+	3069349	3069351
supercont10.3	3066806	3067435	630	3067264	41	13.6322	3.88175	11.0399	FN1_vs_FN2_peak_754	-5541	supercont10.3	NCU00222	T0	3061723	3061725	-	3059278	3059280	525	supercont10.3	NCU00223	T0	3067789	3067791	+	3069349	3069351
supercont10.3	3088320	3088645	326	3088496	19	4.9149	2.71319	2.96417	FN1_vs_FN2_peak_755	-3807	supercont10.3	NCU00227	T0	3083276	3083278	+	3084687	3084689	2742	supercont10.3	NCU00229	T0	3091238	3091240	+	3091682	3091684
supercont10.3	3153289	3153666	378	3153422	29	7.12285	2.87467	4.94985	FN1_vs_FN2_peak_756	-1220	supercont10.3	NCU00243	T0	3152202	3152204	-	3151184	3151186	835	supercont10.3	NCU00244	T0	3154257	3154259	+	3155346	3155348
supercont10.3	3224195	3224803	609	3224528	224	18.8273	1.92957	16.0533	FN1_vs_FN2_peak_757	-4433	supercont10.3	NCU00265	T0	3220095	3220097	-	3219153	3219155	658	supercont10.3	NCU11843	T0	3225186	3225188	+	3225657	3225659
supercont10.3	3232443	3232764	322	3232598	31	9.26583	3.37525	6.9144	FN1_vs_FN2_peak_758	-1579	supercont10.3	NCU00268	T0	3231019	3231021	-	3229809	3229811	4601	supercont10.3	NCU00269	T0	3237199	3237201	+	3240239	3240241
supercont10.3	3246328	3246625	298	3246549	23	5.49417	2.68838	3.47696	FN1_vs_FN2_peak_759	-593	supercont10.3	NCU00271	T0	3245169	3245171	+	3245954	3245956	1975	supercont10.3	NCU00272	T0	3251717	3251719	-	3248522	3248524
supercont10.3	3323322	3323521	200	3323417	24	5.98314	2.79481	3.91536	FN1_vs_FN2_peak_760	-686	supercont10.3	NCU00288	T0	3322049	3322051	+	3322729	3322731	801	supercont10.3	NCU00289	T0	3324218	3324220	+	3326472	3326474
supercont10.3	3326582	3327123	542	3326976	27	6.17527	2.69919	4.08795	FN1_vs_FN2_peak_761	-502	supercont10.3	NCU00289	T0	3324218	3324220	+	3326472	3326474	4140	supercont10.3	NCU00290	T0	3331116	3331118	+	3333308	3333310
supercont10.3	3391012	3391292	281	3391119	28	6.67226	2.79559	4.53488	FN1_vs_FN2_peak_762	-2515	supercont10.3	NCU00309	T0	3388604	3388606	-	3386829	3386831	4454	supercont10.3	NCU00310	T0	3398997	3398999	-	3395571	3395573
supercont10.3	3394235	3394434	200	3394274	48	7.16588	2.27564	4.98249	FN1_vs_FN2_peak_763	-5670	supercont10.3	NCU00309	T0	3388604	3388606	-	3386829	3386831	1299	supercont10.3	NCU00310	T0	3398997	3398999	-	3395571	3395573
supercont10.3	3477330	3477838	509	3477741	21	5.98626	2.98451	3.91536	FN1_vs_FN2_peak_764	-4526	supercont10.3	NCU00329	T0	3470183	3470185	+	3473213	3473215	575	supercont10.3	NCU00330	T0	3478316	3478318	+	3479792	3479794
supercont10.3	3515440	3515823	384	3515516	25	8.34709	3.52714	6.06424	FN1_vs_FN2_peak_765	-4928	supercont10.3	NCU00340	T0	3510588	3510590	-	3508177	3508179	1960	supercont10.3	NCU00343	T0	3517476	3517477	+	3517589	3517589
supercont10.3	3516717	3516916	200	3516793	21	5.98626	2.98451	3.91536	FN1_vs_FN2_peak_766	-6205	supercont10.3	NCU00340	T0	3510588	3510590	-	3508177	3508179	683	supercont10.3	NCU00343	T0	3517476	3517477	+	3517589	3517589
supercont10.3	3553928	3554288	361	3554120	83	14.0038	2.56949	11.3928	FN1_vs_FN2_peak_767	-2231	supercont10.3	NCU00353	T0	3550426	3550428	+	3551887	3551889	782	supercont10.3	NCU00354	T0	3554902	3554904	+	3555366	3555368
supercont10.3	3554393	3555302	910	3554548	54	7.1659	2.16782	4.98249	FN1_vs_FN2_peak_768	-2659	supercont10.3	NCU00353	T0	3550426	3550428	+	3551887	3551889	354	supercont10.3	NCU00354	T0	3554902	3554904	+	3555366	3555368
supercont10.3	3571445	3572271	827	3571793	77	29.422	4.82192	26.402	FN1_vs_FN2_peak_769	-1502	supercont10.3	NCU00357	T0	3570291	3570293	-	3567853	3567855	721	supercont10.3	NCU00358	T0	3572514	3572516	+	3573806	3573808
supercont10.3	3618294	3618516	223	3618466	30	7.70853	2.98838	5.48371	FN1_vs_FN2_peak_770	-2681	supercont10.3	NCU00372	T0	3610771	3610773	+	3615783	3615785	3132	supercont10.3	NCU00373	T0	3622625	3622627	-	3621596	3621598
supercont10.3	3618708	3619360	653	3618844	37	11.1585	3.51206	8.68155	FN1_vs_FN2_peak_771	-3059	supercont10.3	NCU00372	T0	3610771	3610773	+	3615783	3615785	2754	supercont10.3	NCU00373	T0	3622625	3622627	-	3621596	3621598
supercont10.3	3623888	3624305	418	3624216	64	7.05147	2.01582	4.88438	FN1_vs_FN2_peak_772	-1591	supercont10.3	NCU00373	T0	3622625	3622627	-	3621596	3621598	4890	supercont10.3	NCU00375	T0	3630647	3630649	-	3629104	3629106
supercont10.3	3626557	3626829	273	3626676	35	5.30672	2.20121	3.31736	FN1_vs_FN2_peak_773	-4051	supercont10.3	NCU00373	T0	3622625	3622627	-	3621596	3621598	2430	supercont10.3	NCU00375	T0	3630647	3630649	-	3629104	3629106
supercont10.3	3657874	3658130	257	3657955	27	6.98686	2.94226	4.82437	FN1_vs_FN2_peak_774	-682	supercont10.3	NCU00382	T0	3657273	3657275	-	3655032	3655034	5684	supercont10.3	NCU00384	T0	3664070	3664072	-	3663637	3663639
supercont10.3	3658381	3658610	230	3658545	27	5.58424	2.52736	3.55904	FN1_vs_FN2_peak_775	-1272	supercont10.3	NCU00382	T0	3657273	3657275	-	3655032	3655034	5094	supercont10.3	NCU00384	T0	3664070	3664072	-	3663637	3663639
supercont10.3	3660600	3660930	331	3660682	49	7.84749	2.37123	5.607	FN1_vs_FN2_peak_776	-3409	supercont10.3	NCU00382	T0	3657273	3657275	-	3655032	3655034	2957	supercont10.3	NCU00384	T0	3664070	3664072	-	3663637	3663639
supercont10.3	3662792	3663428	637	3663116	97	15.8044	2.54585	13.1241	FN1_vs_FN2_peak_777	-5843	supercont10.3	NCU00382	T0	3657273	3657275	-	3655032	3655034	523	supercont10.3	NCU00384	T0	3664070	3664072	-	3663637	3663639
supercont10.3	3663528	3664235	708	3663654	71	9.80627	2.27062	7.41715	FN1_vs_FN2_peak_778	-6381	supercont10.3	NCU00382	T0	3657273	3657275	-	3655032	3655034	1604	supercont10.3	NCU00385	T0	3665258	3665260	+	3666117	3666119
supercont10.3	3664456	3665223	768	3664896	111	43.788	5.15868	40.5745	FN1_vs_FN2_peak_779	-826	supercont10.3	NCU00384	T0	3664070	3664072	-	3663637	3663639	362	supercont10.3	NCU00385	T0	3665258	3665260	+	3666117	3666119
supercont10.3	3687793	3688332	540	3687986	24	7.73136	3.39148	5.49838	FN1_vs_FN2_peak_780	-4259	supercont10.3	NCU00389	T0	3681985	3681987	+	3683725	3683727	3749	supercont10.3	NCU00391	T0	3692333	3692335	-	3691733	3691735
supercont10.3	3688388	3689743	1356	3689191	53	17.4505	4.00059	14.7176	FN1_vs_FN2_peak_781	-5464	supercont10.3	NCU00389	T0	3681985	3681987	+	3683725	3683727	2544	supercont10.3	NCU00391	T0	3692333	3692335	-	3691733	3691735
supercont10.3	3691043	3691590	548	3691203	22	6.50617	3.10405	4.39074	FN1_vs_FN2_peak_782	-7476	supercont10.3	NCU00389	T0	3681985	3681987	+	3683725	3683727	532	supercont10.3	NCU00391	T0	3692333	3692335	-	3691733	3691735
supercont10.3	3692415	3692720	306	3692577	20	5.44087	2.84885	3.42842	FN1_vs_FN2_peak_783	-244	supercont10.3	NCU00391	T0	3692333	3692335	-	3691733	3691735	4429	supercont10.3	NCU00392	T0	3697006	3697008	+	3698804	3698806
supercont10.3	3692945	3693777	833	3693124	28	10.2881	3.93412	7.86728	FN1_vs_FN2_peak_784	-791	supercont10.3	NCU00391	T0	3692333	3692335	-	3691733	3691735	3882	supercont10.3	NCU00392	T0	3697006	3697008	+	3698804	3698806
supercont10.3	3693863	3695443	1581	3694119	29	9.19462	3.49322	6.84824	FN1_vs_FN2_peak_785	-1786	supercont10.3	NCU00391	T0	3692333	3692335	-	3691733	3691735	2887	supercont10.3	NCU00392	T0	3697006	3697008	+	3698804	3698806
supercont10.3	3701204	3703610	2407	3702626	148	28.5973	2.89667	25.5899	FN1_vs_FN2_peak_786	-2538	supercont10.3	NCU11849	T0	3699786	3699788	+	3700086	3700088	3864	supercont10.3	NCU00395	T0	3708140	3708142	-	3706488	3706490
supercont10.3	3717385	3718489	1105	3718072	45	19.2835	5.02706	16.4967	FN1_vs_FN2_peak_787	-777	supercont10.3	NCU00397	T0	3716327	3716329	+	3717293	3717295	1340	supercont10.3	NCU00398	T0	3719412	3719414	+	3721530	3721532
supercont10.3	3862140	3862564	425	3862254	22	6.55029	3.12017	4.42325	FN1_vs_FN2_peak_788	-573	supercont10.3	NCU00439	T0	3860991	3860993	+	3861679	3861681	3030	supercont10.3	NCU00440	T0	3865284	3865286	+	3866611	3866613
supercont10.3	3862746	3862948	203	3862841	27	7.39844	3.06893	5.19711	FN1_vs_FN2_peak_789	-1160	supercont10.3	NCU00439	T0	3860991	3860993	+	3861679	3861681	2443	supercont10.3	NCU00440	T0	3865284	3865286	+	3866611	3866613
supercont10.3	3863360	3863703	344	3863610	19	4.8615	2.69268	2.93026	FN1_vs_FN2_peak_790	-1929	supercont10.3	NCU00439	T0	3860991	3860993	+	3861679	3861681	1674	supercont10.3	NCU00440	T0	3865284	3865286	+	3866611	3866613
supercont10.3	3863994	3864238	245	3864081	22	6.55029	3.12017	4.42325	FN1_vs_FN2_peak_791	-2400	supercont10.3	NCU00439	T0	3860991	3860993	+	3861679	3861681	1203	supercont10.3	NCU00440	T0	3865284	3865286	+	3866611	3866613
supercont10.3	3895834	3896160	327	3895918	28	7.2458	2.96393	5.05636	FN1_vs_FN2_peak_792	-744	supercont10.3	NCU11853	T0	3894773	3894775	+	3895172	3895174	1225	supercont10.3	NCU00447	T0	3897143	3897145	+	3899132	3899134
supercont10.3	4000729	4001030	302	4000916	29	6.36833	2.66283	4.26417	FN1_vs_FN2_peak_793	-4698	supercont10.3	NCU00478	T0	3996218	3996220	-	3993652	3993654	3576	supercont10.3	NCU00480	T0	4009229	4009231	-	4004490	4004492
supercont10.3	4071998	4072453	456	4072300	32	5.97564	2.44481	3.91428	FN1_vs_FN2_peak_794	-1248	supercont10.3	NCU00498	T0	4068389	4068391	+	4071050	4071052	21961	supercont10.3	NCU10906	T0	4094261	4094263	+	4095160	4095162
supercont10.3	4096337	4096601	265	4096484	34	6.19341	2.43212	4.10371	FN1_vs_FN2_peak_795	-1322	supercont10.3	NCU10906	T0	4094261	4094263	+	4095160	4095162	1983	supercont10.3	NCU08973	T0	4099239	4099241	-	4098465	4098467
supercont10.3	4097516	4097729	214	4097574	23	5.422	2.6644	3.42192	FN1_vs_FN2_peak_796	-2412	supercont10.3	NCU10906	T0	4094261	4094263	+	4095160	4095162	893	supercont10.3	NCU08973	T0	4099239	4099241	-	4098465	4098467
supercont10.3	4100160	4100455	296	4100216	18	4.40921	2.57753	2.52684	FN1_vs_FN2_peak_797	-977	supercont10.3	NCU08973	T0	4099239	4099241	-	4098465	4098467	588	supercont10.3	NCU11855	T0	4101264	4101266	-	4100802	4100804
supercont10.3	4108817	4109854	1038	4109087	51	24.2672	5.75576	21.3493	FN1_vs_FN2_peak_798	-365	supercont10.3	NCU08976	T0	4108722	4108724	-	4107339	4107341	3200	supercont10.3	NCU08977	T0	4112287	4112289	+	4114972	4114974
supercont10.3	4110007	4110359	353	4110281	30	7.18296	2.84166	4.99766	FN1_vs_FN2_peak_799	-1559	supercont10.3	NCU08976	T0	4108722	4108724	-	4107339	4107341	2006	supercont10.3	NCU08977	T0	4112287	4112289	+	4114972	4114974
supercont10.3	4110625	4111265	641	4110976	43	9.25096	2.79724	6.90097	FN1_vs_FN2_peak_800	-2254	supercont10.3	NCU08976	T0	4108722	4108724	-	4107339	4107341	1311	supercont10.3	NCU08977	T0	4112287	4112289	+	4114972	4114974
supercont10.3	4111383	4111605	223	4111528	25	4.56501	2.30779	2.66478	FN1_vs_FN2_peak_801	-2806	supercont10.3	NCU08976	T0	4108722	4108724	-	4107339	4107341	759	supercont10.3	NCU08977	T0	4112287	4112289	+	4114972	4114974
supercont10.3	4122567	4123147	581	4122757	23	6.44996	3.01388	4.33903	FN1_vs_FN2_peak_802	-4871	supercont10.3	NCU08978	T0	4117886	4117888	-	4115522	4115524	1520	supercont10.3	NCU08980	T0	4124277	4124279	+	4126172	4126174
supercont10.3	4139378	4140787	1410	4140236	99	48.6239	6.54304	45.3563	FN1_vs_FN2_peak_803	-1582	supercont10.3	NCU08986	T0	4138654	4138656	-	4138252	4138254	1834	supercont10.3	NCU08988	T0	4143317	4143319	-	4142068	4142070
supercont10.3	4140861	4141176	316	4140951	38	5.23823	2.11865	3.25547	FN1_vs_FN2_peak_804	-670	supercont10.3	NCU08987	T0	4139775	4139777	+	4140279	4140281	1119	supercont10.3	NCU08988	T0	4143317	4143319	-	4142068	4142070
supercont10.3	4143729	4143928	200	4143768	18	4.40921	2.57753	2.52684	FN1_vs_FN2_peak_805	-451	supercont10.3	NCU08988	T0	4143317	4143319	-	4142068	4142070	2454	supercont10.3	NCU08989	T0	4146907	4146909	-	4146220	4146222
supercont10.3	4152472	4152720	249	4152630	20	5.44087	2.84885	3.42842	FN1_vs_FN2_peak_806	-2145	supercont10.3	NCU08991	T1	4150485	4150487	-	4149793	4149795	857	supercont10.3	NCU11399	T0	4153487	4153489	+	4155216	4155218
supercont10.3	4166458	4167058	601	4166634	26	4.38254	2.22059	2.51703	FN1_vs_FN2_peak_807	-306	supercont10.3	NCU08994	T0	4166328	4166330	-	4164998	4165000	1431	supercont10.3	NCU08995	T0	4168065	4168067	+	4170015	4170017
supercont10.3	4210888	4211152	265	4210992	25	5.98872	2.74239	3.91663	FN1_vs_FN2_peak_808	-2151	supercont10.3	NCU09008	T0	4207675	4207677	+	4208839	4208841	5206	supercont10.3	NCU09010	T0	4218199	4218201	-	4216196	4216198
supercont10.3	4327128	4327769	642	4327451	42	20.8984	5.83335	18.0634	FN1_vs_FN2_peak_809	-448	supercont10.3	NCU07568	T0	4327003	4327005	-	4325576	4325578	414	supercont10.3	NCU07567	T0	4327865	4327867	+	4329825	4329827
supercont10.3	4333134	4333471	338	4333304	38	5.7581	2.22664	3.71591	FN1_vs_FN2_peak_810	-3477	supercont10.3	NCU07567	T0	4327865	4327867	+	4329825	4329827	5521	supercont10.3	NCU07565	T0	4338825	4338827	+	4342658	4342660
supercont10.3	4333560	4333912	353	4333803	25	6.15543	2.79503	4.07022	FN1_vs_FN2_peak_811	-3976	supercont10.3	NCU07567	T0	4327865	4327867	+	4329825	4329827	5022	supercont10.3	NCU07565	T0	4338825	4338827	+	4342658	4342660
supercont10.3	4441203	4441407	205	4441365	21	5.87756	2.94426	3.82506	FN1_vs_FN2_peak_812	-3552	supercont10.3	NCU07541	T0	4437813	4437815	-	4436088	4436090	1273	supercont10.3	NCU07540	T0	4443889	4443891	-	4442636	4442638
supercont10.3	4442062	4442574	513	4442208	26	6.49832	2.84787	4.38349	FN1_vs_FN2_peak_813	-4395	supercont10.3	NCU07541	T0	4437813	4437815	-	4436088	4436090	430	supercont10.3	NCU07540	T0	4443889	4443891	-	4442636	4442638
supercont10.3	4446736	4446935	200	4446847	24	5.1937	2.5412	3.217	FN1_vs_FN2_peak_814	-472	supercont10.3	NCU07539	T0	4446375	4446377	-	4445146	4445148	768	supercont10.3	NCU07538	T0	4449003	4449005	-	4447613	4447615
supercont10.3	4460042	4460263	222	4460215	20	5.44087	2.84885	3.42842	FN1_vs_FN2_peak_815	-459	supercont10.3	NCU07535	T0	4459756	4459758	-	4456653	4456655	2816	supercont10.3	NCU07534	T0	4463031	4463033	+	4467237	4467239
supercont10.3	4468037	4468371	335	4468203	62	22.0226	4.37782	19.1586	FN1_vs_FN2_peak_816	-964	supercont10.3	NCU07534	T0	4463031	4463033	+	4467237	4467239	2460	supercont10.3	NCU07533	T0	4470663	4470665	+	4472643	4472645
supercont10.3	4484901	4485139	239	4485018	24	6.3355	2.91102	4.23363	FN1_vs_FN2_peak_817	-1823	supercont10.3	NCU07531	T0	4483195	4483197	-	4480570	4480572	786	supercont10.3	NCU07530	T0	4485804	4485806	+	4487835	4487837
supercont10.3	4485390	4485755	366	4485568	31	12.3593	4.3411	9.82217	FN1_vs_FN2_peak_818	-2373	supercont10.3	NCU07531	T0	4483195	4483197	-	4480570	4480572	236	supercont10.3	NCU07530	T0	4485804	4485806	+	4487835	4487837
supercont10.3	4664556	4664755	200	4664647	27	5.10381	2.39059	3.13662	FN1_vs_FN2_peak_819	-6200	supercont10.3	NCU10210	T0	4658447	4658449	-	4657091	4657093	724	supercont10.3	NCU08216	T0	4665371	4665373	+	4667007	4667009
supercont10.3	4705823	4706180	358	4706062	24	7.73136	3.39148	5.49838	FN1_vs_FN2_peak_820	-3785	supercont10.3	NCU08228	T0	4700163	4700165	+	4702275	4702277	992	supercont10.3	NCU08229	T0	4707054	4707056	+	4708497	4708499
supercont10.3	4877227	4877639	413	4877378	25	8.34709	3.52714	6.06424	FN1_vs_FN2_peak_821	-2388	supercont10.3	NCU08570	T0	4873986	4873988	+	4874988	4874990	3622	supercont10.3	NCU08568	T0	4881000	4881002	+	4881840	4881842
supercont10.3	4898124	4898354	231	4898253	22	6.55029	3.12017	4.42325	FN1_vs_FN2_peak_822	-989	supercont10.3	NCU08564	T0	4897264	4897266	-	4896110	4896112	1472	supercont10.3	NCU08563	T0	4899725	4899727	+	4902092	4902094
supercont10.3	4953741	4953961	221	4953810	23	5.24225	2.60502	3.25912	FN1_vs_FN2_peak_823	-567	supercont10.3	NCU08552	T0	4953243	4953245	-	4952453	4952455	1455	supercont10.3	NCU08551	T0	4955265	4955267	+	4957697	4957699
supercont10.3	4960496	4960699	204	4960652	45	6.82726	2.27798	4.67806	FN1_vs_FN2_peak_824	-844	supercont10.3	NCU08550	T0	4958783	4958785	+	4959806	4959808	1128	supercont10.3	NCU08549	T0	4962633	4962635	-	4961778	4961780
supercont10.3	5001308	5001613	306	5001455	33	7.53301	2.7963	5.32113	FN1_vs_FN2_peak_825	-1621	supercont10.3	NCU08537	T0	4999834	4999836	-	4995734	4995736	4937	supercont10.3	NCU08535	T0	5006392	5006394	+	5013342	5013344
supercont10.3	5002167	5002751	585	5002375	45	11.112	3.10034	8.63849	FN1_vs_FN2_peak_826	-2541	supercont10.3	NCU08537	T0	4999834	4999836	-	4995734	4995736	4017	supercont10.3	NCU08535	T0	5006392	5006394	+	5013342	5013344
supercont10.3	5003205	5003781	577	5003554	31	11.6587	4.11067	9.15624	FN1_vs_FN2_peak_827	-3720	supercont10.3	NCU08537	T0	4999834	4999836	-	4995734	4995736	2838	supercont10.3	NCU08535	T0	5006392	5006394	+	5013342	5013344
supercont10.3	5004620	5004925	306	5004752	24	7.73136	3.39148	5.49838	FN1_vs_FN2_peak_828	-4918	supercont10.3	NCU08537	T0	4999834	4999836	-	4995734	4995736	1640	supercont10.3	NCU08535	T0	5006392	5006394	+	5013342	5013344
supercont10.3	5100668	5100959	292	5100762	23	6.71803	3.10795	4.57769	FN1_vs_FN2_peak_829	-1214	supercont10.3	NCU08795	T0	5099548	5099550	-	5098420	5098422	3783	supercont10.3	NCU08793	T0	5104545	5104547	+	5106026	5106028
supercont10.3	5103049	5103265	217	5103075	24	3.56063	2.04112	1.81192	FN1_vs_FN2_peak_830	-1662	supercont10.3	NCU08794	T0	5100508	5100510	+	5101411	5101413	1470	supercont10.3	NCU08793	T0	5104545	5104547	+	5106026	5106028
supercont10.3	5147217	5147634	418	5147471	40	10.2902	3.14137	7.86866	FN1_vs_FN2_peak_831	-1069	supercont10.3	NCU08780	T0	5145733	5145735	+	5146400	5146402	1457	supercont10.3	NCU08779	T0	5151630	5151632	-	5148926	5148928
supercont10.3	5154316	5154571	256	5154430	33	7.64724	2.82534	5.42628	FN1_vs_FN2_peak_832	-2800	supercont10.3	NCU08779	T1	5151630	5151632	-	5148930	5148932	935	supercont10.3	NCU11871	T0	5155365	5155367	+	5155722	5155724
supercont10.3	5189192	5189578	387	5189384	26	8.77451	3.59195	6.46138	FN1_vs_FN2_peak_833	-647	supercont10.3	NCU08776	T0	5188737	5188739	-	5184741	5184743	980	supercont10.3	NCU08775	T0	5191067	5191069	-	5190362	5190364
supercont10.3	5274495	5274777	283	5274665	87	28.2262	4.17337	25.2251	FN1_vs_FN2_peak_834	-1490	supercont10.3	NCU11876	T0	5272817	5272819	+	5273173	5273175
supercont10.4	1	263	263	51	97	24.0383	3.36533	21.1262	FN1_vs_FN2_peak_835										1917	supercont10.4	NCU10285	T0	1968	1970	+	3323	3325
supercont10.4	83879	85270	1392	84557	96	55.1576	7.97768	51.8219	FN1_vs_FN2_peak_836	-480	supercont10.4	NCU11414	T0	84077	84079	-	82226	82228	1353	supercont10.4	NCU09656	T0	85910	85912	+	87021	87023
supercont10.4	98824	99051	228	98857	30	4.06923	2.02834	2.24138	FN1_vs_FN2_peak_837	-762	supercont10.4	NCU09658	T0	95048	95050	+	98093	98095	390	supercont10.4	NCU09659	T0	99247	99249	+	100948	100950
supercont10.4	191549	192190	642	192068	26	8.97881	3.6628	6.64625	FN1_vs_FN2_peak_838	-638	supercont10.4	NCU07597	T0	191430	191432	-	190133	190135	314	supercont10.4	NCU11365	T0	192382	192384	+	193855	193857
supercont10.4	230450	230650	201	230630	21	4.21831	2.35598	2.3732	FN1_vs_FN2_peak_839	-3599	supercont10.4	NCU07606	T0	226374	226376	+	227029	227031	2346	supercont10.4	NCU11359	T0	232976	232978	+	233297	233299
supercont10.4	258990	259365	376	259220	31	12.3593	4.3411	9.82217	FN1_vs_FN2_peak_840	-4881	supercont10.4	NCU10936	T0	254339	254341	-	253084	253086	1701	supercont10.4	NCU07614	T0	262008	262010	-	260919	260921
supercont10.4	276707	276949	243	276880	29	4.7277	2.22255	2.81009	FN1_vs_FN2_peak_841	-2617	supercont10.4	NCU07617	T0	271905	271907	+	274261	274263	1477	supercont10.4	NCU07618	T0	283819	283821	-	278355	278357
supercont10.4	432320	432519	200	432418	19	4.9149	2.71319	2.96417	FN1_vs_FN2_peak_842	-1977	supercont10.4	NCU07658	T0	430441	430443	-	424562	424564	820	supercont10.4	NCU07659	T0	433238	433240	+	434917	434919
supercont10.4	458328	458734	407	458627	32	10.2915	3.60637	7.86994	FN1_vs_FN2_peak_843	-23708	supercont10.4	NCU07659	T0	433238	433240	+	434917	434919	1587	supercont10.4	NCU04851	T0	460214	460216	+	463789	463791
supercont10.4	516826	517071	246	516956	20	5.44087	2.84885	3.42842	FN1_vs_FN2_peak_844	-1115	supercont10.4	NCU04861	T0	515841	515843	-	513043	513045	1380	supercont10.4	NCU04862	T0	519401	519403	-	518334	518336
supercont10.4	533209	533697	489	533518	67	35.2565	6.77678	32.1473	FN1_vs_FN2_peak_845	-247	supercont10.4	NCU04865	T0	525404	525406	+	533269	533271	3688	supercont10.4	NCU04866	T0	539431	539433	-	537204	537206
supercont10.4	533938	534342	405	534134	41	10.3606	3.11157	7.93535	FN1_vs_FN2_peak_846	-863	supercont10.4	NCU04865	T0	525404	525406	+	533269	533271	3072	supercont10.4	NCU04866	T0	539431	539433	-	537204	537206
supercont10.4	542645	543165	521	542982	93	9.65082	2.02027	7.27096	FN1_vs_FN2_peak_847	-3551	supercont10.4	NCU04866	T0	539431	539433	-	537204	537206	4969	supercont10.4	NCU04867	T0	548446	548448	-	547949	547951
supercont10.4	573109	573980	872	573243	42	16.9353	4.66733	14.2157	FN1_vs_FN2_peak_848	-492	supercont10.4	NCU04872	T0	572751	572753	-	571526	571528	156	supercont10.4	NCU04873	T0	573399	573401	+	574393	574395
supercont10.4	576637	578163	1527	577208	117	102.514	16.0078	98.7289	FN1_vs_FN2_peak_849	-2813	supercont10.4	NCU04873	T0	573399	573401	+	574393	574395	1188	supercont10.4	NCU04874	T0	578396	578398	+	579676	579678
supercont10.4	628202	628546	345	628282	18	4.40921	2.57753	2.52684	FN1_vs_FN2_peak_850	-5	supercont10.4	NCU04885	T0	628277	628279	-	624464	624466	2450	supercont10.4	NCU04886	T0	630732	630734	+	632583	632585
supercont10.4	670100	670311	212	670156	48	9.72878	2.72805	7.34477	FN1_vs_FN2_peak_851	-332	supercont10.4	NCU04898	T0	665789	665791	+	669822	669824	422	supercont10.4	NCU04899	T0	670578	670580	+	671711	671713
supercont10.4	755148	755706	559	755382	55	18.2162	4.04184	15.46	FN1_vs_FN2_peak_852	-3271	supercont10.4	NCU04924	T0	750531	750533	+	752109	752111	16	supercont10.4	NCU04925	T0	755798	755800	-	755396	755398
supercont10.4	756662	757013	352	756857	27	7.70526	3.16493	5.48119	FN1_vs_FN2_peak_853	-1059	supercont10.4	NCU04925	T0	755798	755800	-	755396	755398	3234	supercont10.4	NCU11689	T0	760551	760553	-	760089	760091
supercont10.4	798983	799200	218	799071	38	17.6365	5.29071	14.8957	FN1_vs_FN2_peak_854	-660	supercont10.4	NCU04936	T0	796248	796250	+	798409	798411	3	supercont10.4	NCU04937	T0	800075	800077	-	799072	799074
supercont10.4	811867	812310	444	812004	44	6.99817	2.33153	4.83519	FN1_vs_FN2_peak_855	-2192	supercont10.4	NCU04941	T0	808476	808478	+	809810	809812	1614	supercont10.4	NCU04942	T0	815325	815327	-	813616	813618
supercont10.4	812927	813143	217	813098	25	3.48436	1.99209	1.74439	FN1_vs_FN2_peak_856	-3286	supercont10.4	NCU04941	T0	808476	808478	+	809810	809812	520	supercont10.4	NCU04942	T0	815325	815327	-	813616	813618
supercont10.4	815328	815569	242	815481	24	6.23631	2.87811	4.14394	FN1_vs_FN2_peak_857	-156	supercont10.4	NCU04942	T0	815325	815327	-	813616	813618	3309	supercont10.4	NCU11043	T0	818790	818792	+	820320	820322
supercont10.4	851394	852585	1192	852056	103	77.4963	12.0472	73.9295	FN1_vs_FN2_peak_858	-632	supercont10.4	NCU04953	T0	851424	851426	-	850055	850057	1486	supercont10.4	NCU04954	T0	853542	853544	+	854900	854902
supercont10.4	1096719	1097285	567	1096964	259	175.587	11.1503	171.367	FN1_vs_FN2_peak_859	-427	supercont10.4	NCU11067	T0	1096537	1096539	-	1095687	1095689	643	supercont10.4	NCU04986	T0	1097607	1097609	+	1099896	1099898
supercont10.4	1115860	1116110	251	1115926	30	4.93867	2.24758	2.98652	FN1_vs_FN2_peak_860	-10857	supercont10.4	NCU04988	T0	1103984	1103986	+	1105067	1105069	4087	supercont10.4	NCU04990	T0	1121624	1121626	-	1120011	1120013
supercont10.4	1123084	1123691	608	1123172	47	5.7927	2.05851	3.74824	FN1_vs_FN2_peak_861	-1548	supercont10.4	NCU04990	T0	1121624	1121626	-	1120011	1120013	54205	supercont10.4	NCU07973	T0	1178605	1178607	-	1177375	1177377
supercont10.4	1123854	1124376	523	1124004	33	7.53301	2.7963	5.32113	FN1_vs_FN2_peak_862	-2380	supercont10.4	NCU04990	T0	1121624	1121626	-	1120011	1120013	53373	supercont10.4	NCU07973	T0	1178605	1178607	-	1177375	1177377
supercont10.4	1216558	1216803	246	1216616	26	5.3313	2.49541	3.33935	FN1_vs_FN2_peak_863	-652	supercont10.4	NCU07962	T0	1215964	1215966	-	1215083	1215085	929	supercont10.4	NCU07960	T0	1217545	1217547	+	1219570	1219572
supercont10.4	1216887	1217221	335	1217068	40	15.851	4.54718	13.1692	FN1_vs_FN2_peak_864	-1104	supercont10.4	NCU07962	T0	1215964	1215966	-	1215083	1215085	477	supercont10.4	NCU07960	T0	1217545	1217547	+	1219570	1219572
supercont10.4	1222114	1222554	441	1222384	25	8.34709	3.52714	6.06424	FN1_vs_FN2_peak_865	-971	supercont10.4	NCU07959	T0	1221413	1221415	-	1219903	1219905	194	supercont10.4	NCU07958	T0	1223647	1223649	-	1222576	1222578
supercont10.4	1233937	1235845	1909	1235126	161	132.607	14.9725	128.589	FN1_vs_FN2_peak_866	-1431	supercont10.4	NCU07954	T0	1233695	1233697	-	1232501	1232503	387	supercont10.4	NCU07953	T0	1235513	1235515	+	1236764	1236766
supercont10.4	1238349	1238698	350	1238501	27	7.49583	3.09926	5.28657	FN1_vs_FN2_peak_867	-1735	supercont10.4	NCU07953	T0	1235513	1235515	+	1236764	1236766	833	supercont10.4	NCU07952	T0	1239334	1239336	+	1241524	1241526
supercont10.4	1276456	1276964	509	1276639	36	16.0698	5.0194	13.3791	FN1_vs_FN2_peak_868	-467	supercont10.4	NCU07944	T0	1276172	1276174	-	1275377	1275379	175	supercont10.4	NCU07943	T0	1276814	1276816	+	1277615	1277617
supercont10.4	1279354	1281185	1832	1279592	67	43.1054	8.8365	39.9003	FN1_vs_FN2_peak_869	-416	supercont10.4	NCU07942	T0	1279176	1279178	-	1278018	1278020	2842	supercont10.4	NCU07941	T0	1282434	1282436	+	1284284	1284286
supercont10.4	1282171	1282397	227	1282289	23	7.13221	3.25582	4.95086	FN1_vs_FN2_peak_870	-3113	supercont10.4	NCU07942	T0	1279176	1279178	-	1278018	1278020	145	supercont10.4	NCU07941	T0	1282434	1282436	+	1284284	1284286
supercont10.4	1306494	1306892	399	1306612	25	5.50263	2.59112	3.48418	FN1_vs_FN2_peak_871	-1164	supercont10.4	NCU07934	T0	1303093	1303095	+	1305446	1305448	617	supercont10.4	NCU11694	T0	1307653	1307655	-	1307227	1307229
supercont10.4	1309388	1309642	255	1309459	48	9.72878	2.72805	7.34477	FN1_vs_FN2_peak_872	-732	supercont10.4	NCU11695	T0	1308727	1308729	-	1308412	1308414	1735	supercont10.4	NCU07933	T0	1311194	1311196	+	1312383	1312385
supercont10.4	1369790	1370071	282	1370068	69	2.92044	1.44886	1.30381	FN1_vs_FN2_peak_873	-701	supercont10.4	NCU07915	T0	1368002	1368004	+	1369365	1369367	783	supercont10.4	NCU07914	T0	1370851	1370853	+	1372272	1372274
supercont10.4	1370156	1370659	504	1370319	104	7.09281	1.72664	4.9224	FN1_vs_FN2_peak_874	-952	supercont10.4	NCU07915	T0	1368002	1368004	+	1369365	1369367	532	supercont10.4	NCU07914	T0	1370851	1370853	+	1372272	1372274
supercont10.4	1573310	1573562	253	1573389	34	7.23734	2.68166	5.04827	FN1_vs_FN2_peak_875	-1088	supercont10.4	NCU06538	T0	1572301	1572303	-	1570438	1570440	1986	supercont10.4	NCU06539	T0	1575375	1575377	+	1576716	1576718
supercont10.4	1606581	1607292	712	1607102	92	20.918	3.14542	18.0827	FN1_vs_FN2_peak_876	-571	supercont10.4	NCU06549	T0	1606531	1606533	-	1605632	1605634	1425	supercont10.4	NCU06550	T0	1608527	1608529	+	1609451	1609453
supercont10.4	1607499	1608290	792	1608031	91	4.74805	1.5705	2.82879	FN1_vs_FN2_peak_877	-1500	supercont10.4	NCU06549	T0	1606531	1606533	-	1605632	1605634	496	supercont10.4	NCU06550	T0	1608527	1608529	+	1609451	1609453
supercont10.4	1632745	1632946	202	1632772	69	8.05644	2.08432	5.80091	FN1_vs_FN2_peak_878	-362	supercont10.4	NCU06560	T0	1632410	1632412	-	1630841	1630843	2421	supercont10.4	NCU06561	T0	1635193	1635195	+	1636492	1636494
supercont10.4	1654120	1654464	345	1654362	22	5.72614	2.82496	3.68592	FN1_vs_FN2_peak_879	-5489	supercont10.4	NCU06566	T0	1648873	1648875	-	1646431	1646433	3121	supercont10.4	NCU06568	T0	1657483	1657485	+	1658942	1658944
supercont10.4	1745199	1745495	297	1745387	26	6.49832	2.84787	4.38349	FN1_vs_FN2_peak_880	-1706	supercont10.4	NCU06593	T0	1743681	1743683	-	1741837	1741839	3131	supercont10.4	NCU06594	T0	1750264	1750266	-	1748516	1748518
supercont10.4	1745681	1745946	266	1745775	25	6.78137	2.99631	4.63533	FN1_vs_FN2_peak_881	-2094	supercont10.4	NCU06593	T0	1743681	1743683	-	1741837	1741839	2743	supercont10.4	NCU06594	T0	1750264	1750266	-	1748516	1748518
supercont10.4	1746012	1747098	1087	1746441	47	15.5428	3.94772	12.8717	FN1_vs_FN2_peak_882	-2760	supercont10.4	NCU06593	T0	1743681	1743683	-	1741837	1741839	2077	supercont10.4	NCU06594	T0	1750264	1750266	-	1748516	1748518
supercont10.4	1785491	1785776	286	1785639	21	5.56379	2.82933	3.54076	FN1_vs_FN2_peak_883	-6179	supercont10.4	NCU06604	T0	1779460	1779462	-	1775445	1775447	974	supercont10.4	NCU06606	T0	1786613	1786615	+	1787874	1787876
supercont10.4	1785861	1786403	543	1786257	71	18.0659	3.3438	15.3144	FN1_vs_FN2_peak_884	-332	supercont10.4	NCU06605	T0	1782301	1782303	+	1785923	1785925	356	supercont10.4	NCU06606	T0	1786613	1786615	+	1787874	1787876
supercont10.4	1812533	1812740	208	1812647	65	8.5619	2.19903	6.26434	FN1_vs_FN2_peak_885	-1833	supercont10.4	NCU06614	T0	1810814	1810816	-	1808646	1808648	613	supercont10.4	NCU06615	T0	1813959	1813961	-	1813258	1813260
supercont10.4	1821963	1823794	1832	1822981	177	38.8333	3.18415	35.6788	FN1_vs_FN2_peak_886	-1676	supercont10.4	NCU06618	T0	1818912	1818914	+	1821303	1821305	2681	supercont10.4	NCU06619	T0	1827129	1827131	-	1825660	1825662
supercont10.4	1823851	1824167	317	1823933	68	4.09601	1.60624	2.26514	FN1_vs_FN2_peak_887	-2628	supercont10.4	NCU06618	T0	1818912	1818914	+	1821303	1821305	1729	supercont10.4	NCU06619	T0	1827129	1827131	-	1825660	1825662
supercont10.4	1824393	1824601	209	1824450	34	5.19737	2.20134	3.22054	FN1_vs_FN2_peak_888	-3145	supercont10.4	NCU06618	T0	1818912	1818914	+	1821303	1821305	1212	supercont10.4	NCU06619	T0	1827129	1827131	-	1825660	1825662
supercont10.4	1828028	1828994	967	1828454	79	18.1571	3.13116	15.4022	FN1_vs_FN2_peak_889	-1325	supercont10.4	NCU06619	T0	1827129	1827131	-	1825660	1825662	209	supercont10.4	NCU06620	T0	1829354	1829356	-	1828661	1828663
supercont10.4	1829362	1829601	240	1829507	21	5.46644	2.79404	3.45227	FN1_vs_FN2_peak_890	-153	supercont10.4	NCU06620	T0	1829354	1829356	-	1828661	1828663	2006	supercont10.4	NCU06621	T0	1831513	1831515	+	1834068	1834070
supercont10.4	1829761	1831056	1296	1830477	40	16.6485	4.77407	13.9406	FN1_vs_FN2_peak_891	-1123	supercont10.4	NCU06620	T0	1829354	1829356	-	1828661	1828663	1036	supercont10.4	NCU06621	T0	1831513	1831515	+	1834068	1834070
supercont10.4	2095590	2096084	495	2095911	26	8.97881	3.6628	6.64625	FN1_vs_FN2_peak_892	-1012	supercont10.4	NCU07720	T0	2092725	2092727	+	2094897	2094899	207	supercont10.4	NCU07719	T0	2096118	2096120	+	2097016	2097018
supercont10.4	2130885	2131134	250	2131009	22	6.55029	3.12017	4.42325	FN1_vs_FN2_peak_893	-1469	supercont10.4	NCU07709	T0	2127790	2127792	+	2129538	2129540	4304	supercont10.4	NCU07707	T0	2135313	2135315	+	2139000	2139002
supercont10.4	2131215	2131630	416	2131535	23	3.75493	2.13026	1.98096	FN1_vs_FN2_peak_894	-1995	supercont10.4	NCU07709	T0	2127790	2127792	+	2129538	2129540	3778	supercont10.4	NCU07707	T0	2135313	2135315	+	2139000	2139002
supercont10.4	2133682	2134032	351	2133865	25	5.59326	2.61908	3.5666	FN1_vs_FN2_peak_895	-4325	supercont10.4	NCU07709	T0	2127790	2127792	+	2129538	2129540	1448	supercont10.4	NCU07707	T0	2135313	2135315	+	2139000	2139002
supercont10.4	2203992	2204618	627	2204161	58	19.9078	4.20419	17.1045	FN1_vs_FN2_peak_896	-566	supercont10.4	NCU07694	T0	2203595	2203597	-	2202468	2202470	482	supercont10.4	NCU07693	T0	2204643	2204645	+	2208051	2208053
supercont10.4	2218805	2219073	269	2219000	24	7.73136	3.39148	5.49838	FN1_vs_FN2_peak_897	-1766	supercont10.4	NCU07691	T0	2213575	2213577	+	2217232	2217234	1396	supercont10.4	NCU07690	T0	2220396	2220398	+	2222291	2222293
supercont10.4	2271066	2272439	1374	2271735	247	236.935	21.1738	232.417	FN1_vs_FN2_peak_898	-583	supercont10.4	NCU07678	T0	2271152	2271154	-	2269237	2269239	4464	supercont10.4	NCU07676	T0	2276199	2276201	+	2276897	2276899
supercont10.4	2277748	2277967	220	2277819	21	4.11407	2.32048	2.28007	FN1_vs_FN2_peak_899	-920	supercont10.4	NCU07676	T0	2276199	2276201	+	2276897	2276899	1928	supercont10.4	NCU07675	T0	2279747	2279749	+	2282071	2282073
supercont10.4	2310454	2311436	983	2311211	57	18.7209	4.03038	15.9511	FN1_vs_FN2_peak_900	-4863	supercont10.4	NCU07668	T0	2306348	2306350	-	2304283	2304285	8048	supercont10.4	NCU07666	T0	2319259	2319261	+	2320542	2320544
supercont10.4	2311673	2311927	255	2311785	28	6.84053	2.84454	4.6906	FN1_vs_FN2_peak_901	-5437	supercont10.4	NCU07668	T0	2306348	2306350	-	2304283	2304285	7474	supercont10.4	NCU07666	T0	2319259	2319261	+	2320542	2320544
supercont10.4	2416012	2416244	233	2416196	20	4.7605	2.59639	2.84066	FN1_vs_FN2_peak_902	-6098	supercont10.4	NCU11720	T0	2408789	2408791	+	2410096	2410098	587	supercont10.4	NCU08321	T0	2417179	2417181	-	2416781	2416783
supercont10.4	2416303	2417095	793	2417031	29	3.10331	1.80478	1.43528	FN1_vs_FN2_peak_903	-6933	supercont10.4	NCU11720	T0	2408789	2408791	+	2410096	2410098	5935	supercont10.4	NCU08319	T0	2422966	2422968	+	2425366	2425368
supercont10.4	2419482	2420051	570	2419853	36	4.09849	1.91704	2.26727	FN1_vs_FN2_peak_904	-2674	supercont10.4	NCU08321	T0	2417179	2417181	-	2416781	2416783	3113	supercont10.4	NCU08319	T0	2422966	2422968	+	2425366	2425368
supercont10.4	2465680	2466010	331	2465856	20	5.44087	2.84885	3.42842	FN1_vs_FN2_peak_905	-2094	supercont10.4	NCU08307	T0	2463762	2463764	-	2461487	2461489	2205	supercont10.4	NCU08305	T0	2468061	2468063	+	2469470	2469472
supercont10.4	2496019	2496249	231	2496074	19	4.9149	2.71319	2.96417	FN1_vs_FN2_peak_906	-872	supercont10.4	NCU08298	T0	2495202	2495204	-	2492697	2492699	2810	supercont10.4	NCU08297	T1	2498884	2498886	+	2501108	2501110
supercont10.4	2504539	2504762	224	2504596	26	4.99368	2.39655	3.03648	FN1_vs_FN2_peak_907	-126	supercont10.4	NCU08296	T0	2504470	2504472	-	2502821	2502823	992	supercont10.4	NCU08295	T0	2505588	2505590	+	2506836	2506838
supercont10.4	2517487	2517804	318	2517686	20	5.44087	2.84885	3.42842	FN1_vs_FN2_peak_908	-965	supercont10.4	NCU08292	T0	2516721	2516723	-	2514635	2514637	838	supercont10.4	NCU08291	T0	2519934	2519936	-	2518522	2518524
supercont10.4	2547808	2548009	202	2547971	63	4.58548	1.70207	2.68373	FN1_vs_FN2_peak_909	-5100	supercont10.4	NCU08287	T0	2542871	2542873	-	2537248	2537250	2120	supercont10.4	NCU08283	T0	2550091	2550093	+	2554069	2554071
supercont10.4	2548918	2549305	388	2549066	98	6.63727	1.71615	4.50331	FN1_vs_FN2_peak_910	-6195	supercont10.4	NCU08287	T0	2542871	2542873	-	2537248	2537250	1025	supercont10.4	NCU08283	T0	2550091	2550093	+	2554069	2554071
supercont10.4	2581640	2581919	280	2581757	38	8.8	2.88932	6.48454	FN1_vs_FN2_peak_911	-1292	supercont10.4	NCU08274	T1	2580465	2580467	-	2579913	2579915	780	supercont10.4	NCU08273	T0	2582537	2582539	+	2584971	2584973
supercont10.4	2585675	2585915	241	2585820	19	4.63955	2.60805	2.73219	FN1_vs_FN2_peak_912	-847	supercont10.4	NCU08273	T0	2582537	2582539	+	2584971	2584973	424	supercont10.4	NCU08272	T0	2586244	2586246	+	2587817	2587819
supercont10.4	2599368	2600526	1159	2599970	91	70.515	12.3863	67.0073	FN1_vs_FN2_peak_913	-409	supercont10.4	NCU08269	T0	2599561	2599563	-	2598597	2598599	394	supercont10.4	NCU08268	T0	2600364	2600366	+	2601582	2601584
supercont10.4	2629213	2630055	843	2629503	79	15.702	2.83409	13.0243	FN1_vs_FN2_peak_914	-325	supercont10.4	NCU06403	T0	2629178	2629180	-	2627003	2627005	2037	supercont10.4	NCU06402	T0	2631540	2631542	+	2632672	2632674
supercont10.4	2637246	2637488	243	2637375	26	5.69297	2.60279	3.65689	FN1_vs_FN2_peak_915	-381	supercont10.4	NCU06400	T0	2635545	2635547	+	2636992	2636994	1169	supercont10.4	NCU06399	T0	2638544	2638546	+	2640824	2640826
supercont10.4	2678035	2680384	2350	2678477	59	26.5826	5.54536	23.6147	FN1_vs_FN2_peak_916	-1084	supercont10.4	NCU06389	T0	2677393	2677395	-	2674344	2674346	6871	supercont10.4	NCU06387	T0	2685348	2685350	+	2686794	2686796
supercont10.4	2696726	2697211	486	2697083	27	9.62598	3.79846	7.24758	FN1_vs_FN2_peak_917	-623	supercont10.4	NCU06384	T0	2696460	2696462	-	2694657	2694659	399	supercont10.4	NCU06383	T0	2697482	2697484	+	2698895	2698897
supercont10.4	2706875	2708591	1717	2707472	177	140.297	14.1211	136.226	FN1_vs_FN2_peak_918	-473	supercont10.4	NCU06382	T0	2706999	2707001	-	2702060	2702062	1164	supercont10.4	NCU06381	T0	2708636	2708638	+	2709992	2709994
supercont10.4	2773275	2773501	227	2773387	22	6.55029	3.12017	4.42325	FN1_vs_FN2_peak_919	-415	supercont10.4	NCU06365	T0	2772972	2772974	-	2769368	2769370	887	supercont10.4	NCU06364	T0	2774274	2774276	+	2775496	2775498
supercont10.4	2808599	2808798	200	2808758	20	5.44087	2.84885	3.42842	FN1_vs_FN2_peak_920	-1080	supercont10.4	NCU06355	T0	2807678	2807680	-	2804388	2804390	601	supercont10.4	NCU06353	T0	2810173	2810175	-	2809357	2809359
supercont10.4	2845812	2846063	252	2845976	31	5.54673	2.37072	3.52495	FN1_vs_FN2_peak_921	-558	supercont10.4	NCU06341	T0	2845418	2845420	-	2843654	2843656	5039	supercont10.4	NCU06340	T0	2851015	2851017	+	2852428	2852430
supercont10.4	2846426	2846706	281	2846582	31	6.9483	2.73211	4.78856	FN1_vs_FN2_peak_922	-1164	supercont10.4	NCU06341	T0	2845418	2845420	-	2843654	2843656	4433	supercont10.4	NCU06340	T0	2851015	2851017	+	2852428	2852430
supercont10.4	2846901	2848270	1370	2847773	41	8.67491	2.74808	6.3695	FN1_vs_FN2_peak_923	-2355	supercont10.4	NCU06341	T0	2845418	2845420	-	2843654	2843656	3242	supercont10.4	NCU06340	T0	2851015	2851017	+	2852428	2852430
supercont10.4	2881458	2881659	202	2881534	23	6.37296	2.98709	4.26853	FN1_vs_FN2_peak_924	-1686	supercont10.4	NCU06334	T0	2879848	2879850	-	2877758	2877760	1144	supercont10.4	NCU06333	T0	2882678	2882680	+	2884033	2884035
supercont10.4	2886990	2887555	566	2887100	37	9.15017	3.01461	6.80809	FN1_vs_FN2_peak_925	-387	supercont10.4	NCU06332	T0	2886713	2886715	-	2884845	2884847	1558	supercont10.4	NCU06331	T0	2888658	2888660	+	2890002	2890004
supercont10.4	2901883	2902084	202	2901980	22	6.38457	3.05981	4.27897	FN1_vs_FN2_peak_926	-1160	supercont10.4	NCU06328	T0	2900820	2900822	-	2899154	2899156	3293	supercont10.4	NCU06327	T0	2905273	2905275	+	2907076	2907078
supercont10.4	2902476	2902814	339	2902620	26	5.3313	2.49541	3.33935	FN1_vs_FN2_peak_927	-1800	supercont10.4	NCU06328	T0	2900820	2900822	-	2899154	2899156	2653	supercont10.4	NCU06327	T0	2905273	2905275	+	2907076	2907078
supercont10.4	2903168	2903678	511	2903672	24	3.13826	1.91547	1.465	FN1_vs_FN2_peak_928	-2852	supercont10.4	NCU06328	T0	2900820	2900822	-	2899154	2899156	1601	supercont10.4	NCU06327	T0	2905273	2905275	+	2907076	2907078
supercont10.4	2903747	2904291	545	2904095	34	8.64987	3.0345	6.34586	FN1_vs_FN2_peak_929	-3275	supercont10.4	NCU06328	T0	2900820	2900822	-	2899154	2899156	1178	supercont10.4	NCU06327	T0	2905273	2905275	+	2907076	2907078
supercont10.4	2977815	2978127	313	2977941	27	6.17527	2.69919	4.08795	FN1_vs_FN2_peak_930	-3443	supercont10.4	NCU06306	T0	2971701	2971703	+	2974496	2974498	1267	supercont10.4	NCU06305	T0	2979208	2979210	+	2980882	2980884
supercont10.4	3084404	3084610	207	3084510	20	5.44087	2.84885	3.42842	FN1_vs_FN2_peak_931	-33384	supercont10.4	NCU06281	T0	3046579	3046581	+	3051124	3051126	2690	supercont10.4	NCU04526	T0	3087200	3087202	+	3088093	3088095
supercont10.4	3097703	3098004	302	3097902	21	5.98626	2.98451	3.91536	FN1_vs_FN2_peak_932	-674	supercont10.4	NCU04523	T0	3097228	3097230	-	3094594	3094596	857	supercont10.4	NCU04522	T0	3098759	3098761	+	3099550	3099552
supercont10.4	3118664	3118885	222	3118820	21	5.64492	2.85887	3.61363	FN1_vs_FN2_peak_933	-944	supercont10.4	NCU04515	T0	3117177	3117179	+	3117874	3117876	3426	supercont10.4	NCU04514	T0	3122246	3122248	+	3124958	3124960
supercont10.4	3169471	3169724	254	3169620	40	8.12801	2.66707	5.8667	FN1_vs_FN2_peak_934	-1247	supercont10.4	NCU04499	T0	3168373	3168375	-	3166659	3166661	289	supercont10.4	NCU04498	T0	3169909	3169911	+	3171659	3171661
supercont10.4	3184887	3185086	200	3184942	22	5.70851	2.81878	3.67111	FN1_vs_FN2_peak_935	-2170	supercont10.4	NCU04493	T0	3182772	3182774	-	3182121	3182123	732	supercont10.4	NCU11729	T0	3185674	3185676	+	3185983	3185985
supercont10.4	3231411	3231736	326	3231566	30	5.43571	2.37518	3.42842	FN1_vs_FN2_peak_936	-771	supercont10.4	NCU04476	T0	3229362	3229364	+	3230793	3230795	721	supercont10.4	NCU04475	T0	3233518	3233520	-	3232285	3232287
supercont10.4	3234384	3234702	319	3234689	38	4.9951	2.0685	3.03766	FN1_vs_FN2_peak_937	-1171	supercont10.4	NCU04475	T0	3233518	3233520	-	3232285	3232287	1075	supercont10.4	NCU04474	T0	3237452	3237454	-	3235762	3235764
supercont10.4	3240007	3240294	288	3240049	21	5.98626	2.98451	3.91536	FN1_vs_FN2_peak_938	-575	supercont10.4	NCU04473	T0	3239474	3239476	-	3238180	3238182	1195	supercont10.4	NCU04472	T0	3241244	3241246	+	3247180	3247182
supercont10.4	3298941	3299300	360	3299281	30	4.31286	2.08936	2.45593	FN1_vs_FN2_peak_939	-1340	supercont10.4	NCU04456	T0	3297941	3297943	-	3296039	3296041	2449	supercont10.4	NCU04455	T0	3303831	3303833	-	3301728	3301730
supercont10.4	3344476	3345252	777	3344920	44	6.44146	2.22846	4.33097	FN1_vs_FN2_peak_940	-2291	supercont10.4	NCU04444	T0	3342629	3342631	-	3337030	3337032	800	supercont10.4	NCU04443	T0	3345720	3345722	+	3346829	3346831
supercont10.4	3349829	3350043	215	3349913	21	5.98626	2.98451	3.91536	FN1_vs_FN2_peak_941	-1041	supercont10.4	NCU04442	T0	3348872	3348874	-	3347239	3347241	2379	supercont10.4	NCU04440	T0	3352292	3352294	+	3355349	3355351
supercont10.4	3350377	3350612	236	3350478	25	8.34709	3.52714	6.06424	FN1_vs_FN2_peak_942	-1606	supercont10.4	NCU04442	T0	3348872	3348874	-	3347239	3347241	1814	supercont10.4	NCU04440	T0	3352292	3352294	+	3355349	3355351
supercont10.4	3512263	3513308	1046	3512685	171	151.661	17.3262	147.542	FN1_vs_FN2_peak_943	-1874	supercont10.4	NCU04392	T0	3510811	3510813	-	3509518	3509520	691	supercont10.4	NCU04391	T0	3515595	3515597	-	3513374	3513376
supercont10.4	3529469	3530262	794	3529761	74	21.3681	3.71409	18.5217	FN1_vs_FN2_peak_944	-871	supercont10.4	NCU04389	T0	3528890	3528892	-	3526046	3526048	3940	supercont10.4	NCU04388	T0	3533701	3533703	+	3534388	3534390
supercont10.4	3530435	3530915	481	3530840	22	3.92087	2.21719	2.11215	FN1_vs_FN2_peak_945	-1950	supercont10.4	NCU04389	T0	3528890	3528892	-	3526046	3526048	2861	supercont10.4	NCU04388	T0	3533701	3533703	+	3534388	3534390
supercont10.4	3531518	3532412	895	3531923	25	5.59326	2.61908	3.5666	FN1_vs_FN2_peak_946	-3033	supercont10.4	NCU04389	T0	3528890	3528892	-	3526046	3526048	1778	supercont10.4	NCU04388	T0	3533701	3533703	+	3534388	3534390
supercont10.4	3532505	3532781	277	3532629	24	7.68212	3.37396	5.45948	FN1_vs_FN2_peak_947	-3739	supercont10.4	NCU04389	T0	3528890	3528892	-	3526046	3526048	1072	supercont10.4	NCU04388	T0	3533701	3533703	+	3534388	3534390
supercont10.4	3542209	3542413	205	3542276	32	5.72005	2.3818	3.68188	FN1_vs_FN2_peak_948	-1181	supercont10.4	NCU04385	T0	3541095	3541097	-	3538551	3538553	894	supercont10.4	NCU04384	T0	3546333	3546335	-	3543168	3543170
supercont10.4	3596069	3596330	262	3596180	28	6.67226	2.79559	4.53488	FN1_vs_FN2_peak_949	-2016	supercont10.4	NCU04373	T0	3594164	3594166	-	3590858	3590860	7731	supercont10.4	NCU04371	T0	3603911	3603913	+	3604736	3604738
supercont10.4	3598047	3598411	365	3598218	30	10.843	3.93706	8.38895	FN1_vs_FN2_peak_950	-4054	supercont10.4	NCU04373	T0	3594164	3594166	-	3590858	3590860	5693	supercont10.4	NCU04371	T0	3603911	3603913	+	3604736	3604738
supercont10.4	3598794	3599094	301	3598903	25	8.34709	3.52714	6.06424	FN1_vs_FN2_peak_951	-4739	supercont10.4	NCU04373	T0	3594164	3594166	-	3590858	3590860	5008	supercont10.4	NCU04371	T0	3603911	3603913	+	3604736	3604738
supercont10.4	3603033	3603250	218	3603214	30	6.46681	2.64673	4.35474	FN1_vs_FN2_peak_952	-9050	supercont10.4	NCU04373	T0	3594164	3594166	-	3590858	3590860	697	supercont10.4	NCU04371	T0	3603911	3603913	+	3604736	3604738
supercont10.4	3678927	3679340	414	3679179	19	4.9149	2.71319	2.96417	FN1_vs_FN2_peak_953	-1021	supercont10.4	NCU04352	T0	3678158	3678160	-	3672620	3672622	1311	supercont10.4	NCU04351	T0	3682555	3682557	-	3680488	3680490
supercont10.4	3679501	3680553	1053	3679914	33	13.8065	4.61242	11.202	FN1_vs_FN2_peak_954	-1756	supercont10.4	NCU04352	T0	3678158	3678160	-	3672620	3672622	576	supercont10.4	NCU04351	T0	3682555	3682557	-	3680488	3680490
supercont10.4	3680848	3682887	2040	3682024	34	12.4031	4.07542	9.86182	FN1_vs_FN2_peak_955	-3866	supercont10.4	NCU04352	T0	3678158	3678160	-	3672620	3672622	1726	supercont10.4	NCU04350	T0	3683750	3683752	+	3689324	3689326
supercont10.4	3722159	3722666	508	3722343	77	23.1835	3.86266	20.2919	FN1_vs_FN2_peak_956	-1189	supercont10.4	NCU04341	T0	3721154	3721156	-	3717770	3717772	2510	supercont10.4	NCU04340	T0	3724853	3724855	+	3726948	3726950
supercont10.4	3733936	3734270	335	3734113	38	8.71685	2.87033	6.40768	FN1_vs_FN2_peak_957	-622	supercont10.4	NCU04337	T0	3733491	3733493	-	3732141	3732143	749	supercont10.4	NCU04336	T0	3734862	3734864	+	3735404	3735406
supercont10.4	3736603	3737297	695	3736956	24	6.90967	3.10465	4.75325	FN1_vs_FN2_peak_958	-1550	supercont10.4	NCU04336	T0	3734862	3734864	+	3735404	3735406	768	supercont10.4	NCU04335	T0	3737724	3737726	+	3740472	3740474
supercont10.4	3852144	3853121	978	3852493	43	11.9584	3.37122	9.43968	FN1_vs_FN2_peak_959	-6263	supercont10.4	NCU07996	T0	3846230	3846232	-	3842572	3842574	2382	supercont10.4	NCU07997	T0	3854875	3854877	+	3856115	3856117
supercont10.4	3853808	3854088	281	3853943	27	9.15748	3.63856	6.81436	FN1_vs_FN2_peak_960	-7713	supercont10.4	NCU07996	T0	3846230	3846232	-	3842572	3842574	932	supercont10.4	NCU07997	T0	3854875	3854877	+	3856115	3856117
supercont10.4	3907603	3907851	249	3907670	28	5.54416	2.47597	3.5231	FN1_vs_FN2_peak_961	-1554	supercont10.4	NCU11749	T0	3905799	3905801	+	3906114	3906116	1120	supercont10.4	NCU08011	T0	3908790	3908792	+	3910362	3910364
supercont10.4	3920957	3921364	408	3921238	25	8.34709	3.52714	6.06424	FN1_vs_FN2_peak_962	-2836	supercont10.4	NCU08014	T0	3918124	3918126	+	3918400	3918402	520	supercont10.4	NCU08015	T0	3922158	3922160	-	3921756	3921758
supercont10.4	3987097	3987417	321	3987234	27	9.62214	3.79714	7.24758	FN1_vs_FN2_peak_963	-1885	supercont10.4	NCU08038	T0	3985349	3985351	-	3984531	3984533	1305	supercont10.4	NCU08039	T0	3989938	3989940	-	3988537	3988539
supercont10.4	4010820	4011329	510	4011028	39	10.2226	3.17327	7.80874	FN1_vs_FN2_peak_964	-2906	supercont10.4	NCU08043	T0	4007340	4007342	+	4008120	4008122	319	supercont10.4	NCU08044	T0	4011347	4011349	+	4012685	4012687
supercont10.4	4016757	4017140	384	4016947	31	10.5791	3.7692	8.13918	FN1_vs_FN2_peak_965	-727	supercont10.4	NCU08045	T0	4016220	4016222	-	4013118	4013120	2483	supercont10.4	NCU08046	T0	4020679	4020681	-	4019428	4019430
supercont10.4	4063448	4063677	230	4063603	24	7.73136	3.39148	5.49838	FN1_vs_FN2_peak_966	-32273	supercont10.4	NCU08048	T0	4031330	4031332	-	4030037	4030039	1733	supercont10.4	NCU08695	T0	4065336	4065338	+	4066508	4066510
supercont10.4	4063853	4064123	271	4063948	21	5.98626	2.98451	3.91536	FN1_vs_FN2_peak_967	-32618	supercont10.4	NCU08048	T0	4031330	4031332	-	4030037	4030039	1388	supercont10.4	NCU08695	T0	4065336	4065338	+	4066508	4066510
supercont10.4	4109366	4109609	244	4109489	27	3.71902	2.00798	1.94983	FN1_vs_FN2_peak_968	-312	supercont10.4	NCU08685	T0	4109177	4109179	-	4105044	4105046	2752	supercont10.4	NCU11752	T0	4112241	4112243	+	4113431	4113433
supercont10.4	4118450	4118661	212	4118599	16	3.46243	2.30621	1.72488	FN1_vs_FN2_peak_969	-1104	supercont10.4	NCU08683	T0	4117495	4117497	-	4116346	4116348	1179	supercont10.4	NCU11754	T0	4119778	4119780	+	4120452	4120454
supercont10.4	4119151	4119442	292	4119282	22	6.55029	3.12017	4.42325	FN1_vs_FN2_peak_970	-1787	supercont10.4	NCU08683	T0	4117495	4117497	-	4116346	4116348	496	supercont10.4	NCU11754	T0	4119778	4119780	+	4120452	4120454
supercont10.4	4150993	4153935	2943	4153232	182	100.329	8.00123	96.5617	FN1_vs_FN2_peak_971	-2583	supercont10.4	NCU08674	T0	4150649	4150651	-	4147091	4147093	1091	supercont10.4	NCU08671	T0	4154323	4154325	+	4155676	4155678
supercont10.4	4160934	4161173	240	4161066	19	4.9149	2.71319	2.96417	FN1_vs_FN2_peak_972	-289	supercont10.4	NCU08669	T0	4160777	4160779	-	4159253	4159255	421	supercont10.4	NCU08668	T0	4161487	4161489	+	4162581	4162583
supercont10.4	4200324	4200555	232	4200409	42	13.0279	3.67127	10.4614	FN1_vs_FN2_peak_973	-3081	supercont10.4	NCU11283	T0	4195812	4195814	+	4197326	4197328	2207	supercont10.4	NCU08657	T0	4203140	4203142	-	4202614	4202616
supercont10.4	4217594	4217927	334	4217747	22	6.55029	3.12017	4.42325	FN1_vs_FN2_peak_974	-1018	supercont10.4	NCU08652	T0	4216729	4216731	-	4214400	4214402	682	supercont10.4	NCU08651	T0	4218429	4218431	+	4221916	4221918
supercont10.4	4338423	4338756	334	4338644	25	7.8758	3.36306	5.63355	FN1_vs_FN2_peak_975	-2139	supercont10.4	NCU07334	T0	4336505	4336507	-	4334539	4334541	1469	supercont10.4	NCU07333	T0	4342114	4342116	-	4340111	4340113
supercont10.4	4352167	4352697	531	4352313	29	6.92755	2.8192	4.77041	FN1_vs_FN2_peak_976	-449	supercont10.4	NCU07329	T0	4351864	4351866	-	4350799	4350801	159	supercont10.4	NCU11755	T0	4352472	4352474	+	4353410	4353412
supercont10.4	4358392	4359381	990	4358889	48	26.0846	6.64731	23.1255	FN1_vs_FN2_peak_977	-1174	supercont10.4	NCU07327	T0	4357715	4357717	-	4357196	4357198	666	supercont10.4	NCU07326	T0	4360738	4360740	-	4359553	4359555
supercont10.4	4370250	4370449	200	4370403	43	5.56932	2.08669	3.54567	FN1_vs_FN2_peak_978	-997	supercont10.4	NCU07323	T0	4368928	4368930	+	4369404	4369406	1287	supercont10.4	NCU07322	T0	4372838	4372840	-	4371688	4371690
supercont10.4	4401045	4401247	203	4401200	45	10.6658	3.0098	8.22067	FN1_vs_FN2_peak_979	-1017	supercont10.4	NCU07314	T0	4397286	4397288	+	4400181	4400183	508	supercont10.4	NCU11760	T0	4402675	4402677	-	4401706	4401708
supercont10.4	4429329	4430836	1508	4429931	37	12.6937	3.91953	10.1405	FN1_vs_FN2_peak_980	-1398	supercont10.4	NCU07308	T0	4428533	4428535	-	4422815	4422817	2664	supercont10.4	NCU07307	T0	4432595	4432597	+	4438924	4438926
supercont10.4	4431121	4431354	234	4431194	39	5.87217	2.22698	3.81982	FN1_vs_FN2_peak_981	-2661	supercont10.4	NCU07308	T0	4428533	4428535	-	4422815	4422817	1401	supercont10.4	NCU07307	T0	4432595	4432597	+	4438924	4438926
supercont10.4	4487579	4487811	233	4487730	24	5.34202	2.58817	3.34913	FN1_vs_FN2_peak_982	-1048	supercont10.4	NCU07296	T0	4486682	4486684	-	4484626	4484628	951	supercont10.4	NCU07295	T0	4488681	4488683	+	4490153	4490155
supercont10.4	4498711	4499060	350	4498910	64	5.3652	1.79692	3.37053	FN1_vs_FN2_peak_983	-4102	supercont10.4	NCU07293	T0	4494808	4494810	-	4493791	4493793	4878	supercont10.4	NCU11764	T0	4503788	4503790	+	4504427	4504429
supercont10.4	4499164	4500139	976	4499976	110	11.4949	2.04775	9.00237	FN1_vs_FN2_peak_984	-5168	supercont10.4	NCU07293	T0	4494808	4494810	-	4493791	4493793	3812	supercont10.4	NCU11764	T0	4503788	4503790	+	4504427	4504429
supercont10.4	4500382	4502336	1955	4502049	173	15.4138	1.95654	12.7465	FN1_vs_FN2_peak_985	-7241	supercont10.4	NCU07293	T0	4494808	4494810	-	4493791	4493793	1739	supercont10.4	NCU11764	T0	4503788	4503790	+	4504427	4504429
supercont10.4	4502827	4503081	255	4502939	60	5.76123	1.88707	3.71841	FN1_vs_FN2_peak_986	-8131	supercont10.4	NCU07293	T0	4494808	4494810	-	4493791	4493793	849	supercont10.4	NCU11764	T0	4503788	4503790	+	4504427	4504429
supercont10.4	4603323	4603541	219	4603415	68	5.75824	1.81352	3.71601	FN1_vs_FN2_peak_987	-2506	supercont10.4	NCU07258	T0	4598932	4598934	+	4600907	4600909	204	supercont10.4	NCU07257	T0	4603619	4603621	+	4605573	4605575
supercont10.4	4695050	4695517	468	4695156	24	7.73136	3.39148	5.49838	FN1_vs_FN2_peak_988	-708	supercont10.4	NCU06967	T0	4692747	4692749	+	4694446	4694448	730	supercont10.4	NCU06968	T0	4695886	4695888	+	4697107	4697109
supercont10.4	4701016	4701255	240	4701057	18	4.40921	2.57753	2.52684	FN1_vs_FN2_peak_989	-620	supercont10.4	NCU06969	T0	4698198	4698200	+	4700435	4700437	930	supercont10.4	NCU06970	T0	4701987	4701989	+	4703710	4703712
supercont10.4	4718218	4718579	362	4718331	33	6.76835	2.60504	4.62327	FN1_vs_FN2_peak_990	-8773	supercont10.4	NCU06971	T0	4709558	4709560	-	4706601	4706603	1966	supercont10.4	NCU06973	T0	4720297	4720299	+	4723023	4723025
supercont10.4	4757489	4757782	294	4757615	22	6.55029	3.12017	4.42325	FN1_vs_FN2_peak_991	-1344	supercont10.4	NCU06980	T0	4752348	4752350	+	4756269	4756271	2478	supercont10.4	NCU06981	T0	4761607	4761609	-	4760091	4760093
supercont10.4	4758020	4758309	290	4758168	28	10.2881	3.93412	7.86728	FN1_vs_FN2_peak_992	-1897	supercont10.4	NCU06980	T0	4752348	4752350	+	4756269	4756271	1925	supercont10.4	NCU06981	T0	4761607	4761609	-	4760091	4760093
supercont10.4	4762980	4764255	1276	4763242	37	12.8802	3.97072	10.3205	FN1_vs_FN2_peak_993	-1635	supercont10.4	NCU06981	T0	4761607	4761609	-	4760091	4760093	237	supercont10.4	NCU11768	T0	4763479	4763481	+	4763800	4763802
supercont10.4	4810400	4810705	306	4810526	48	10.5029	2.87073	8.06752	FN1_vs_FN2_peak_994	-903	supercont10.4	NCU06991	T0	4809623	4809625	-	4807712	4807714	910	supercont10.4	NCU06992	T0	4811436	4811438	+	4812462	4812464
supercont10.4	4811007	4811350	344	4811056	54	4.95206	1.83253	2.9991	FN1_vs_FN2_peak_995	-1433	supercont10.4	NCU06991	T0	4809623	4809625	-	4807712	4807714	380	supercont10.4	NCU06992	T0	4811436	4811438	+	4812462	4812464
supercont10.4	4834600	4834999	400	4834771	36	7.81277	2.74115	5.57469	FN1_vs_FN2_peak_996	-1702	supercont10.4	NCU06999	T0	4833069	4833071	-	4828813	4828815	778	supercont10.4	NCU07000	T0	4835549	4835551	+	4837480	4837482
supercont10.4	4840500	4840789	290	4840670	31	9.23319	3.36574	6.88426	FN1_vs_FN2_peak_997	-553	supercont10.4	NCU07001	T0	4840117	4840119	-	4838528	4838530	1257	supercont10.4	NCU07002	T0	4841927	4841929	+	4849646	4849648
supercont10.4	4850830	4851226	397	4851007	205	12.7309	1.72696	10.1766	FN1_vs_FN2_peak_998	-1359	supercont10.4	NCU07002	T0	4841927	4841929	+	4849646	4849648	1261	supercont10.4	NCU07003	T0	4853724	4853726	-	4852266	4852268
supercont10.4	4878693	4879191	499	4879048	45	7.11011	2.32947	4.93803	FN1_vs_FN2_peak_999	-3114	supercont10.4	NCU07008	T0	4875934	4875936	-	4874296	4874298	4011	supercont10.4	NCU07009	T0	4883918	4883920	-	4883057	4883059
supercont10.4	4965970	4966201	232	4966113	29	5.6514	2.46732	3.61917	FN1_vs_FN2_peak_1000	-3970	supercont10.4	NCU07027	T0	4962143	4962145	-	4959305	4959307	895	supercont10.4	NCU07029	T0	4970801	4970803	-	4967006	4967008
supercont10.4	5044326	5044622	297	5044424	66	7.49427	2.04947	5.28607	FN1_vs_FN2_peak_1001	-3025	supercont10.4	NCU08845	T0	5041399	5041401	-	5040718	5040720	1797	supercont10.4	NCU08844	T0	5048506	5048508	-	5046219	5046221
supercont10.4	5117719	5118071	353	5117895	49	9.8267	2.71622	7.43626	FN1_vs_FN2_peak_1002	-2082	supercont10.4	NCU08824	T0	5114514	5114516	+	5115811	5115813	111	supercont10.4	NCU08823	T0	5118915	5118917	-	5118004	5118006
supercont10.4	5170229	5170568	340	5170325	61	7.1538	2.06576	4.97117	FN1_vs_FN2_peak_1003	-5745	supercont10.4	NCU08809	T0	5164580	5164582	-	5162874	5162876	6814	supercont10.4	NCU08807	T0	5178427	5178429	-	5177137	5177139
supercont10.4	5174199	5174670	472	5174511	37	11.1023	3.49763	8.63013	FN1_vs_FN2_peak_1004	-9931	supercont10.4	NCU08809	T0	5164580	5164582	-	5162874	5162876	2628	supercont10.4	NCU08807	T0	5178427	5178429	-	5177137	5177139
supercont10.4	5182918	5184523	1606	5183097	68	15.9878	3.13939	13.3023	FN1_vs_FN2_peak_1005	-4670	supercont10.4	NCU08807	T0	5178427	5178429	-	5177137	5177139	4753	supercont10.4	NCU08806	T0	5187850	5187852	+	5189483	5189485
supercont10.4	5186923	5187288	366	5187013	63	7.60909	2.10115	5.39178	FN1_vs_FN2_peak_1006	-8586	supercont10.4	NCU08807	T0	5178427	5178429	-	5177137	5177139	837	supercont10.4	NCU08806	T0	5187850	5187852	+	5189483	5189485
supercont10.4	5189607	5191699	2093	5190108	114	9.09357	1.83714	6.75442	FN1_vs_FN2_peak_1007	-623	supercont10.4	NCU08806	T0	5187850	5187852	+	5189483	5189485	3080	supercont10.4	NCU08805	T0	5193968	5193970	-	5193186	5193188
supercont10.4	5286230	5286483	254	5286261	19	4.9149	2.71319	2.96417	FN1_vs_FN2_peak_1008	-1687	supercont10.4	NCU09922	T0	5284574	5284576	-	5282596	5282598	7319	supercont10.4	NCU09917	T0	5296347	5296349	-	5293578	5293580
supercont10.4	5297769	5298059	291	5297936	17	3.92472	2.44187	2.11215	FN1_vs_FN2_peak_1009	-1589	supercont10.4	NCU09917	T0	5296347	5296349	-	5293578	5293580	37108	supercont10.4	NCU05321	T0	5335044	5335046	+	5337530	5337532
supercont10.4	5390387	5390728	342	5390706	24	4.77443	2.40999	2.85216	FN1_vs_FN2_peak_1010	-3292	supercont10.4	NCU05307	T0	5387414	5387416	-	5385538	5385540	4084	supercont10.4	NCU05306	T0	5394790	5394792	+	5395735	5395737
supercont10.4	5391118	5391380	263	5391296	30	8.99415	3.36157	6.661	FN1_vs_FN2_peak_1011	-3882	supercont10.4	NCU05307	T0	5387414	5387416	-	5385538	5385540	3494	supercont10.4	NCU05306	T0	5394790	5394792	+	5395735	5395737
supercont10.4	5391609	5391851	243	5391730	23	5.58382	2.71828	3.55864	FN1_vs_FN2_peak_1012	-4316	supercont10.4	NCU05307	T0	5387414	5387416	-	5385538	5385540	3060	supercont10.4	NCU05306	T0	5394790	5394792	+	5395735	5395737
supercont10.4	5419724	5420749	1026	5420038	160	103.262	9.95293	99.4672	FN1_vs_FN2_peak_1013	-370	supercont10.4	NCU05299	T0	5419668	5419670	-	5418644	5418646	228	supercont10.4	NCU05298	T0	5423277	5423279	-	5420264	5420266
supercont10.4	5424615	5424867	253	5424767	29	10.0671	3.77157	7.6612	FN1_vs_FN2_peak_1014	-1490	supercont10.4	NCU05298	T0	5423277	5423279	-	5420264	5420266	358	supercont10.4	NCU05296	T0	5427884	5427886	-	5425123	5425125
supercont10.4	5441059	5441420	362	5441254	26	6.08106	2.71982	4.00191	FN1_vs_FN2_peak_1015	-507	supercont10.4	NCU05292	T0	5440747	5440748	-	5440676	5440676	3203	supercont10.4	NCU05291	T0	5444457	5444459	+	5445415	5445417
supercont10.4	5463469	5464129	661	5463626	37	10.4441	3.33069	8.01367	FN1_vs_FN2_peak_1016	-1330	supercont10.4	NCU05285	T0	5462296	5462298	-	5460822	5460824	6362	supercont10.4	NCU05284	T0	5470493	5470495	-	5469986	5469988
supercont10.4	5464217	5465211	995	5464825	44	11.0392	3.12702	8.57197	FN1_vs_FN2_peak_1017	-2529	supercont10.4	NCU05285	T0	5462296	5462298	-	5460822	5460824	5163	supercont10.4	NCU05284	T0	5470493	5470495	-	5469986	5469988
supercont10.4	5465424	5465786	363	5465550	40	8.47967	2.7419	6.18812	FN1_vs_FN2_peak_1018	-3254	supercont10.4	NCU05285	T0	5462296	5462298	-	5460822	5460824	4438	supercont10.4	NCU05284	T0	5470493	5470495	-	5469986	5469988
supercont10.4	5468621	5469042	422	5468876	52	5.1028	1.87758	3.13633	FN1_vs_FN2_peak_1019	-6580	supercont10.4	NCU05285	T0	5462296	5462298	-	5460822	5460824	1112	supercont10.4	NCU05284	T0	5470493	5470495	-	5469986	5469988
supercont10.4	5471408	5471629	222	5471571	79	6.58724	1.82439	4.45731	FN1_vs_FN2_peak_1020	-1078	supercont10.4	NCU05284	T0	5470493	5470495	-	5469986	5469988	7562	supercont10.4	NCU05282	T0	5482309	5482311	-	5479131	5479133
supercont10.4	5564039	5564331	293	5564193	24	7.01119	3.13945	4.84747	FN1_vs_FN2_peak_1021	-4630	supercont10.4	NCU05261	T0	5556167	5556169	+	5559561	5559563	1307	supercont10.4	NCU05260	T0	5565500	5565502	+	5568802	5568804
supercont10.4	5570628	5572659	2032	5571815	66	13.7234	2.87334	11.1252	FN1_vs_FN2_peak_1022	-3011	supercont10.4	NCU05260	T0	5565500	5565502	+	5568802	5568804	1370	supercont10.4	NCU05259	T0	5573185	5573187	+	5574757	5574759
supercont10.4	5616578	5617121	544	5616833	28	5.54416	2.47597	3.5231	FN1_vs_FN2_peak_1023	-1295	supercont10.4	NCU10101	T0	5613863	5613865	+	5615536	5615538	492	supercont10.4	NCU05248	T0	5617325	5617327	+	5617967	5617969
supercont10.4	5640640	5640856	217	5640682	19	4.9149	2.71319	2.96417	FN1_vs_FN2_peak_1024	-3829	supercont10.4	NCU05242	T0	5636853	5636855	-	5633720	5633722	2426	supercont10.4	NCU05240	T0	5643108	5643110	+	5643888	5643890
supercont10.4	5683101	5683406	306	5683228	24	7.73136	3.39148	5.49838	FN1_vs_FN2_peak_1025	-2408	supercont10.4	NCU05229	T0	5680820	5680822	-	5679989	5679991	1668	supercont10.4	NCU05228	T0	5684896	5684898	+	5685953	5685955
supercont10.4	5693773	5694334	562	5694015	41	10.9344	3.24015	8.47634	FN1_vs_FN2_peak_1026	-844	supercont10.4	NCU05225	T0	5693171	5693173	-	5691090	5691092	369	supercont10.4	NCU05224	T0	5696181	5696183	-	5694382	5694384
supercont10.4	5767801	5769996	2196	5768990	332	242.345	12.8097	237.77	FN1_vs_FN2_peak_1027	-2004	supercont10.4	NCU05203	T0	5766986	5766988	-	5765672	5765674	647	supercont10.4	NCU05202	T0	5769637	5769639	+	5770789	5770791
supercont10.4	5806070	5806279	210	5806213	29	7.18349	2.89199	4.99766	FN1_vs_FN2_peak_1028	-740	supercont10.4	NCU05192	T0	5804052	5804054	+	5805471	5805473	313	supercont10.4	NCU05191	T0	5807510	5807512	-	5806524	5806526
supercont10.4	5842668	5843000	333	5842734	21	5.64492	2.85887	3.61363	FN1_vs_FN2_peak_1029	-2013	supercont10.4	NCU05182	T0	5840721	5840723	-	5838745	5838747	1674	supercont10.4	NCU05180	T0	5844408	5844410	+	5847250	5847252
supercont10.4	5895066	5895467	402	5895248	84	12.5821	2.4032	10.0333	FN1_vs_FN2_peak_1030	-1820	supercont10.4	NCU05169	T0	5893428	5893430	-	5891820	5891822	992	supercont10.4	NCU05168	T0	5896240	5896242	+	5897808	5897810
supercont10.4	6000473	6000712	240	6000647	65	11.1314	2.53885	8.65606	FN1_vs_FN2_peak_1031	-49799	supercont10.4	NCU10037	T0	5949691	5949693	+	5950846	5950848
supercont10.5	6326	6690	365	6510	106	9.49209	1.91407	7.12569	FN1_vs_FN2_peak_1032										12543	supercont10.5	NCU08882	T0	19053	19055	+	20230	20232
supercont10.5	6925	7305	381	7164	173	6.79976	1.50371	4.65293	FN1_vs_FN2_peak_1033										11889	supercont10.5	NCU08882	T0	19053	19055	+	20230	20232
supercont10.5	39060	39476	417	39296	57	27.0358	5.84257	24.0578	FN1_vs_FN2_peak_1034	-1982	supercont10.5	NCU08878	T0	37314	37316	-	36259	36261	258	supercont10.5	NCU08877	T0	39554	39556	+	40203	40205
supercont10.5	75549	75818	270	75680	37	16.8476	5.15506	14.1307	FN1_vs_FN2_peak_1035	-1213	supercont10.5	NCU08867	T0	74467	74469	-	74179	74181	1611	supercont10.5	NCU08866	T0	77291	77293	+	78826	78828
supercont10.5	144793	145042	250	144893	26	7.53541	3.17692	5.32309	FN1_vs_FN2_peak_1036	-5875	supercont10.5	NCU08851	T0	139018	139020	-	138853	138855	3656	supercont10.5	NCU08850	T0	150368	150370	-	148547	148549
supercont10.5	145896	146422	527	146125	32	13.0765	4.47676	10.5049	FN1_vs_FN2_peak_1037	-7107	supercont10.5	NCU08851	T0	139018	139020	-	138853	138855	2424	supercont10.5	NCU08850	T0	150368	150370	-	148547	148549
supercont10.5	170635	171002	368	170819	112	16.5156	2.42862	13.8114	FN1_vs_FN2_peak_1038	-7137	supercont10.5	NCU08848	T0	160900	160902	+	163680	163682	3270	supercont10.5	NCU08847	T0	174089	174091	+	175910	175912
supercont10.5	217453	217713	261	217520	53	9.20832	2.50785	6.86138	FN1_vs_FN2_peak_1039	-1542	supercont10.5	NCU10444	T0	215142	215144	+	215976	215978	43	supercont10.5	NCU07808	T0	217563	217565	+	218358	218360
supercont10.5	217789	218022	234	217969	32	6.00182	2.45129	3.92811	FN1_vs_FN2_peak_1040	-1991	supercont10.5	NCU10444	T0	215142	215144	+	215976	215978	2791	supercont10.5	NCU07807	T1	220760	220762	+	222242	222244
supercont10.5	218592	219675	1084	219139	162	73.1725	6.16435	69.6409	FN1_vs_FN2_peak_1041	-779	supercont10.5	NCU07808	T0	217563	217565	+	218358	218360	1621	supercont10.5	NCU07807	T1	220760	220762	+	222242	222244
supercont10.5	294331	294628	298	294575	84	3.08407	1.41858	1.4182	FN1_vs_FN2_peak_1042	-4340	supercont10.5	NCU07788	T0	290235	290237	-	287935	287937	8609	supercont10.5	NCU07787	T0	303184	303186	+	303668	303670
supercont10.5	294687	295502	816	295029	119	31.2801	3.57312	28.2299	FN1_vs_FN2_peak_1043	-4794	supercont10.5	NCU07788	T0	290235	290237	-	287935	287937	8155	supercont10.5	NCU07787	T0	303184	303186	+	303668	303670
supercont10.5	308336	308552	217	308418	30	6.10225	2.54957	4.02085	FN1_vs_FN2_peak_1044	-1147	supercont10.5	NCU07785	T0	306857	306859	+	307269	307271	3554	supercont10.5	NCU07784	T0	311972	311974	+	314363	314365
supercont10.5	368473	368705	233	368562	23	5.01747	2.53144	3.05683	FN1_vs_FN2_peak_1045	-415	supercont10.5	NCU07769	T0	368147	368149	-	366352	366354	1270	supercont10.5	NCU07768	T0	369832	369834	+	370945	370947
supercont10.5	445603	445820	218	445766	50	5.68864	1.99611	3.65357	FN1_vs_FN2_peak_1046	-972	supercont10.5	NCU07746	T0	444794	444796	-	444146	444148	970	supercont10.5	NCU07745	T0	449472	449474	-	446734	446736
supercont10.5	453003	453434	432	453191	93	20.9952	3.13195	18.1587	FN1_vs_FN2_peak_1047	-1971	supercont10.5	NCU07744	T0	450696	450698	+	451218	451220	3028	supercont10.5	NCU07743	T0	456219	456221	+	457780	457782
supercont10.5	461706	462159	454	461884	25	7.24276	3.14855	5.05348	FN1_vs_FN2_peak_1048	-4102	supercont10.5	NCU07743	T0	456219	456221	+	457780	457782	5695	supercont10.5	NCU07742	T0	469086	469088	-	467577	467579
supercont10.5	462257	462771	515	462573	35	13.3646	4.27632	10.7815	FN1_vs_FN2_peak_1049	-4791	supercont10.5	NCU07743	T0	456219	456221	+	457780	457782	5006	supercont10.5	NCU07742	T0	469086	469088	-	467577	467579
supercont10.5	469369	470014	646	469563	61	19.9904	4.05668	17.1853	FN1_vs_FN2_peak_1050	-477	supercont10.5	NCU07742	T0	469086	469088	-	467577	467579	783	supercont10.5	NCU07741	T0	470346	470348	+	471806	471808
supercont10.5	516744	517299	556	516990	42	9.98827	2.98804	7.58637	FN1_vs_FN2_peak_1051	-395	supercont10.5	NCU09824	T0	516595	516597	-	514080	514082	2309	supercont10.5	NCU09825	T0	521187	521189	-	519297	519299
supercont10.5	536100	536560	461	536347	22	5.3033	2.67813	3.31414	FN1_vs_FN2_peak_1052	-1223	supercont10.5	NCU09829	T0	535124	535126	-	532508	532510	2262	supercont10.5	NCU09830	T0	538609	538611	+	542882	542884
supercont10.5	536889	537143	255	536975	19	4.69598	2.62947	2.78181	FN1_vs_FN2_peak_1053	-1851	supercont10.5	NCU09829	T0	535124	535126	-	532508	532510	1634	supercont10.5	NCU09830	T0	538609	538611	+	542882	542884
supercont10.5	537347	537564	218	537393	21	5.98626	2.98451	3.91536	FN1_vs_FN2_peak_1054	-2269	supercont10.5	NCU09829	T0	535124	535126	-	532508	532510	1216	supercont10.5	NCU09830	T0	538609	538611	+	542882	542884
supercont10.5	650598	650808	211	650770	36	7.81277	2.74115	5.57469	FN1_vs_FN2_peak_1055	-2362	supercont10.5	NCU11587	T0	647895	647897	+	648406	648408	1870	supercont10.5	NCU08912	T0	652640	652642	+	653405	653407
supercont10.5	671729	671963	235	671869	20	5.29435	2.79374	3.30731	FN1_vs_FN2_peak_1056	-5516	supercont10.5	NCU11590	T0	662806	662808	+	666351	666353	782	supercont10.5	NCU08909	T0	672651	672653	+	674342	674344
supercont10.5	699066	699291	226	699251	59	7.1564	2.09248	4.97366	FN1_vs_FN2_peak_1057	-396	supercont10.5	NCU08902	T0	698328	698330	+	698853	698855	353	supercont10.5	NCU11046	T0	700780	700782	-	699602	699604
supercont10.5	710238	710437	200	710357	49	4.06866	1.74373	2.24113	FN1_vs_FN2_peak_1058	-855	supercont10.5	NCU08901	T0	706787	706789	+	709500	709502	2077	supercont10.5	NCU08900	T0	712434	712436	+	713907	713909
supercont10.5	718904	719288	385	719004	22	4.38852	2.37017	2.52231	FN1_vs_FN2_peak_1059	-519	supercont10.5	NCU08899	T0	718485	718487	-	715027	715029	973	supercont10.5	NCU08898	T0	719977	719979	+	722419	722421
supercont10.5	840165	840373	209	840305	20	5.44087	2.84885	3.42842	FN1_vs_FN2_peak_1060	-104	supercont10.5	NCU09687	T0	840201	840203	-	838659	838661	1249	supercont10.5	NCU09686	T0	841554	841556	+	843566	843568
supercont10.5	845544	845771	228	845655	42	8.40095	2.65824	6.11418	FN1_vs_FN2_peak_1061	-1027	supercont10.5	NCU09685	T0	844628	844630	-	844178	844180	705	supercont10.5	NCU11594	T0	846360	846362	+	846744	846746
supercont10.5	1293026	1293680	655	1293446	50	11.5051	2.9879	9.012	FN1_vs_FN2_peak_1062	-1195	supercont10.5	NCU04662	T0	1292251	1292253	-	1290181	1290183	1519	supercont10.5	NCU04661	T0	1299266	1299268	-	1294963	1294965
supercont10.5	1353567	1353891	325	1353627	27	9.62598	3.79846	7.24758	FN1_vs_FN2_peak_1063	-1238	supercont10.5	NCU04645	T0	1352389	1352391	-	1350728	1350730	591	supercont10.5	NCU04644	T0	1354218	1354220	+	1355140	1355142
supercont10.5	1377982	1378746	765	1378411	68	24.6544	4.5147	21.7267	FN1_vs_FN2_peak_1064	-790	supercont10.5	NCU04637	T0	1377621	1377623	-	1375985	1375987	537	supercont10.5	NCU04636	T0	1378948	1378950	+	1380723	1380725
supercont10.5	1473378	1473895	518	1473735	28	6.14071	2.64318	4.05702	FN1_vs_FN2_peak_1065	-2048	supercont10.5	NCU04618	T0	1471687	1471689	-	1468357	1468359	1893	supercont10.5	NCU04617	T0	1477894	1477896	-	1475626	1475628
supercont10.5	1487028	1487388	361	1487329	24	3.13826	1.91547	1.465	FN1_vs_FN2_peak_1066	-1278	supercont10.5	NCU04616	T0	1483948	1483950	+	1486049	1486051	1847	supercont10.5	NCU04615	T0	1489176	1489178	+	1493085	1493087
supercont10.5	1540424	1540623	200	1540623	21	3.51993	2.12079	1.77474	FN1_vs_FN2_peak_1067	-54	supercont10.5	NCU04603	T0	1540569	1540571	-	1539774	1539776	2238	supercont10.5	NCU04602	T0	1543822	1543824	-	1542859	1542861
supercont10.5	1585550	1586279	730	1585889	48	20.1672	4.98075	17.3533	FN1_vs_FN2_peak_1068	-467	supercont10.5	NCU04591	T0	1585422	1585424	-	1583385	1583387	1555	supercont10.5	NCU04590	T0	1587444	1587446	+	1589166	1589168
supercont10.5	1591935	1592150	216	1592102	45	5.79826	2.09293	3.75258	FN1_vs_FN2_peak_1069	-119	supercont10.5	NCU04589	T0	1589758	1589760	+	1591981	1591983	503	supercont10.5	NCU04588	T0	1593459	1593461	-	1592603	1592605
supercont10.5	1648572	1649530	959	1649113	93	63.601	10.203	60.1717	FN1_vs_FN2_peak_1070	-725	supercont10.5	NCU04570	T0	1644967	1644969	+	1648386	1648388	523	supercont10.5	NCU04569	T0	1649636	1649638	+	1653811	1653813
supercont10.5	1781095	1782302	1208	1781801	111	10.6162	1.97202	8.1737	FN1_vs_FN2_peak_1071	-2358	supercont10.5	NCU03593	T0	1779443	1779445	-	1777467	1777469	7934	supercont10.5	NCU03596	T0	1791013	1791015	-	1789733	1789735
supercont10.5	1782581	1783001	421	1782729	120	7.80772	1.71311	5.57037	FN1_vs_FN2_peak_1072	-3286	supercont10.5	NCU03593	T0	1779443	1779445	-	1777467	1777469	7006	supercont10.5	NCU03596	T0	1791013	1791015	-	1789733	1789735
supercont10.5	1783767	1784037	271	1783898	50	7.39696	2.27514	5.19579	FN1_vs_FN2_peak_1073	-4455	supercont10.5	NCU03593	T0	1779443	1779445	-	1777467	1777469	5837	supercont10.5	NCU03596	T0	1791013	1791015	-	1789733	1789735
supercont10.5	1787805	1789196	1392	1788690	90	59.2845	9.59836	55.9049	FN1_vs_FN2_peak_1074	-9247	supercont10.5	NCU03593	T0	1779443	1779445	-	1777467	1777469	1045	supercont10.5	NCU03596	T0	1791013	1791015	-	1789733	1789735
supercont10.5	1790424	1792207	1784	1791261	99	80.2853	13.5659	76.6929	FN1_vs_FN2_peak_1075	-248	supercont10.5	NCU03596	T0	1791013	1791015	-	1789733	1789735	667	supercont10.5	NCU03597	T0	1791928	1791930	+	1794065	1794067
supercont10.5	1800718	1801153	436	1801086	42	5.17573	2.03066	3.20049	FN1_vs_FN2_peak_1076	-943	supercont10.5	NCU03599	T0	1799361	1799363	+	1800141	1800143	1771	supercont10.5	NCU03600	T0	1802857	1802859	+	1803697	1803699
supercont10.5	1804174	1804461	288	1804238	24	4.17516	2.22608	2.3345	FN1_vs_FN2_peak_1077	-539	supercont10.5	NCU03600	T0	1802857	1802859	+	1803697	1803699	2088	supercont10.5	NCU03601	T0	1807385	1807387	-	1806324	1806326
supercont10.5	1831993	1832243	251	1832032	26	4.38254	2.22059	2.51703	FN1_vs_FN2_peak_1078	-1547	supercont10.5	NCU03608	T0	1830485	1830487	-	1828810	1828812	1193	supercont10.5	NCU03610	T0	1834093	1834095	-	1833223	1833225
supercont10.5	1842521	1842747	227	1842682	26	3.84579	2.06871	2.06077	FN1_vs_FN2_peak_1079	-4005	supercont10.5	NCU03611	T0	1838677	1838679	-	1835794	1835796	1980	supercont10.5	NCU03613	T0	1844662	1844664	+	1845995	1845997
supercont10.5	1848987	1849659	673	1849454	70	30.33	5.43993	27.2955	FN1_vs_FN2_peak_1080	-3457	supercont10.5	NCU03613	T0	1844662	1844664	+	1845995	1845997	6491	supercont10.5	NCU03616	T0	1856780	1856782	-	1855943	1855945
supercont10.5	1849754	1850023	270	1849894	28	7.2823	2.97479	5.08986	FN1_vs_FN2_peak_1081	-224	supercont10.5	NCU03614	T0	1849670	1849672	-	1849352	1849354	6051	supercont10.5	NCU03616	T0	1856780	1856782	-	1855943	1855945
supercont10.5	1858275	1858727	453	1858432	28	5.8958	2.57407	3.8415	FN1_vs_FN2_peak_1082	-1652	supercont10.5	NCU03616	T0	1856780	1856782	-	1855943	1855945	4466	supercont10.5	NCU03617	T0	1863799	1863801	-	1862896	1862898
supercont10.5	1859232	1859773	542	1859398	57	10.6302	2.63891	8.18717	FN1_vs_FN2_peak_1083	-2618	supercont10.5	NCU03616	T0	1856780	1856782	-	1855943	1855945	3500	supercont10.5	NCU03617	T0	1863799	1863801	-	1862896	1862898
supercont10.5	1860035	1860906	872	1860130	31	9.91346	3.56668	7.51667	FN1_vs_FN2_peak_1084	-3350	supercont10.5	NCU03616	T0	1856780	1856782	-	1855943	1855945	2768	supercont10.5	NCU03617	T0	1863799	1863801	-	1862896	1862898
supercont10.5	1861463	1861708	246	1861566	27	4.22206	2.14532	2.37601	FN1_vs_FN2_peak_1085	-4786	supercont10.5	NCU03616	T0	1856780	1856782	-	1855943	1855945	1332	supercont10.5	NCU03617	T0	1863799	1863801	-	1862896	1862898
supercont10.5	1861956	1862907	952	1862411	40	15.0444	4.32454	12.391	FN1_vs_FN2_peak_1086	-5631	supercont10.5	NCU03616	T0	1856780	1856782	-	1855943	1855945	487	supercont10.5	NCU03617	T0	1863799	1863801	-	1862896	1862898
supercont10.5	1870778	1871991	1214	1871518	97	13.1884	2.30527	10.6121	FN1_vs_FN2_peak_1087	-3616	supercont10.5	NCU03618	T0	1865650	1865652	+	1867900	1867902	986	supercont10.5	NCU03620	T0	1873388	1873390	-	1872502	1872504
supercont10.5	1872139	1873084	946	1872286	52	9.10137	2.51351	6.76174	FN1_vs_FN2_peak_1088	-4384	supercont10.5	NCU03618	T0	1865650	1865652	+	1867900	1867902	218	supercont10.5	NCU03620	T0	1873388	1873390	-	1872502	1872504
supercont10.5	1908310	1908841	532	1908476	41	7.60187	2.5267	5.38489	FN1_vs_FN2_peak_1089	-1475	supercont10.5	NCU03633	T0	1907001	1907003	-	1905331	1905333	548	supercont10.5	NCU03634	T0	1909024	1909026	+	1909723	1909725
supercont10.5	1966200	1966912	713	1966515	87	10.7906	2.18474	8.33928	FN1_vs_FN2_peak_1090	-1856	supercont10.5	NCU03650	T0	1961146	1961148	+	1964657	1964659	4850	supercont10.5	NCU03651	T0	1971365	1971367	+	1973937	1973939
supercont10.5	1966983	1971130	4148	1967927	180	90.8093	7.10909	87.1195	FN1_vs_FN2_peak_1091	-3268	supercont10.5	NCU03650	T0	1961146	1961148	+	1964657	1964659	3438	supercont10.5	NCU03651	T0	1971365	1971367	+	1973937	1973939
supercont10.5	2056380	2056669	290	2056525	33	13.0676	4.3726	10.4994	FN1_vs_FN2_peak_1092	-4712	supercont10.5	NCU03681	T0	2051813	2051815	-	2050019	2050021	1871	supercont10.5	NCU03684	T0	2058396	2058398	+	2059218	2059220
supercont10.5	2080089	2081481	1393	2081206	55	15.2699	3.4811	12.6092	FN1_vs_FN2_peak_1093	-7856	supercont10.5	NCU03686	T0	2073350	2073352	-	2071007	2071009	4858	supercont10.5	NCU03689	T0	2086064	2086066	+	2086634	2086636
supercont10.5	2082798	2082997	200	2082821	73	4.0599	1.57531	2.23321	FN1_vs_FN2_peak_1094	-9471	supercont10.5	NCU03686	T0	2073350	2073352	-	2071007	2071009	3243	supercont10.5	NCU03689	T0	2086064	2086066	+	2086634	2086636
supercont10.5	2108141	2108410	270	2108197	22	6.55029	3.12017	4.42325	FN1_vs_FN2_peak_1095	-753	supercont10.5	NCU03696	T0	2107444	2107446	-	2106475	2106477	1335	supercont10.5	NCU03697	T0	2111396	2111398	-	2109530	2109532
supercont10.5	2111860	2112331	472	2112031	27	9.62598	3.79846	7.24758	FN1_vs_FN2_peak_1096	-635	supercont10.5	NCU03697	T0	2111396	2111398	-	2109530	2109532	3441	supercont10.5	NCU03698	T0	2117310	2117312	-	2115470	2115472
supercont10.5	2112577	2112831	255	2112729	20	5.12058	2.72892	3.15047	FN1_vs_FN2_peak_1097	-1333	supercont10.5	NCU03697	T0	2111396	2111398	-	2109530	2109532	2743	supercont10.5	NCU03698	T0	2117310	2117312	-	2115470	2115472
supercont10.5	2113386	2113834	449	2113748	24	7.73136	3.39148	5.49838	FN1_vs_FN2_peak_1098	-2352	supercont10.5	NCU03697	T0	2111396	2111398	-	2109530	2109532	1724	supercont10.5	NCU03698	T0	2117310	2117312	-	2115470	2115472
supercont10.5	2127043	2127323	281	2127164	46	11.9326	3.22597	9.4151	FN1_vs_FN2_peak_1099	-1473	supercont10.5	NCU03700	T0	2125691	2125693	-	2124646	2124648	3402	supercont10.5	NCU03701	T0	2131287	2131289	-	2130564	2130566
supercont10.5	2183098	2183506	409	2183398	36	9.07382	3.04303	6.7355	FN1_vs_FN2_peak_1100	-1017	supercont10.5	NCU03714	T0	2180505	2180507	+	2182379	2182381	1198	supercont10.5	NCU03715	T0	2184596	2184598	+	2186613	2186615
supercont10.5	2183710	2183966	257	2183857	29	9.79864	3.68473	7.40984	FN1_vs_FN2_peak_1101	-1476	supercont10.5	NCU03714	T0	2180505	2180507	+	2182379	2182381	739	supercont10.5	NCU03715	T0	2184596	2184598	+	2186613	2186615
supercont10.5	2200592	2201067	476	2200724	68	8.1739	2.11065	5.90997	FN1_vs_FN2_peak_1102	-4427	supercont10.5	NCU03719	T0	2193896	2193898	+	2196295	2196297	15546	supercont10.5	NCU03725	T0	2216270	2216272	+	2218502	2218504
supercont10.5	2201449	2202162	714	2201712	86	14.3206	2.55654	11.6971	FN1_vs_FN2_peak_1103	-5415	supercont10.5	NCU03719	T0	2193896	2193898	+	2196295	2196297	14558	supercont10.5	NCU03725	T0	2216270	2216272	+	2218502	2218504
supercont10.5	2203146	2203794	649	2203462	57	17.4745	3.79496	14.7405	FN1_vs_FN2_peak_1104	-1256	supercont10.5	NCU03721	T0	2200555	2200557	+	2202204	2202206	12808	supercont10.5	NCU03725	T0	2216270	2216272	+	2218502	2218504
supercont10.5	2209526	2210077	552	2209722	47	15.0248	3.83236	12.3728	FN1_vs_FN2_peak_1105	-7516	supercont10.5	NCU03721	T0	2200555	2200557	+	2202204	2202206	6548	supercont10.5	NCU03725	T0	2216270	2216272	+	2218502	2218504
supercont10.5	2210160	2211169	1010	2211005	84	13.7904	2.53096	11.1897	FN1_vs_FN2_peak_1106	-8799	supercont10.5	NCU03721	T0	2200555	2200557	+	2202204	2202206	5265	supercont10.5	NCU03725	T0	2216270	2216272	+	2218502	2218504
supercont10.5	2213478	2214105	628	2213748	53	13.5416	3.24861	10.9523	FN1_vs_FN2_peak_1107	-11542	supercont10.5	NCU03721	T0	2200555	2200557	+	2202204	2202206	2522	supercont10.5	NCU03725	T0	2216270	2216272	+	2218502	2218504
supercont10.5	2245626	2245981	356	2245963	52	3.61457	1.64367	1.85868	FN1_vs_FN2_peak_1108	-2462	supercont10.5	NCU03733	T0	2243501	2243503	-	2242428	2242430	1194	supercont10.5	NCU03735	T0	2247157	2247159	+	2248179	2248181
supercont10.5	2246103	2246555	453	2246384	54	8.11794	2.31441	5.85763	FN1_vs_FN2_peak_1109	-2883	supercont10.5	NCU03733	T0	2243501	2243503	-	2242428	2242430	773	supercont10.5	NCU03735	T0	2247157	2247159	+	2248179	2248181
supercont10.5	2270742	2271699	958	2271344	29	5.01744	2.29856	3.05683	FN1_vs_FN2_peak_1110	-1941	supercont10.5	NCU03742	T0	2267183	2267185	+	2269401	2269403	4709	supercont10.5	NCU11610	T0	2276393	2276395	-	2276051	2276053
supercont10.5	2276611	2276848	238	2276655	83	5.86997	1.72272	3.81802	FN1_vs_FN2_peak_1111	-262	supercont10.5	NCU11610	T0	2276393	2276395	-	2276051	2276053	6007	supercont10.5	NCU03746	T0	2282662	2282664	+	2284802	2284804
supercont10.5	2277982	2278408	427	2278235	81	11.138	2.28949	8.66236	FN1_vs_FN2_peak_1112	-1842	supercont10.5	NCU11610	T0	2276393	2276395	-	2276051	2276053	4427	supercont10.5	NCU03746	T0	2282662	2282664	+	2284802	2284804
supercont10.5	2283597	2283860	264	2283766	52	4.38836	1.76589	2.52218	FN1_vs_FN2_peak_1113	-7373	supercont10.5	NCU11610	T0	2276393	2276395	-	2276051	2276053	2230	supercont10.5	NCU03747	T0	2285996	2285998	+	2287118	2287120
supercont10.5	2285510	2285709	200	2285629	30	5.62096	2.42325	3.59257	FN1_vs_FN2_peak_1114	-825	supercont10.5	NCU03746	T0	2282662	2282664	+	2284802	2284804	367	supercont10.5	NCU03747	T0	2285996	2285998	+	2287118	2287120
supercont10.5	2287983	2288188	206	2288136	39	11.238	3.41514	8.75706	FN1_vs_FN2_peak_1115	-1016	supercont10.5	NCU03747	T0	2285996	2285998	+	2287118	2287120	553	supercont10.5	NCU03748	T0	2288689	2288691	+	2290298	2290300
supercont10.5	2291096	2291610	515	2291438	20	5.44087	2.84885	3.42842	FN1_vs_FN2_peak_1116	-1138	supercont10.5	NCU03748	T0	2288689	2288691	+	2290298	2290300	1270	supercont10.5	NCU03749	T1	2292708	2292710	+	2294159	2294161
supercont10.5	2291686	2293042	1357	2292321	191	204.89	26.0466	200.504	FN1_vs_FN2_peak_1117	-79	supercont10.5	NCU11261	T0	2291218	2291220	+	2292240	2292242	387	supercont10.5	NCU03749	T1	2292708	2292710	+	2294159	2294161
supercont10.5	2542983	2543299	317	2543095	24	7.73136	3.39148	5.49838	FN1_vs_FN2_peak_1118	-3791	supercont10.5	NCU03827	T0	2538230	2538232	+	2539302	2539304	2019	supercont10.5	NCU03829	T0	2545466	2545468	-	2545112	2545114
supercont10.5	2551805	2552550	746	2552378	27	9.62598	3.79846	7.24758	FN1_vs_FN2_peak_1119	-2691	supercont10.5	NCU03830	T0	2548395	2548397	+	2549685	2549687	9275	supercont10.5	NCU03833	T1	2562829	2562831	-	2561651	2561653
supercont10.5	2554449	2554683	235	2554533	17	3.92472	2.44187	2.11215	FN1_vs_FN2_peak_1120	-1391	supercont10.5	NCU03831	T0	2552312	2552314	+	2553140	2553142	7120	supercont10.5	NCU03833	T1	2562829	2562831	-	2561651	2561653
supercont10.5	2555508	2555954	447	2555755	25	8.34709	3.52714	6.06424	FN1_vs_FN2_peak_1121	-2613	supercont10.5	NCU03831	T0	2552312	2552314	+	2553140	2553142	5898	supercont10.5	NCU03833	T1	2562829	2562831	-	2561651	2561653
supercont10.5	2560912	2561150	239	2561009	23	7.13221	3.25582	4.95086	FN1_vs_FN2_peak_1122	-7867	supercont10.5	NCU03831	T0	2552312	2552314	+	2553140	2553142	644	supercont10.5	NCU03833	T1	2562829	2562831	-	2561651	2561653
supercont10.5	2636528	2637273	746	2637127	35	11.7179	3.79715	9.21245	FN1_vs_FN2_peak_1123	-1080	supercont10.5	NCU00999	T0	2636047	2636049	-	2635267	2635269	9573	supercont10.5	NCU01000	T1	2646700	2646702	+	2648716	2648718
supercont10.5	2637785	2638126	342	2637951	22	5.6213	2.78827	3.59285	FN1_vs_FN2_peak_1124	-1904	supercont10.5	NCU00999	T0	2636047	2636049	-	2635267	2635269	8749	supercont10.5	NCU01000	T1	2646700	2646702	+	2648716	2648718
supercont10.5	2638469	2638783	315	2638663	27	7.89026	3.22348	5.64734	FN1_vs_FN2_peak_1125	-2616	supercont10.5	NCU00999	T0	2636047	2636049	-	2635267	2635269	8037	supercont10.5	NCU01000	T1	2646700	2646702	+	2648716	2648718
supercont10.5	2638871	2639217	347	2639114	29	5.6514	2.46732	3.61917	FN1_vs_FN2_peak_1126	-3067	supercont10.5	NCU00999	T0	2636047	2636049	-	2635267	2635269	7586	supercont10.5	NCU01000	T1	2646700	2646702	+	2648716	2648718
supercont10.5	2639293	2639866	574	2639614	35	5.69664	2.28865	3.65999	FN1_vs_FN2_peak_1127	-3567	supercont10.5	NCU00999	T0	2636047	2636049	-	2635267	2635269	7086	supercont10.5	NCU01000	T1	2646700	2646702	+	2648716	2648718
supercont10.5	2640683	2640929	247	2640749	37	6.21533	2.34914	4.12382	FN1_vs_FN2_peak_1128	-4702	supercont10.5	NCU00999	T0	2636047	2636049	-	2635267	2635269	5951	supercont10.5	NCU01000	T1	2646700	2646702	+	2648716	2648718
supercont10.5	2641335	2641671	337	2641497	20	4.10082	2.35941	2.26949	FN1_vs_FN2_peak_1129	-5450	supercont10.5	NCU00999	T0	2636047	2636049	-	2635267	2635269	5203	supercont10.5	NCU01000	T1	2646700	2646702	+	2648716	2648718
supercont10.5	2641754	2643154	1401	2642559	84	36.4136	5.56158	33.2897	FN1_vs_FN2_peak_1130	-6512	supercont10.5	NCU00999	T0	2636047	2636049	-	2635267	2635269	4141	supercont10.5	NCU01000	T1	2646700	2646702	+	2648716	2648718
supercont10.5	2717737	2718329	593	2718206	41	12.4212	3.58589	9.87897	FN1_vs_FN2_peak_1131	-4118	supercont10.5	NCU01027	T0	2713297	2713299	+	2714086	2714088	2154	supercont10.5	NCU01032	T0	2720360	2720362	+	2721770	2721772
supercont10.5	2728176	2728669	494	2728504	23	7.13221	3.25582	4.95086	FN1_vs_FN2_peak_1132	-459	supercont10.5	NCU01034	T0	2728045	2728047	-	2727745	2727747	1991	supercont10.5	NCU01036	T0	2730495	2730497	+	2732844	2732846
supercont10.5	2776039	2777383	1345	2776528	146	140.763	19.9419	136.687	FN1_vs_FN2_peak_1133	-346	supercont10.5	NCU01053	T0	2776182	2776184	-	2773635	2773637	312	supercont10.5	NCU01054	T0	2777693	2777695	-	2776838	2776840
supercont10.5	2777694	2777901	208	2777748	19	4.9149	2.71319	2.96417	FN1_vs_FN2_peak_1134	-55	supercont10.5	NCU01054	T0	2777693	2777695	-	2776838	2776840	2072	supercont10.5	NCU01055	T0	2779820	2779822	+	2781632	2781634
supercont10.5	2904276	2904826	551	2904661	60	18.0069	3.75029	15.2569	FN1_vs_FN2_peak_1135	-4591	supercont10.5	NCU01095	T0	2897761	2897763	+	2900068	2900070	240	supercont10.5	NCU01096	T0	2905517	2905519	-	2904899	2904901
supercont10.5	2905236	2905688	453	2905247	32	4.30168	2.04004	2.44627	FN1_vs_FN2_peak_1136	-5177	supercont10.5	NCU01095	T0	2897761	2897763	+	2900068	2900070	988	supercont10.5	NCU01097	T0	2906235	2906237	+	2908824	2908826
supercont10.5	3078586	3078984	399	3078881	24	7.73136	3.39148	5.49838	FN1_vs_FN2_peak_1137	-1706	supercont10.5	NCU01157	T0	3077175	3077177	-	3074669	3074671	929	supercont10.5	NCU01158	T0	3082981	3082983	-	3079808	3079810
supercont10.5	3202934	3203154	221	3203059	45	7.53731	2.40784	5.32475	FN1_vs_FN2_peak_1138	-410	supercont10.5	NCU01195	T0	3202649	3202651	-	3201160	3201162	3391	supercont10.5	NCU01196	T0	3207481	3207483	-	3206448	3206450
supercont10.5	3204546	3205814	1269	3205215	178	55.3106	4.21066	51.974	FN1_vs_FN2_peak_1139	-2566	supercont10.5	NCU01195	T0	3202649	3202651	-	3201160	3201162	1235	supercont10.5	NCU01196	T0	3207481	3207483	-	3206448	3206450
supercont10.5	3243206	3243481	276	3243271	29	5.99863	2.56135	3.92516	FN1_vs_FN2_peak_1140	-883	supercont10.5	NCU01208	T0	3242388	3242390	-	3241008	3241010	5358	supercont10.5	NCU01209	T0	3248629	3248631	+	3250246	3250248
supercont10.5	3244413	3244689	277	3244525	25	7.37684	3.19343	5.17712	FN1_vs_FN2_peak_1141	-2137	supercont10.5	NCU01208	T0	3242388	3242390	-	3241008	3241010	4104	supercont10.5	NCU01209	T0	3248629	3248631	+	3250246	3250248
supercont10.5	3267951	3268216	266	3268114	25	8.03574	3.41832	5.78153	FN1_vs_FN2_peak_1142	-381	supercont10.5	NCU01214	T0	3265583	3265585	+	3267731	3267733	168	supercont10.5	NCU01215	T0	3268282	3268284	+	3268996	3268998
supercont10.5	3270310	3270523	214	3270473	47	9.63156	2.74048	7.25265	FN1_vs_FN2_peak_1143	-1475	supercont10.5	NCU01215	T0	3268282	3268284	+	3268996	3268998	1809	supercont10.5	NCU01216	T0	3274899	3274901	-	3272280	3272282
supercont10.5	3280721	3280962	242	3280868	19	4.9149	2.71319	2.96417	FN1_vs_FN2_peak_1144	-409	supercont10.5	NCU01219	T0	3280459	3280461	-	3279765	3279767	771	supercont10.5	NCU11619	T0	3282069	3282071	-	3281637	3281639
supercont10.5	3281549	3281767	219	3281671	20	5.44087	2.84885	3.42842	FN1_vs_FN2_peak_1145	-1212	supercont10.5	NCU01219	T0	3280459	3280461	-	3279765	3279767	1721	supercont10.5	NCU01220	T0	3283392	3283394	+	3284463	3284465
supercont10.5	3289726	3289933	208	3289788	21	5.64492	2.85887	3.61363	FN1_vs_FN2_peak_1146	-3140	supercont10.5	NCU01221	T0	3285454	3285456	+	3286646	3286648	545	supercont10.5	NCU01224	T0	3291945	3291947	-	3290331	3290333
supercont10.5	3291295	3293156	1862	3292292	199	211.634	25.7212	207.225	FN1_vs_FN2_peak_1147	-347	supercont10.5	NCU01224	T0	3291945	3291947	-	3290331	3290333	811	supercont10.5	NCU01225	T0	3293103	3293105	+	3294045	3294047
supercont10.5	3296792	3297313	522	3297071	45	8.35975	2.56102	6.07617	FN1_vs_FN2_peak_1148	-650	supercont10.5	NCU01227	T0	3296421	3296423	-	3294927	3294929	340	supercont10.5	NCU01229	T0	3297411	3297413	+	3299124	3299126
supercont10.5	3326153	3326539	387	3326394	38	9.86871	3.13839	7.47468	FN1_vs_FN2_peak_1149	-4237	supercont10.5	NCU01238	T0	3316615	3316617	+	3322155	3322157	3046	supercont10.5	NCU01240	T0	3329440	3329442	+	3331393	3331395
supercont10.5	3326618	3327071	454	3326814	46	8.4648	2.55325	6.17449	FN1_vs_FN2_peak_1150	-4657	supercont10.5	NCU01238	T0	3316615	3316617	+	3322155	3322157	2626	supercont10.5	NCU01240	T0	3329440	3329442	+	3331393	3331395
supercont10.5	3337378	3338256	879	3337453	38	7.63664	2.62855	5.41611	FN1_vs_FN2_peak_1151	-415	supercont10.5	NCU01241	T0	3337038	3337040	-	3334764	3334766	2839	supercont10.5	NCU01242	T0	3342606	3342608	-	3340290	3340292
supercont10.5	3343644	3343858	215	3343712	20	5.44087	2.84885	3.42842	FN1_vs_FN2_peak_1152	-1106	supercont10.5	NCU01242	T0	3342606	3342608	-	3340290	3340292	5991	supercont10.5	NCU01243	T0	3349703	3349705	+	3351578	3351580
supercont10.5	3379569	3379785	217	3379635	23	5.07638	2.55065	3.11134	FN1_vs_FN2_peak_1153	-2954	supercont10.5	NCU01252	T0	3376681	3376683	-	3374815	3374817	1683	supercont10.5	NCU01253	T0	3382717	3382719	-	3381316	3381318
supercont10.5	3424493	3424697	205	3424604	21	5.98626	2.98451	3.91536	FN1_vs_FN2_peak_1154	-6671	supercont10.5	NCU01262	T0	3417933	3417935	-	3417549	3417551	26164	supercont10.5	NCU01266	T0	3450768	3450770	+	3454221	3454223
supercont10.5	3467260	3467459	200	3467403	22	6.55029	3.12017	4.42325	FN1_vs_FN2_peak_1155	-2063	supercont10.5	NCU01269	T0	3465340	3465342	-	3463394	3463396	742	supercont10.5	NCU01270	T0	3469856	3469858	-	3468143	3468145
supercont10.5	3473844	3474898	1055	3474271	29	9.19462	3.49322	6.84824	FN1_vs_FN2_peak_1156	-1479	supercont10.5	NCU01271	T0	3472792	3472794	-	3471270	3471272	2040	supercont10.5	NCU01272	T0	3479409	3479411	-	3476309	3476311
supercont10.5	3475061	3475260	200	3475110	18	4.40921	2.57753	2.52684	FN1_vs_FN2_peak_1157	-2318	supercont10.5	NCU01271	T0	3472792	3472794	-	3471270	3471272	1201	supercont10.5	NCU01272	T0	3479409	3479411	-	3476309	3476311
supercont10.5	3525473	3526179	707	3525648	26	8.97881	3.6628	6.64625	FN1_vs_FN2_peak_1158	-636	supercont10.5	NCU01285	T0	3525012	3525014	-	3523090	3523092	237	supercont10.5	NCU10476	T0	3525885	3525887	+	3528859	3528861
supercont10.5	3537872	3538630	759	3538496	40	12.9981	3.78933	10.4339	FN1_vs_FN2_peak_1159	-915	supercont10.5	NCU01289	T0	3537581	3537583	-	3535640	3535642	1739	supercont10.5	NCU01290	T0	3541895	3541897	-	3540233	3540235
supercont10.5	3545380	3547341	1962	3546271	161	22.7242	2.41572	19.8415	FN1_vs_FN2_peak_1160	-254	supercont10.5	NCU11151	T0	3545443	3545445	+	3546015	3546017	2516	supercont10.5	NCU01292	T0	3549259	3549261	-	3548785	3548787
supercont10.5	3552721	3553447	727	3553017	43	11.9584	3.37122	9.43968	FN1_vs_FN2_peak_1161	-3758	supercont10.5	NCU01292	T0	3549259	3549261	-	3548785	3548787	1034	supercont10.5	NCU01294	T0	3554051	3554053	+	3556750	3556752
supercont10.5	3566034	3567101	1068	3566781	79	9.36634	2.12255	7.00811	FN1_vs_FN2_peak_1162	-1954	supercont10.5	NCU01297	T0	3564827	3564829	-	3563372	3563374	2675	supercont10.5	NCU01298	T0	3569456	3569458	+	3570170	3570172
supercont10.5	3587029	3588086	1058	3587846	42	14.9569	4.14518	12.3072	FN1_vs_FN2_peak_1163	-1008	supercont10.5	NCU01305	T0	3586838	3586840	-	3585061	3585063	357	supercont10.5	NCU01306	T0	3588203	3588205	+	3589373	3589375
supercont10.5	3623458	3623788	331	3623683	26	6.85524	2.95933	4.70294	FN1_vs_FN2_peak_1164	-5091	supercont10.5	NCU01312	T0	3618592	3618594	-	3617620	3617622	2793	supercont10.5	NCU01314	T0	3626476	3626478	+	3626958	3626960
supercont10.5	3624052	3624308	257	3624166	22	4.22656	2.31688	2.37923	FN1_vs_FN2_peak_1165	-264	supercont10.5	NCU01313	T0	3623177	3623179	+	3623900	3623902	2310	supercont10.5	NCU01314	T0	3626476	3626478	+	3626958	3626960
supercont10.5	3654459	3655029	571	3654845	123	62.0272	6.90363	58.6149	FN1_vs_FN2_peak_1166	-1087	supercont10.5	NCU01321	T0	3653758	3653760	-	3651952	3651954	602	supercont10.5	NCU01322	T0	3655447	3655449	+	3656506	3656508
supercont10.5	3725147	3725534	388	3725193	24	6.52051	2.97282	4.40451	FN1_vs_FN2_peak_1167	-2995	supercont10.5	NCU01346	T0	3721604	3721606	+	3722196	3722198	2363	supercont10.5	NCU01347	T0	3728830	3728832	-	3727554	3727556
supercont10.5	3734211	3734465	255	3734289	18	4.13084	2.46902	2.29415	FN1_vs_FN2_peak_1168	-247	supercont10.5	NCU11624	T0	3733734	3733736	+	3734040	3734042	2570	supercont10.5	NCU01349	T0	3736859	3736861	+	3740507	3740509
supercont10.5	3745736	3745964	229	3745852	38	4.32641	1.93133	2.46848	FN1_vs_FN2_peak_1169	-1234	supercont10.5	NCU01351	T0	3743447	3743449	+	3744616	3744618	1848	supercont10.5	NCU01353	T0	3747700	3747702	+	3749999	3750001
supercont10.5	3746074	3746863	790	3746235	50	14.193	3.50052	11.576	FN1_vs_FN2_peak_1170	-1617	supercont10.5	NCU01351	T0	3743447	3743449	+	3744616	3744618	1465	supercont10.5	NCU01353	T0	3747700	3747702	+	3749999	3750001
supercont10.5	3751000	3751209	210	3751176	103	12.3422	2.17266	9.8094	FN1_vs_FN2_peak_1171	-1175	supercont10.5	NCU01353	T0	3747700	3747702	+	3749999	3750001	418	supercont10.5	NCU11138	T0	3757567	3757569	-	3751592	3751594
supercont10.5	3757726	3758268	543	3758053	33	10.6221	3.63064	8.17935	FN1_vs_FN2_peak_1172	-486	supercont10.5	NCU11138	T0	3757567	3757569	-	3751592	3751594	1325	supercont10.5	NCU01355	T0	3759378	3759380	+	3760779	3760781
supercont10.5	3846426	3846862	437	3846624	32	8.79843	3.18118	6.48336	FN1_vs_FN2_peak_1173	-1054	supercont10.5	NCU01382	T0	3845570	3845572	-	3842379	3842381	1022	supercont10.5	NCU01383	T0	3847646	3847648	+	3848046	3848048
supercont10.5	3848215	3848463	249	3848290	22	6.18784	2.98882	4.09871	FN1_vs_FN2_peak_1174	-242	supercont10.5	NCU01383	T0	3847646	3847648	+	3848046	3848048	12000	supercont10.5	NCU01385	T0	3860290	3860292	+	3860774	3860776
supercont10.5	3881897	3882253	357	3882087	42	6.8921	2.35883	4.73677	FN1_vs_FN2_peak_1175	-1148	supercont10.5	NCU01391	T0	3880939	3880941	-	3880669	3880671	4357	supercont10.5	NCU01393	T0	3887567	3887569	-	3886442	3886444
supercont10.5	3882495	3882833	339	3882654	44	10.7651	3.06989	8.31509	FN1_vs_FN2_peak_1176	-1715	supercont10.5	NCU01391	T0	3880939	3880941	-	3880669	3880671	3790	supercont10.5	NCU01393	T0	3887567	3887569	-	3886442	3886444
supercont10.5	3896093	3896297	205	3896266	19	4.9149	2.71319	2.96417	FN1_vs_FN2_peak_1177	-1215	supercont10.5	NCU01395	T0	3895051	3895053	-	3893487	3893489	1094	supercont10.5	NCU01396	T0	3898067	3898069	-	3897358	3897360
supercont10.5	3896884	3897229	346	3897066	25	7.27345	3.1588	5.08193	FN1_vs_FN2_peak_1178	-2015	supercont10.5	NCU01395	T0	3895051	3895053	-	3893487	3893489	294	supercont10.5	NCU01396	T0	3898067	3898069	-	3897358	3897360
supercont10.5	3897542	3898034	493	3897886	34	8.03482	2.87854	5.78087	FN1_vs_FN2_peak_1179	-2835	supercont10.5	NCU01395	T0	3895051	3895053	-	3893487	3893489	1705	supercont10.5	NCU01397	T0	3899591	3899593	+	3900575	3900577
supercont10.5	3981574	3981813	240	3981755	27	7.44695	3.08402	5.24148	FN1_vs_FN2_peak_1180	-2268	supercont10.5	NCU01414	T0	3979487	3979489	-	3977558	3977560	5939	supercont10.5	NCU01415	T0	3987694	3987696	+	3989159	3989161
supercont10.5	3989991	3990211	221	3990084	34	7.3437	2.70758	5.14669	FN1_vs_FN2_peak_1181	-923	supercont10.5	NCU01415	T0	3987694	3987696	+	3989159	3989161	3160	supercont10.5	NCU01416	T0	3993244	3993246	+	3993820	3993822
supercont10.5	4082631	4082830	200	4082712	20	5.44087	2.84885	3.42842	FN1_vs_FN2_peak_1182	-4445	supercont10.5	NCU06638	T0	4074111	4074113	+	4078265	4078267	783	supercont10.5	NCU06640	T0	4083811	4083813	-	4083493	4083495
supercont10.5	4088672	4089103	432	4088826	20	5.44087	2.84885	3.42842	FN1_vs_FN2_peak_1183	-1625	supercont10.5	NCU06641	T0	4086956	4086958	+	4087199	4087201	9910	supercont10.5	NCU06643	T0	4098736	4098738	+	4099367	4099369
supercont10.5	4129080	4129362	283	4129100	35	3.98443	1.90938	2.1659	FN1_vs_FN2_peak_1184	-1826	supercont10.5	NCU06651	T0	4127274	4127276	-	4126957	4126959	2129	supercont10.5	NCU06652	T0	4132728	4132730	-	4131227	4131229
supercont10.5	4150877	4151084	208	4151006	19	4.9149	2.71319	2.96417	FN1_vs_FN2_peak_1185	-805	supercont10.5	NCU06657	T0	4150201	4150203	-	4149205	4149207	1631	supercont10.5	NCU06658	T0	4154276	4154278	-	4152635	4152637
supercont10.5	4153629	4154643	1015	4153955	47	25.1974	6.51165	22.2568	FN1_vs_FN2_peak_1186	-3754	supercont10.5	NCU06657	T0	4150201	4150203	-	4149205	4149207	1142	supercont10.5	NCU06659	T0	4155097	4155099	+	4156797	4156799
supercont10.5	4202203	4202444	242	4202295	109	5.43176	1.56728	3.42842	FN1_vs_FN2_peak_1187	-981	supercont10.5	NCU06669	T0	4199089	4199091	+	4201312	4201314	1137	supercont10.5	NCU11338	T0	4203432	4203434	+	4203672	4203674
supercont10.5	4223720	4223930	211	4223760	24	5.1212	2.51835	3.15047	FN1_vs_FN2_peak_1188	-1620	supercont10.5	NCU06675	T0	4222140	4222142	-	4219942	4219944	1066	supercont10.5	NCU06676	T0	4227753	4227755	-	4224824	4224826
supercont10.5	4292340	4292854	515	4292583	44	6.99817	2.33153	4.83519	FN1_vs_FN2_peak_1189	-2649	supercont10.5	NCU06690	T0	4289934	4289936	-	4288984	4288986	1438	supercont10.5	NCU06691	T0	4294021	4294023	+	4295248	4295250
supercont10.5	4296200	4296880	681	4296651	56	27.4133	6.0406	24.4284	FN1_vs_FN2_peak_1190	-1401	supercont10.5	NCU06691	T0	4294021	4294023	+	4295248	4295250	2004	supercont10.5	NCU06693	T0	4298655	4298657	+	4299486	4299488
supercont10.5	4296958	4297284	327	4297102	30	9.01598	3.36809	6.6811	FN1_vs_FN2_peak_1191	-1852	supercont10.5	NCU06691	T0	4294021	4294023	+	4295248	4295250	1553	supercont10.5	NCU06693	T0	4298655	4298657	+	4299486	4299488
supercont10.5	4297669	4297868	200	4297784	23	6.0304	2.86914	3.95511	FN1_vs_FN2_peak_1192	-2534	supercont10.5	NCU06691	T0	4294021	4294023	+	4295248	4295250	871	supercont10.5	NCU06693	T0	4298655	4298657	+	4299486	4299488
supercont10.5	4388296	4388597	302	4388534	18	4.40921	2.57753	2.52684	FN1_vs_FN2_peak_1193	-371	supercont10.5	NCU06721	T0	4388163	4388165	-	4386743	4386745	133	supercont10.5	NCU06722	T0	4388667	4388669	+	4390384	4390386
supercont10.5	4397392	4397762	371	4397639	28	7.7469	3.11454	5.51272	FN1_vs_FN2_peak_1194	-614	supercont10.5	NCU06724	T0	4397025	4397027	-	4394830	4394832	5159	supercont10.5	NCU06725	T0	4405694	4405696	-	4402796	4402798
supercont10.5	4400586	4402291	1706	4401525	110	68.4152	9.06256	64.93	FN1_vs_FN2_peak_1195	-4500	supercont10.5	NCU06724	T0	4397025	4397027	-	4394830	4394832	1273	supercont10.5	NCU06725	T0	4405694	4405696	-	4402796	4402798
supercont10.5	4402417	4402770	354	4402588	23	6.05737	2.87835	3.98041	FN1_vs_FN2_peak_1196	-5563	supercont10.5	NCU06724	T0	4397025	4397027	-	4394830	4394832	210	supercont10.5	NCU06725	T0	4405694	4405696	-	4402796	4402798
supercont10.5	4414841	4415185	345	4414970	33	8.86204	3.14237	6.54271	FN1_vs_FN2_peak_1197	-2379	supercont10.5	NCU11635	T0	4412591	4412593	-	4412267	4412269	1508	supercont10.5	NCU06729	T0	4416478	4416480	+	4417782	4417784
supercont10.5	4415438	4415687	250	4415616	26	6.08106	2.71982	4.00191	FN1_vs_FN2_peak_1198	-3025	supercont10.5	NCU11635	T0	4412591	4412593	-	4412267	4412269	862	supercont10.5	NCU06729	T0	4416478	4416480	+	4417782	4417784
supercont10.5	4428813	4429140	328	4429046	21	5.98626	2.98451	3.91536	FN1_vs_FN2_peak_1199	-2967	supercont10.5	NCU06731	T0	4426079	4426081	-	4423644	4423646	2482	supercont10.5	NCU06732	T0	4431528	4431530	+	4433800	4433802
supercont10.5	4429370	4429627	258	4429492	21	5.98626	2.98451	3.91536	FN1_vs_FN2_peak_1200	-3413	supercont10.5	NCU06731	T0	4426079	4426081	-	4423644	4423646	2036	supercont10.5	NCU06732	T0	4431528	4431530	+	4433800	4433802
supercont10.5	4486818	4487330	513	4487128	72	8.8613	2.14514	6.54237	FN1_vs_FN2_peak_1201	-672	supercont10.5	NCU09530	T0	4486456	4486458	-	4486144	4486146	6842	supercont10.5	NCU09532	T0	4494949	4494951	-	4493968	4493970
supercont10.5	4489455	4490983	1529	4490297	110	20.8921	2.81821	18.0604	FN1_vs_FN2_peak_1202	-3841	supercont10.5	NCU09530	T0	4486456	4486458	-	4486144	4486146	3673	supercont10.5	NCU09532	T0	4494949	4494951	-	4493968	4493970
supercont10.5	4500205	4500841	637	4500382	44	13.6613	3.70099	11.0662	FN1_vs_FN2_peak_1203	-602	supercont10.5	NCU09534	T0	4499780	4499782	-	4499008	4499010	884	supercont10.5	NCU09535	T0	4501266	4501268	+	4502952	4502954
supercont10.5	4532209	4532514	306	4532372	23	5.18127	2.58499	3.20583	FN1_vs_FN2_peak_1204	-2616	supercont10.5	NCU09540	T0	4527951	4527953	+	4529754	4529756	521	supercont10.5	NCU09541	T0	4532893	4532895	+	4534292	4534294
supercont10.5	4575507	4576167	661	4575723	39	14.3574	4.21906	11.7323	FN1_vs_FN2_peak_1205	-5166	supercont10.5	NCU10951	T0	4569546	4569548	+	4570555	4570557	5744	supercont10.5	NCU09556	T0	4581467	4581469	+	4583389	4583391
supercont10.5	4603934	4604156	223	4604049	17	3.92472	2.44187	2.11215	FN1_vs_FN2_peak_1206	-1999	supercont10.5	NCU01478	T0	4602050	4602052	-	4598974	4598976	2431	supercont10.5	NCU01477	T0	4608475	4608477	-	4606478	4606480
supercont10.5	4682256	4682633	378	4682436	23	7.01014	3.21192	4.84663	FN1_vs_FN2_peak_1207	-920	supercont10.5	NCU01457	T0	4679249	4679251	+	4681514	4681516	2168	supercont10.5	NCU01456	T0	4684604	4684606	+	4686150	4686152
supercont10.5	4683057	4683295	239	4683127	22	5.39323	2.70911	3.39629	FN1_vs_FN2_peak_1208	-1611	supercont10.5	NCU01457	T0	4679249	4679251	+	4681514	4681516	1477	supercont10.5	NCU01456	T0	4684604	4684606	+	4686150	4686152
supercont10.5	4698695	4699050	356	4698853	21	5.98626	2.98451	3.91536	FN1_vs_FN2_peak_1209	-311	supercont10.5	NCU01451	T0	4698542	4698544	-	4698009	4698011	2628	supercont10.5	NCU01450	T0	4702345	4702347	-	4701479	4701481
supercont10.5	4700431	4701392	962	4701017	43	21.7393	5.96901	18.8825	FN1_vs_FN2_peak_1210	-2475	supercont10.5	NCU01451	T0	4698542	4698544	-	4698009	4698011	464	supercont10.5	NCU01450	T0	4702345	4702347	-	4701479	4701481
supercont10.5	4702608	4702945	338	4702786	28	10.2881	3.93412	7.86728	FN1_vs_FN2_peak_1211	-441	supercont10.5	NCU01450	T0	4702345	4702347	-	4701479	4701481	3293	supercont10.5	NCU01449	T1	4708398	4708400	-	4706077	4706079
supercont10.5	4800663	4802082	1420	4801125	158	18.961	2.22302	16.1843	FN1_vs_FN2_peak_1212	-18430	supercont10.5	NCU01428	T0	4782279	4782281	+	4782693	4782695	3514	supercont10.5	NCU04095	T0	4808760	4808762	-	4804637	4804639
supercont10.5	4835639	4836027	389	4835940	31	6.9483	2.73211	4.78856	FN1_vs_FN2_peak_1213	-1454	supercont10.5	NCU04102	T0	4834486	4834488	-	4832559	4832561	3141	supercont10.5	NCU04103	T0	4839081	4839083	+	4839557	4839559
supercont10.5	4839767	4840640	874	4839930	44	11.5137	3.22711	9.02021	FN1_vs_FN2_peak_1214	-371	supercont10.5	NCU04103	T0	4839081	4839083	+	4839557	4839559	5492	supercont10.5	NCU04104	T0	4848473	4848475	-	4845420	4845422
supercont10.5	4840966	4841165	200	4841021	20	5.12058	2.72892	3.15047	FN1_vs_FN2_peak_1215	-1462	supercont10.5	NCU04103	T0	4839081	4839083	+	4839557	4839559	4401	supercont10.5	NCU04104	T0	4848473	4848475	-	4845420	4845422
supercont10.5	4864890	4865098	209	4864907	68	3.36542	1.51197	1.66265	FN1_vs_FN2_peak_1216	-2671	supercont10.5	NCU04106	T0	4862236	4862238	-	4860927	4860929	2590	supercont10.5	NCU04108	T0	4867497	4867499	+	4869330	4869332
supercont10.5	4865325	4865592	268	4865429	49	11.167	2.96028	8.68991	FN1_vs_FN2_peak_1217	-280	supercont10.5	NCU04107	T0	4865149	4865151	-	4864450	4864452	2068	supercont10.5	NCU04108	T0	4867497	4867499	+	4869330	4869332
supercont10.5	4866022	4866418	397	4866273	33	7.25541	2.72624	5.0656	FN1_vs_FN2_peak_1218	-1124	supercont10.5	NCU04107	T0	4865149	4865151	-	4864450	4864452	1224	supercont10.5	NCU04108	T0	4867497	4867499	+	4869330	4869332
supercont10.5	4866873	4867161	289	4866913	29	5.48565	2.42285	3.46945	FN1_vs_FN2_peak_1219	-1764	supercont10.5	NCU04107	T0	4865149	4865151	-	4864450	4864452	584	supercont10.5	NCU04108	T0	4867497	4867499	+	4869330	4869332
supercont10.5	4920000	4920688	689	4920500	27	7.89026	3.22348	5.64734	FN1_vs_FN2_peak_1220	-1534	supercont10.5	NCU04122	T0	4918966	4918968	-	4917965	4917967	2558	supercont10.5	NCU04124	T0	4925436	4925438	-	4923056	4923058
supercont10.5	4941487	4942319	833	4941849	35	15.3035	4.88374	12.6392	FN1_vs_FN2_peak_1221	-424	supercont10.5	NCU04129	T0	4940183	4940185	+	4941423	4941425	708	supercont10.5	NCU04130	T0	4942557	4942559	+	4944560	4944562
supercont10.5	4973975	4974203	229	4974123	26	6.49832	2.84787	4.38349	FN1_vs_FN2_peak_1222	-1849	supercont10.5	NCU04140	T0	4972274	4972276	-	4971539	4971541	842	supercont10.5	NCU04142	T0	4974965	4974967	+	4977145	4977147
supercont10.5	4996596	4996859	264	4996672	21	5.98626	2.98451	3.91536	FN1_vs_FN2_peak_1223	-3040	supercont10.5	NCU04146	T0	4992811	4992813	+	4993630	4993632	4141	supercont10.5	NCU04147	T0	5002076	5002078	-	5000811	5000813
supercont10.5	5024705	5024950	246	5024788	68	8.50607	2.15178	6.21298	FN1_vs_FN2_peak_1224	-2730	supercont10.5	NCU04156	T0	5021201	5021203	+	5022056	5022058	3689	supercont10.5	NCU04158	T0	5028477	5028479	+	5029941	5029943
supercont10.5	5041949	5042148	200	5042116	20	5.44087	2.84885	3.42842	FN1_vs_FN2_peak_1225	-855	supercont10.5	NCU04161	T0	5041261	5041263	-	5036737	5036739	53	supercont10.5	NCU04162	T0	5042169	5042171	+	5043407	5043409
supercont10.5	5127146	5127424	279	5127241	20	5.0445	2.70072	3.0819	FN1_vs_FN2_peak_1226	-4097	supercont10.5	NCU04182	T0	5121896	5121898	+	5123142	5123144	7512	supercont10.5	NCU04185	T0	5134753	5134755	+	5136259	5136261
supercont10.5	5162393	5163199	807	5162556	46	14.7817	3.8373	12.139	FN1_vs_FN2_peak_1227	-380	supercont10.5	NCU04193	T0	5162176	5162178	-	5161226	5161228	1010	supercont10.5	NCU04194	T0	5163566	5163568	+	5165249	5165251
supercont10.5	5179958	5180719	762	5180517	34	10.3799	3.49427	7.95409	FN1_vs_FN2_peak_1228	-2088	supercont10.5	NCU04199	T0	5178429	5178431	-	5177292	5177294	4403	supercont10.5	NCU04201	T0	5184920	5184922	+	5188676	5188678
supercont10.5	5181790	5182187	398	5181878	21	4.38677	2.41367	2.52068	FN1_vs_FN2_peak_1229	-3449	supercont10.5	NCU04199	T0	5178429	5178431	-	5177292	5177294	3042	supercont10.5	NCU04201	T0	5184920	5184922	+	5188676	5188678
supercont10.5	5182364	5182943	580	5182778	44	7.60106	2.4446	5.38441	FN1_vs_FN2_peak_1230	-4349	supercont10.5	NCU04199	T0	5178429	5178431	-	5177292	5177294	2142	supercont10.5	NCU04201	T0	5184920	5184922	+	5188676	5188678
supercont10.5	5354686	5354904	219	5354786	32	5.65789	2.36655	3.62475	FN1_vs_FN2_peak_1231	-1333	supercont10.5	NCU04249	T0	5353453	5353455	-	5352991	5352993	5570	supercont10.5	NCU04251	T0	5363134	5363136	-	5360354	5360356
supercont10.5	5427526	5427743	218	5427594	23	5.09122	2.5555	3.12526	FN1_vs_FN2_peak_1232	-774	supercont10.5	NCU04265	T0	5426820	5426822	-	5424735	5424737	2329	supercont10.5	NCU04266	T0	5429923	5429925	+	5430196	5430198
supercont10.5	5427975	5428507	533	5428328	31	9.39782	3.41382	7.03803	FN1_vs_FN2_peak_1233	-1508	supercont10.5	NCU04265	T0	5426820	5426822	-	5424735	5424737	1595	supercont10.5	NCU04266	T0	5429923	5429925	+	5430196	5430198
supercont10.5	5428615	5429073	459	5428771	26	6.65626	2.89697	4.52114	FN1_vs_FN2_peak_1234	-1951	supercont10.5	NCU04265	T0	5426820	5426822	-	5424735	5424737	1152	supercont10.5	NCU04266	T0	5429923	5429925	+	5430196	5430198
supercont10.5	5429132	5429428	297	5429287	22	4.80441	2.50864	2.87831	FN1_vs_FN2_peak_1235	-2467	supercont10.5	NCU04265	T0	5426820	5426822	-	5424735	5424737	636	supercont10.5	NCU04266	T0	5429923	5429925	+	5430196	5430198
supercont10.5	5460894	5461132	239	5460992	33	6.41701	2.51889	4.30803	FN1_vs_FN2_peak_1236	-1688	supercont10.5	NCU04273	T0	5459304	5459306	-	5457840	5457842	1292	supercont10.5	NCU04274	T0	5462284	5462286	+	5463295	5463297
supercont10.5	5469096	5469828	733	5469674	220	10.5655	1.60108	8.12693	FN1_vs_FN2_peak_1237	-1050	supercont10.5	NCU04276	T0	5468624	5468626	-	5468205	5468207	1244	supercont10.5	NCU04277	T0	5472115	5472117	-	5470916	5470918
supercont10.5	5512723	5513017	295	5512737	24	4.15192	2.21902	2.31302	FN1_vs_FN2_peak_1238	-578	supercont10.5	NCU04289	T0	5512159	5512161	-	5510750	5510752	958	supercont10.5	NCU04290	T0	5513695	5513697	+	5515913	5515915
supercont10.5	5569102	5570133	1032	5569555	166	141.267	15.9614	137.19	FN1_vs_FN2_peak_1239	-808	supercont10.5	NCU04306	T0	5567284	5567286	+	5568745	5568747	876	supercont10.5	NCU04307	T0	5570431	5570433	+	5571025	5571027
supercont10.5	5643387	5643740	354	5643543	21	3.51993	2.12079	1.77474	FN1_vs_FN2_peak_1240	-911	supercont10.5	NCU04330	T0	5641770	5641772	+	5642630	5642632	3700	supercont10.5	NCU04331	T0	5648417	5648419	-	5647241	5647243
supercont10.5	5760092	5761158	1067	5760372	63	7.8448	2.13239	5.60465	FN1_vs_FN2_peak_1241	-2244	supercont10.5	NCU08936	T1	5758128	5758130	-	5756751	5756753	4366	supercont10.5	NCU08938	T0	5766140	5766142	-	5764736	5764738
supercont10.5	5771810	5772118	309	5771969	20	5.44087	2.84885	3.42842	FN1_vs_FN2_peak_1242	-2159	supercont10.5	NCU08939	T0	5768297	5768299	+	5769808	5769810	255	supercont10.5	NCU08940	T0	5772908	5772910	-	5772222	5772224
supercont10.5	5772756	5773692	937	5773227	101	80.6326	13.2547	77.0375	FN1_vs_FN2_peak_1243	-319	supercont10.5	NCU08940	T0	5772908	5772910	-	5772222	5772224	1343	supercont10.5	NCU08941	T0	5774570	5774572	+	5775982	5775984
supercont10.5	5789598	5790239	642	5789830	39	17.0142	4.98401	14.2922	FN1_vs_FN2_peak_1244	-916	supercont10.5	NCU08946	T0	5788914	5788916	-	5788009	5788011	3671	supercont10.5	NCU08948	T0	5793501	5793503	+	5795189	5795191
supercont10.5	5821177	5821597	421	5821365	191	12.9864	1.77571	10.4235	FN1_vs_FN2_peak_1245	-1129	supercont10.5	NCU08957	T0	5815807	5815809	+	5820234	5820236	724	supercont10.5	NCU08959	T0	5823664	5823666	-	5822087	5822089
supercont10.5	5851608	5851854	247	5851751	28	6.58984	2.77173	4.45965	FN1_vs_FN2_peak_1246	-2302	supercont10.5	NCU08964	T0	5848323	5848325	+	5849447	5849449	2548	supercont10.5	NCU08965	T0	5854299	5854301	+	5856384	5856386
supercont10.5	5851989	5852229	241	5852052	29	4.45441	2.15141	2.56562	FN1_vs_FN2_peak_1247	-2603	supercont10.5	NCU08964	T0	5848323	5848325	+	5849447	5849449	2247	supercont10.5	NCU08965	T0	5854299	5854301	+	5856384	5856386
supercont10.5	5916916	5917249	334	5917101	32	8.31785	3.04995	6.04283	FN1_vs_FN2_peak_1248	-27761	supercont10.5	NCU10063	T0	5889340	5889342	-	5888129	5888131	1673	supercont10.5	NCU09841	T0	5918774	5918776	+	5919448	5919450
supercont10.5	5918131	5918358	228	5918299	22	6.55029	3.12017	4.42325	FN1_vs_FN2_peak_1249	-28959	supercont10.5	NCU10063	T0	5889340	5889342	-	5888129	5888131	475	supercont10.5	NCU09841	T0	5918774	5918776	+	5919448	5919450
supercont10.5	5926419	5927236	818	5926909	39	14.5331	4.26728	11.9013	FN1_vs_FN2_peak_1250	-860	supercont10.5	NCU09843	T0	5926049	5926051	-	5924381	5924383	677	supercont10.5	NCU09844	T0	5928683	5928685	-	5927584	5927586
supercont10.5	6132753	6133004	252	6132910	25	5.98872	2.74239	3.91663	FN1_vs_FN2_peak_1251	-3586	supercont10.5	NCU07240	T0	6128201	6128203	+	6129322	6129324	2800	supercont10.5	NCU07238	T0	6135710	6135712	+	6137528	6137530
supercont10.5	6207404	6207696	293	6207457	50	3.70327	1.67435	1.93586	FN1_vs_FN2_peak_1252	-1867	supercont10.5	NCU07222	T0	6204787	6204789	+	6205588	6205590	931	supercont10.5	NCU07221	T0	6208388	6208390	+	6211163	6211165
supercont10.5	6231807	6232021	215	6231941	36	12.361	3.90263	9.82324	FN1_vs_FN2_peak_1253	-1377	supercont10.5	NCU07212	T0	6230564	6230566	-	6229895	6229897	1334	supercont10.5	NCU07210	T0	6234415	6234417	-	6233273	6233275
supercont10.5	6244707	6244938	232	6244822	32	13.0765	4.47676	10.5049	FN1_vs_FN2_peak_1254	-3733	supercont10.5	NCU07207	T0	6241089	6241091	-	6239638	6239640	1315	supercont10.5	NCU11348	T0	6246137	6246139	+	6246574	6246576
supercont10.5	6247496	6247763	268	6247584	29	5.6514	2.46732	3.61917	FN1_vs_FN2_peak_1255	-1008	supercont10.5	NCU11348	T0	6246137	6246139	+	6246574	6246576	884	supercont10.5	NCU07205	T0	6248468	6248470	+	6250175	6250177
supercont10.5	6278430	6278666	237	6278560	22	6.55029	3.12017	4.42325	FN1_vs_FN2_peak_1256	-794	supercont10.5	NCU07194	T0	6276335	6276337	+	6277764	6277766	475	supercont10.5	NCU07193	T0	6279035	6279037	+	6280412	6280414
supercont10.5	6281613	6281997	385	6281788	55	6.47498	2.04865	4.36261	FN1_vs_FN2_peak_1257	-1374	supercont10.5	NCU07193	T0	6279035	6279037	+	6280412	6280414	680	supercont10.5	NCU07192	T0	6282468	6282470	+	6285083	6285085
supercont10.5	6290469	6290682	214	6290514	29	5.97718	2.55551	3.91536	FN1_vs_FN2_peak_1258	-554	supercont10.5	NCU07191	T0	6289960	6289962	-	6287426	6287428	3137	supercont10.5	NCU07190	T0	6294880	6294882	-	6293649	6293651
supercont10.5	6290935	6291667	733	6291544	56	6.58824	2.05173	4.45823	FN1_vs_FN2_peak_1259	-1584	supercont10.5	NCU07191	T0	6289960	6289962	-	6287426	6287428	2107	supercont10.5	NCU07190	T0	6294880	6294882	-	6293649	6293651
supercont10.5	6333913	6335185	1273	6334812	151	37.5281	3.46634	34.3902	FN1_vs_FN2_peak_1260	-1157	supercont10.5	NCU10166	T0	6333655	6333657	-	6332114	6332116	771	supercont10.5	NCU07178	T0	6336175	6336177	-	6335581	6335583
supercont10.5	6371293	6371905	613	6371560	46	16.9496	4.34387	14.2297	FN1_vs_FN2_peak_1261	-240	supercont10.5	NCU07167	T0	6371320	6371322	-	6370232	6370234	563	supercont10.5	NCU07166	T0	6372123	6372125	+	6373467	6373469
supercont10.5	6435968	6436225	258	6436147	63	16.1108	3.31595	13.4194	FN1_vs_FN2_peak_1262	-287	supercont10.5	NCU11673	T0	6435237	6435239	+	6435858	6435860
supercont10.6	1	256	256	53	88	23.0278	3.48342	20.14	FN1_vs_FN2_peak_1263										1308	supercont10.6	NCU07143	T0	2579	2581	-	1359	1361
supercont10.6	39791	40235	445	40036	29	5.01744	2.29856	3.05683	FN1_vs_FN2_peak_1264	-1324	supercont10.6	NCU07133	T0	38712	38714	-	37509	37511	102	supercont10.6	NCU07132	T0	41492	41494	-	40136	40138
supercont10.6	70919	71119	201	70961	22	5.90588	2.8883	3.84978	FN1_vs_FN2_peak_1265	-679	supercont10.6	NCU07123	T0	70282	70284	-	68126	68128	764	supercont10.6	NCU07122	T0	71725	71727	+	72157	72159
supercont10.6	72196	72561	366	72452	25	7.37684	3.19343	5.17712	FN1_vs_FN2_peak_1266	-293	supercont10.6	NCU07122	T0	71725	71727	+	72157	72159	728	supercont10.6	NCU07121	T0	75433	75435	-	73178	73180
supercont10.6	100657	100882	226	100792	28	5.34371	2.42062	3.35071	FN1_vs_FN2_peak_1267	-6836	supercont10.6	NCU07119	T0	93956	93958	-	78380	78382	1339	supercont10.6	NCU07117	T0	102131	102133	+	103865	103867
supercont10.6	174011	175476	1466	174608	94	72.802	12.4462	69.2733	FN1_vs_FN2_peak_1268	-2296	supercont10.6	NCU07099	T0	172312	172314	-	171112	171114	1830	supercont10.6	NCU07098	T0	176438	176440	+	178496	178498
supercont10.6	444390	444887	498	444724	76	45.9407	8.27758	42.7046	FN1_vs_FN2_peak_1269	-11710	supercont10.6	NCU12076	T0	432497	432499	+	433012	433014	1657	supercont10.6	NCU04702	T0	446381	446383	+	447915	447917
supercont10.6	501232	501689	458	501404	111	15.3359	2.34416	12.6705	FN1_vs_FN2_peak_1270	-14381	supercont10.6	NCU04713	T0	484837	484839	+	487021	487023	7740	supercont10.6	NCU12080	T0	509857	509859	-	509142	509144
supercont10.6	505517	505719	203	505561	37	6.60397	2.43376	4.47259	FN1_vs_FN2_peak_1271	-18538	supercont10.6	NCU04713	T0	484837	484839	+	487021	487023	3583	supercont10.6	NCU12080	T0	509857	509859	-	509142	509144
supercont10.6	510211	510913	703	510650	67	11.0288	2.48765	8.56203	FN1_vs_FN2_peak_1272	-793	supercont10.6	NCU12080	T0	509857	509859	-	509142	509144	4334	supercont10.6	NCU04718	T0	514984	514986	+	516813	516815
supercont10.6	511053	511485	433	511423	47	4.97548	1.91893	3.02033	FN1_vs_FN2_peak_1273	-1566	supercont10.6	NCU12080	T0	509857	509859	-	509142	509144	3561	supercont10.6	NCU04718	T0	514984	514986	+	516813	516815
supercont10.6	512341	512571	231	512486	62	5.11846	1.7812	3.15005	FN1_vs_FN2_peak_1274	-2629	supercont10.6	NCU12080	T0	509857	509859	-	509142	509144	2498	supercont10.6	NCU04718	T0	514984	514986	+	516813	516815
supercont10.6	513678	513976	299	513700	42	5.2213	2.03926	3.24092	FN1_vs_FN2_peak_1275	-3843	supercont10.6	NCU12080	T0	509857	509859	-	509142	509144	1284	supercont10.6	NCU04718	T0	514984	514986	+	516813	516815
supercont10.6	518033	518912	880	518446	50	24.5311	5.93847	21.6065	FN1_vs_FN2_peak_1276	-1631	supercont10.6	NCU04718	T0	514984	514986	+	516813	516815	10644	supercont10.6	NCU04719	T0	529810	529812	-	529088	529090
supercont10.6	520579	520891	313	520698	27	9.62598	3.79846	7.24758	FN1_vs_FN2_peak_1277	-3883	supercont10.6	NCU04718	T0	514984	514986	+	516813	516815	8392	supercont10.6	NCU04719	T0	529810	529812	-	529088	529090
supercont10.6	520949	521161	213	521046	22	6.55029	3.12017	4.42325	FN1_vs_FN2_peak_1278	-4231	supercont10.6	NCU04718	T0	514984	514986	+	516813	516815	8044	supercont10.6	NCU04719	T0	529810	529812	-	529088	529090
supercont10.6	579409	580696	1288	580070	152	124.054	14.6233	120.105	FN1_vs_FN2_peak_1279	-1902	supercont10.6	NCU04730	T0	578168	578170	-	575354	575356	2097	supercont10.6	NCU04731	T0	585456	585458	-	582165	582167
supercont10.6	586732	586987	256	586817	185	7.38818	1.51397	5.18784	FN1_vs_FN2_peak_1280	-1361	supercont10.6	NCU04731	T0	585456	585458	-	582165	582167	4665	supercont10.6	NCU04732	T0	593379	593381	-	591480	591482
supercont10.6	593684	593950	267	593861	40	6.97612	2.42743	4.81401	FN1_vs_FN2_peak_1281	-482	supercont10.6	NCU04732	T0	593379	593381	-	591480	591482	1474	supercont10.6	NCU04733	T0	595335	595337	+	598650	598652
supercont10.6	594086	594668	583	594182	54	8.11794	2.31441	5.85763	FN1_vs_FN2_peak_1282	-803	supercont10.6	NCU04732	T0	593379	593381	-	591480	591482	1153	supercont10.6	NCU04733	T0	595335	595337	+	598650	598652
supercont10.6	608194	608446	253	608287	33	7.29439	2.73604	5.1008	FN1_vs_FN2_peak_1283	-3432	supercont10.6	NCU04735	T0	604010	604012	+	604853	604855	3710	supercont10.6	NCU12081	T0	611997	611999	+	612568	612570
supercont10.6	609852	610849	998	610252	83	8.96318	2.04022	6.63792	FN1_vs_FN2_peak_1284	-5397	supercont10.6	NCU04735	T0	604010	604012	+	604853	604855	1745	supercont10.6	NCU12081	T0	611997	611999	+	612568	612570
supercont10.6	613419	614068	650	613817	58	11.4451	2.74005	8.95487	FN1_vs_FN2_peak_1285	-1247	supercont10.6	NCU12081	T0	611997	611999	+	612568	612570	1601	supercont10.6	NCU04736	T0	615418	615420	+	619984	619986
supercont10.6	614299	614574	276	614404	32	8.29926	3.04492	6.02605	FN1_vs_FN2_peak_1286	-1834	supercont10.6	NCU12081	T0	611997	611999	+	612568	612570	1014	supercont10.6	NCU04736	T0	615418	615420	+	619984	619986
supercont10.6	650690	651272	583	651074	33	9.33159	3.26914	6.97594	FN1_vs_FN2_peak_1287	-660	supercont10.6	NCU10519	T0	650414	650416	-	648144	648146	1383	supercont10.6	NCU04746	T0	653177	653179	-	652455	652457
supercont10.6	726240	726805	566	726417	22	6.55029	3.12017	4.42325	FN1_vs_FN2_peak_1288	-4068	supercont10.6	NCU04764	T0	720910	720912	+	722347	722349	484	supercont10.6	NCU12082	T0	726901	726903	+	727270	727272
supercont10.6	726875	727308	434	727181	32	13.0765	4.47676	10.5049	FN1_vs_FN2_peak_1289	-4832	supercont10.6	NCU04764	T0	720910	720912	+	722347	722349	2557	supercont10.6	NCU04765	T0	729738	729740	+	731114	731116
supercont10.6	728802	729113	312	728886	17	3.92472	2.44187	2.11215	FN1_vs_FN2_peak_1290	-1614	supercont10.6	NCU12082	T0	726901	726903	+	727270	727272	852	supercont10.6	NCU04765	T0	729738	729740	+	731114	731116
supercont10.6	754535	755353	819	755204	60	5.79544	1.89177	3.74994	FN1_vs_FN2_peak_1291	-3700	supercont10.6	NCU04768	T0	749484	749486	+	751502	751504	876	supercont10.6	NCU12083	T0	756515	756517	-	756078	756080
supercont10.6	756526	756838	313	756650	35	8.04754	2.83786	5.7924	FN1_vs_FN2_peak_1292	-135	supercont10.6	NCU12083	T0	756515	756517	-	756078	756080	1785	supercont10.6	NCU04770	T0	758435	758437	+	759401	759403
supercont10.6	762369	762774	406	762648	24	4.81471	2.4225	2.88698	FN1_vs_FN2_peak_1293	-670	supercont10.6	NCU04771	T1	761978	761980	-	760472	760474	1795	supercont10.6	NCU04772	T0	764443	764445	+	767002	767004
supercont10.6	762897	763138	242	763020	24	4.95155	2.46515	2.99866	FN1_vs_FN2_peak_1294	-1042	supercont10.6	NCU04771	T1	761978	761980	-	760472	760474	1423	supercont10.6	NCU04772	T0	764443	764445	+	767002	767004
supercont10.6	767025	767566	542	767389	42	20.8984	5.83335	18.0634	FN1_vs_FN2_peak_1295	-385	supercont10.6	NCU04772	T0	764443	764445	+	767002	767004	926	supercont10.6	NCU04773	T0	768315	768317	+	770262	770264
supercont10.6	773806	774270	465	774084	21	5.98626	2.98451	3.91536	FN1_vs_FN2_peak_1296	-451	supercont10.6	NCU04774	T0	773633	773635	-	771491	771493	1134	supercont10.6	NCU04775	T0	776062	776064	-	775216	775218
supercont10.6	832089	833103	1015	832888	62	12.9651	2.8664	10.4029	FN1_vs_FN2_peak_1297	-3835	supercont10.6	NCU04791	T0	827594	827596	+	829051	829053	573	supercont10.6	NCU10732	T0	833461	833463	+	834532	834534
supercont10.6	857061	857463	403	857235	38	11.0539	3.42638	8.58616	FN1_vs_FN2_peak_1298	-1415	supercont10.6	NCU04797	T0	855820	855822	-	854582	854584	2293	supercont10.6	NCU04798	T0	859528	859530	+	862454	862456
supercont10.6	875355	876756	1402	875988	150	115.744	13.2248	111.861	FN1_vs_FN2_peak_1299	-664	supercont10.6	NCU04801	T0	875324	875326	-	873923	873925	1605	supercont10.6	NCU04802	T1	878393	878395	-	877591	877593
supercont10.6	927716	928022	307	927896	57	6.92974	2.08773	4.77238	FN1_vs_FN2_peak_1300	-2658	supercont10.6	NCU04816	T0	925238	925240	-	924962	924964	886	supercont10.6	NCU04817	T0	930327	930329	-	928780	928782
supercont10.6	973879	974543	665	974158	58	10.7326	2.63098	8.28419	FN1_vs_FN2_peak_1301	-7491	supercont10.6	NCU04827	T0	962502	962504	+	966665	966667	2047	supercont10.6	NCU04830	T0	977970	977972	-	976203	976205
supercont10.6	979143	979989	847	979815	33	10.7798	3.6762	8.32884	FN1_vs_FN2_peak_1302	-1845	supercont10.6	NCU04830	T0	977970	977972	-	976203	976205	9979	supercont10.6	NCU04832	T0	989794	989796	+	991237	991239
supercont10.6	980133	981735	1603	981267	51	11.1749	2.89507	8.69737	FN1_vs_FN2_peak_1303	-3297	supercont10.6	NCU04830	T0	977970	977972	-	976203	976205	8527	supercont10.6	NCU04832	T0	989794	989796	+	991237	991239
supercont10.6	1043500	1043733	234	1043561	29	5.52497	2.43338	3.50555	FN1_vs_FN2_peak_1304	-5346	supercont10.6	NCU04845	T0	1037277	1037279	+	1038213	1038215	6233	supercont10.6	NCU04847	T0	1049794	1049796	+	1050973	1050975
supercont10.6	1062196	1062654	459	1062261	21	5.98626	2.98451	3.91536	FN1_vs_FN2_peak_1305	-2056	supercont10.6	NCU04848	T0	1060205	1060207	-	1056926	1056928	4666	supercont10.6	NCU04850	T0	1066927	1066929	+	1069614	1069616
supercont10.6	1156835	1157117	283	1156981	30	8.17977	3.12275	5.91495	FN1_vs_FN2_peak_1306	-1203	supercont10.6	NCU09795	T0	1155778	1155780	-	1152911	1152913	2704	supercont10.6	NCU09796	T0	1161062	1161064	-	1159683	1159685
supercont10.6	1163571	1163854	284	1163613	17	3.92472	2.44187	2.11215	FN1_vs_FN2_peak_1307	-2551	supercont10.6	NCU09796	T0	1161062	1161064	-	1159683	1159685	1303	supercont10.6	NCU09797	T0	1164916	1164918	+	1165249	1165251
supercont10.6	1215273	1215473	201	1215306	63	7.15646	2.04132	4.97366	FN1_vs_FN2_peak_1308	-2187	supercont10.6	NCU05648	T0	1213119	1213121	-	1210106	1210108	185	supercont10.6	NCU05647	T0	1216425	1216427	-	1215489	1215491
supercont10.6	1250405	1250812	408	1250577	68	25.4154	4.65052	22.4706	FN1_vs_FN2_peak_1309	-421	supercont10.6	NCU05635	T0	1250156	1250158	-	1248336	1248338	1020	supercont10.6	NCU10477	T0	1252323	1252325	-	1251595	1251597
supercont10.6	1269285	1270580	1296	1270044	146	123.415	15.5051	119.469	FN1_vs_FN2_peak_1310	-254	supercont10.6	NCU12093	T0	1269790	1269792	-	1268128	1268130	203	supercont10.6	NCU05630	T0	1270821	1270823	-	1270245	1270247
supercont10.6	1278523	1278845	323	1278694	31	8.73907	3.22349	6.42806	FN1_vs_FN2_peak_1311	-740	supercont10.6	NCU05627	T0	1277954	1277956	-	1276091	1276093	2331	supercont10.6	NCU05626	T0	1281025	1281027	+	1282195	1282197
supercont10.6	1279071	1280679	1609	1279615	138	102.822	12.3378	99.0321	FN1_vs_FN2_peak_1312	-1661	supercont10.6	NCU05627	T0	1277954	1277956	-	1276091	1276093	1410	supercont10.6	NCU05626	T0	1281025	1281027	+	1282195	1282197
supercont10.6	1312313	1313652	1340	1313177	127	103.796	14.3094	99.9979	FN1_vs_FN2_peak_1313	-2891	supercont10.6	NCU05618	T0	1309342	1309344	+	1310284	1310286	366	supercont10.6	NCU05616	T0	1313543	1313545	+	1314745	1314747
supercont10.6	1367359	1367797	439	1367553	40	15.0444	4.32454	12.391	FN1_vs_FN2_peak_1314	-408	supercont10.6	NCU05602	T0	1367145	1367147	-	1365324	1365326	687	supercont10.6	NCU05601	T0	1369463	1369465	-	1368238	1368240
supercont10.6	1393488	1393800	313	1393641	46	15.8865	4.09073	13.2038	FN1_vs_FN2_peak_1315	-192	supercont10.6	NCU05593	T0	1393449	1393451	-	1391619	1391621	717	supercont10.6	NCU05592	T0	1394358	1394360	+	1395269	1395271
supercont10.6	1402372	1403587	1216	1402768	46	18.8541	4.82121	16.0793	FN1_vs_FN2_peak_1316	-959	supercont10.6	NCU05591	T0	1401809	1401811	-	1397009	1397011	6120	supercont10.6	NCU05589	T0	1408888	1408890	+	1411527	1411529
supercont10.6	1403782	1404148	367	1403962	48	10.5029	2.87073	8.06752	FN1_vs_FN2_peak_1317	-2153	supercont10.6	NCU05591	T0	1401809	1401811	-	1397009	1397011	4926	supercont10.6	NCU05589	T0	1408888	1408890	+	1411527	1411529
supercont10.6	1404236	1404561	326	1404385	30	7.35358	2.88894	5.15608	FN1_vs_FN2_peak_1318	-2576	supercont10.6	NCU05591	T0	1401809	1401811	-	1397009	1397011	4503	supercont10.6	NCU05589	T0	1408888	1408890	+	1411527	1411529
supercont10.6	1404825	1405222	398	1404970	23	6.2501	2.94455	4.15678	FN1_vs_FN2_peak_1319	-3161	supercont10.6	NCU05591	T0	1401809	1401811	-	1397009	1397011	3918	supercont10.6	NCU05589	T0	1408888	1408890	+	1411527	1411529
supercont10.6	1425233	1425441	209	1425388	31	6.9483	2.73211	4.78856	FN1_vs_FN2_peak_1320	-195	supercont10.6	NCU05585	T0	1423236	1423238	+	1425191	1425193	3361	supercont10.6	NCU05584	T0	1428749	1428751	+	1429931	1429933
supercont10.6	1549621	1549820	200	1549690	19	4.9149	2.71319	2.96417	FN1_vs_FN2_peak_1321	-3860	supercont10.6	NCU05550	T0	1545830	1545832	-	1544429	1544431	968	supercont10.6	NCU05548	T0	1550658	1550660	+	1552066	1552068
supercont10.6	1612820	1613514	695	1613277	152	130.91	16.1379	126.907	FN1_vs_FN2_peak_1322	-2258	supercont10.6	NCU05527	T0	1611019	1611021	-	1608870	1608872	2050	supercont10.6	NCU05526	T0	1617303	1617305	-	1615325	1615327
supercont10.6	1658842	1659055	214	1658889	26	4.45171	2.24033	2.5639	FN1_vs_FN2_peak_1323	-1014	supercont10.6	NCU05513	T0	1657875	1657877	-	1655953	1655955	264	supercont10.6	NCU12101	T0	1660030	1660032	-	1659151	1659153
supercont10.6	1661583	1661791	209	1661599	60	3.85279	1.62229	2.06674	FN1_vs_FN2_peak_1324	-596	supercont10.6	NCU05512	T0	1661003	1661005	-	1660141	1660143	513	supercont10.6	NCU12102	T0	1663253	1663255	-	1662110	1662112
supercont10.6	1668579	1668781	203	1668699	17	3.82104	2.40033	2.0389	FN1_vs_FN2_peak_1325	-1891	supercont10.6	NCU05510	T0	1666808	1666810	-	1665137	1665139	10551	supercont10.6	NCU05508	T0	1680508	1680510	-	1679248	1679250
supercont10.6	1685674	1685873	200	1685834	24	6.24525	2.88107	4.1523	FN1_vs_FN2_peak_1326	-5326	supercont10.6	NCU05508	T0	1680508	1680510	-	1679248	1679250	4917	supercont10.6	NCU05506	T0	1691156	1691158	-	1690749	1690751
supercont10.6	1710259	1710988	730	1710707	63	40.3547	8.6822	37.1813	FN1_vs_FN2_peak_1327	-526	supercont10.6	NCU05502	T0	1710181	1710183	-	1704347	1704349	1981	supercont10.6	NCU05501	T0	1713598	1713600	-	1712686	1712688
supercont10.6	1792195	1795035	2841	1792795	148	87.8185	8.72935	84.1564	FN1_vs_FN2_peak_1328	-3047	supercont10.6	NCU10012	T0	1788710	1788712	+	1789746	1789748	32375	supercont10.6	NCU09873	T0	1825170	1825170	+	1825374	1825375
supercont10.6	1823763	1824102	340	1823919	51	23.457	5.54218	20.5564	FN1_vs_FN2_peak_1329	-34171	supercont10.6	NCU10012	T0	1788710	1788712	+	1789746	1789748	1251	supercont10.6	NCU09873	T0	1825170	1825170	+	1825374	1825375
supercont10.6	1824344	1825879	1536	1824698	154	39.198	3.53476	36.0394	FN1_vs_FN2_peak_1330	-34950	supercont10.6	NCU10012	T0	1788710	1788712	+	1789746	1789748	472	supercont10.6	NCU09873	T0	1825170	1825170	+	1825374	1825375
supercont10.6	1932877	1933100	224	1932947	31	6.9483	2.73211	4.78856	FN1_vs_FN2_peak_1331	-1071	supercont10.6	NCU04088	T0	1931876	1931878	-	1928199	1928201	2659	supercont10.6	NCU04087	T0	1935606	1935608	+	1936792	1936794
supercont10.6	1933283	1933485	203	1933433	52	6.59679	2.11128	4.46607	FN1_vs_FN2_peak_1332	-1557	supercont10.6	NCU04088	T0	1931876	1931878	-	1928199	1928201	2173	supercont10.6	NCU04087	T0	1935606	1935608	+	1936792	1936794
supercont10.6	2123654	2124507	854	2124190	89	68.5263	12.2093	65.0373	FN1_vs_FN2_peak_1333	-459	supercont10.6	NCU04033	T0	2122618	2122620	+	2123729	2123731	436	supercont10.6	NCU04032	T0	2124626	2124628	+	2125688	2125690
supercont10.6	2166843	2167248	406	2167012	20	5.44087	2.84885	3.42842	FN1_vs_FN2_peak_1334	-2356	supercont10.6	NCU04020	T0	2164656	2164658	-	2162601	2162603	1916	supercont10.6	NCU04019	T0	2168928	2168930	+	2170228	2170230
supercont10.6	2215854	2216242	389	2216051	88	7.73052	1.8768	5.49838	FN1_vs_FN2_peak_1335	-5957	supercont10.6	NCU04007	T0	2205713	2205715	+	2210092	2210094	1210	supercont10.6	NCU04006	T0	2218519	2218521	-	2217259	2217261
supercont10.6	2216733	2217763	1031	2217168	85	16.4972	2.80696	13.7934	FN1_vs_FN2_peak_1336	-7074	supercont10.6	NCU04007	T0	2205713	2205715	+	2210092	2210094	93	supercont10.6	NCU04006	T0	2218519	2218521	-	2217259	2217261
supercont10.6	2218936	2219177	242	2219048	60	7.74743	2.16099	5.51314	FN1_vs_FN2_peak_1337	-529	supercont10.6	NCU04006	T0	2218519	2218521	-	2217259	2217261	1135	supercont10.6	NCU04005	T0	2220183	2220185	+	2221711	2221713
supercont10.6	2237938	2238315	378	2238039	27	7.49583	3.09926	5.28657	FN1_vs_FN2_peak_1338	-2530	supercont10.6	NCU04001	T0	2235509	2235511	-	2233244	2233246	7675	supercont10.6	NCU03998	T0	2247546	2247548	-	2245712	2245714
supercont10.6	2243011	2243278	268	2243164	19	4.8869	2.70243	2.95251	FN1_vs_FN2_peak_1339	-7655	supercont10.6	NCU04001	T0	2235509	2235511	-	2233244	2233246	2550	supercont10.6	NCU03998	T0	2247546	2247548	-	2245712	2245714
supercont10.6	2362105	2362373	269	2362220	19	4.9149	2.71319	2.96417	FN1_vs_FN2_peak_1340	-2874	supercont10.6	NCU03968	T0	2359346	2359348	-	2358078	2358080	2853	supercont10.6	NCU03967	T0	2365073	2365075	+	2365764	2365766
supercont10.6	2362956	2364109	1154	2363702	26	8.97881	3.6628	6.64625	FN1_vs_FN2_peak_1341	-4356	supercont10.6	NCU03968	T0	2359346	2359348	-	2358078	2358080	1371	supercont10.6	NCU03967	T0	2365073	2365075	+	2365764	2365766
supercont10.6	2477310	2477731	422	2477649	20	5.44087	2.84885	3.42842	FN1_vs_FN2_peak_1342	-2436	supercont10.6	NCU03928	T0	2475213	2475215	-	2471750	2471752	477	supercont10.6	NCU03926	T0	2479388	2479390	-	2478124	2478126
supercont10.6	2525430	2525830	401	2525707	28	4.33833	2.14847	2.47882	FN1_vs_FN2_peak_1343	-1369	supercont10.6	NCU03906	T0	2524338	2524340	-	2522771	2522773	1280	supercont10.6	NCU03905	T0	2526987	2526989	+	2528912	2528914
supercont10.6	2562898	2563097	200	2562964	20	5.12058	2.72892	3.15047	FN1_vs_FN2_peak_1344	-1799	supercont10.6	NCU03893	T0	2561165	2561167	-	2560016	2560018	2415	supercont10.6	NCU12118	T0	2565379	2565381	+	2565715	2565717
supercont10.6	2563170	2563401	232	2563204	19	4.9149	2.71319	2.96417	FN1_vs_FN2_peak_1345	-2039	supercont10.6	NCU03893	T0	2561165	2561167	-	2560016	2560018	2175	supercont10.6	NCU12118	T0	2565379	2565381	+	2565715	2565717
supercont10.6	2567022	2567278	257	2567061	19	4.2359	2.45649	2.38644	FN1_vs_FN2_peak_1346	-1344	supercont10.6	NCU12118	T0	2565379	2565381	+	2565715	2565717	1415	supercont10.6	NCU03892	T0	2571654	2571656	-	2568474	2568476
supercont10.6	2580406	2580722	317	2580585	32	8.75883	3.17027	6.44685	FN1_vs_FN2_peak_1347	-545	supercont10.6	NCU03889	T0	2580040	2580042	-	2579680	2579682	772	supercont10.6	NCU03888	T0	2581357	2581359	+	2582815	2582817
supercont10.6	2610535	2610741	207	2610630	57	5.65629	1.90416	3.62362	FN1_vs_FN2_peak_1348	-2265	supercont10.6	NCU03882	T0	2607527	2607529	+	2608363	2608365	1849	supercont10.6	NCU03881	T0	2612479	2612481	+	2613337	2613339
supercont10.6	2611743	2611942	200	2611831	32	5.07197	2.22416	3.10722	FN1_vs_FN2_peak_1349	-3466	supercont10.6	NCU03882	T0	2607527	2607529	+	2608363	2608365	648	supercont10.6	NCU03881	T0	2612479	2612481	+	2613337	2613339
supercont10.6	2708787	2709261	475	2708930	29	10.9646	4.06978	8.50109	FN1_vs_FN2_peak_1350	-818	supercont10.6	NCU03863	T0	2708112	2708114	-	2706711	2706713	1084	supercont10.6	NCU03862	T0	2710014	2710016	+	2711157	2711159
supercont10.6	2731120	2731547	428	2731225	22	6.55029	3.12017	4.42325	FN1_vs_FN2_peak_1351	-5963	supercont10.6	NCU03857	T0	2725262	2725264	-	2723711	2723713	982	supercont10.6	NCU03856	T0	2732519	2732521	-	2732205	2732207
supercont10.6	2757062	2757930	869	2757405	22	6.55029	3.12017	4.42325	FN1_vs_FN2_peak_1352	-3912	supercont10.6	NCU03848	T0	2753493	2753495	-	2752926	2752928	1798	supercont10.6	NCU03847	T0	2760292	2760294	-	2759201	2759203
supercont10.6	2770732	2770943	212	2770882	30	9.22658	3.43132	6.8782	FN1_vs_FN2_peak_1353	-1530	supercont10.6	NCU03846	T1	2769352	2769354	-	2767933	2767935	309588	supercont10.6	NCU06013	T0	3087792	3087794	-	3080468	3080470
supercont10.6	2945686	2946073	388	2946040	19	3.95657	2.35327	2.14089	FN1_vs_FN2_peak_1354	-176688	supercont10.6	NCU03846	T1	2769352	2769354	-	2767933	2767935	134430	supercont10.6	NCU06013	T0	3087792	3087794	-	3080468	3080470
supercont10.6	2948844	2949174	331	2949101	29	4.7277	2.22255	2.81009	FN1_vs_FN2_peak_1355	-179749	supercont10.6	NCU03846	T1	2769352	2769354	-	2767933	2767935	131369	supercont10.6	NCU06013	T0	3087792	3087794	-	3080468	3080470
supercont10.6	2955515	2955728	214	2955576	27	6.17527	2.69919	4.08795	FN1_vs_FN2_peak_1356	-186224	supercont10.6	NCU03846	T1	2769352	2769354	-	2767933	2767935	124894	supercont10.6	NCU06013	T0	3087792	3087794	-	3080468	3080470
supercont10.6	3111344	3111554	211	3111446	27	5.54891	2.51722	3.52709	FN1_vs_FN2_peak_1357	-1668	supercont10.6	NCU06006	T0	3109778	3109780	-	3108162	3108164	3090	supercont10.6	NCU06005	T0	3114536	3114538	+	3116421	3116423
supercont10.6	3112075	3112295	221	3112214	26	4.67803	2.30522	2.76538	FN1_vs_FN2_peak_1358	-2436	supercont10.6	NCU06006	T0	3109778	3109780	-	3108162	3108164	2322	supercont10.6	NCU06005	T0	3114536	3114538	+	3116421	3116423
supercont10.6	3112903	3113294	392	3113082	45	7.40421	2.38334	5.20251	FN1_vs_FN2_peak_1359	-3304	supercont10.6	NCU06006	T0	3109778	3109780	-	3108162	3108164	1454	supercont10.6	NCU06005	T0	3114536	3114538	+	3116421	3116423
supercont10.6	3115590	3116080	491	3115901	95	25.9808	3.63054	23.0247	FN1_vs_FN2_peak_1360	-6123	supercont10.6	NCU06006	T0	3109778	3109780	-	3108162	3108164	3902	supercont10.6	NCU06003	T0	3121216	3121218	-	3119801	3119803
supercont10.6	3122086	3122949	864	3122562	50	7.66999	2.32042	5.44782	FN1_vs_FN2_peak_1361	-1346	supercont10.6	NCU06003	T0	3121216	3121218	-	3119801	3119803	2997	supercont10.6	NCU06001	T0	3126324	3126326	-	3125557	3125559
supercont10.6	3123017	3123547	531	3123201	58	10.7326	2.63098	8.28419	FN1_vs_FN2_peak_1362	-1985	supercont10.6	NCU06003	T0	3121216	3121218	-	3119801	3119803	2358	supercont10.6	NCU06001	T0	3126324	3126326	-	3125557	3125559
supercont10.6	3138073	3138403	331	3138216	44	10.5864	3.03294	8.14597	FN1_vs_FN2_peak_1363	-1569	supercont10.6	NCU05998	T0	3136647	3136649	-	3136140	3136142	1972	supercont10.6	NCU05996	T0	3140188	3140190	+	3142792	3142794
supercont10.6	3143709	3145866	2158	3144192	247	57.4195	3.36243	54.0588	FN1_vs_FN2_peak_1364	-1398	supercont10.6	NCU05996	T0	3140188	3140190	+	3142792	3142794	1852	supercont10.6	NCU05995	T0	3146044	3146046	+	3147029	3147031
supercont10.6	3156018	3156993	976	3156587	47	14.1652	3.64529	11.5488	FN1_vs_FN2_peak_1365	-875	supercont10.6	NCU05994	T0	3155712	3155714	-	3153086	3153088	3194	supercont10.6	NCU12125	T0	3160653	3160655	-	3159779	3159781
supercont10.6	3157057	3158947	1891	3158484	181	46.1939	3.56919	42.9553	FN1_vs_FN2_peak_1366	-2772	supercont10.6	NCU05994	T0	3155712	3155714	-	3153086	3153088	1297	supercont10.6	NCU12125	T0	3160653	3160655	-	3159779	3159781
supercont10.6	3171781	3173473	1693	3172763	96	64.374	9.95015	60.9357	FN1_vs_FN2_peak_1367	-264	supercont10.6	NCU05989	T0	3172499	3172501	-	3171392	3171394	893	supercont10.6	NCU05988	T0	3174389	3174391	-	3173654	3173656
supercont10.6	3177413	3177622	210	3177499	19	4.9149	2.71319	2.96417	FN1_vs_FN2_peak_1368	-3110	supercont10.6	NCU05988	T0	3174389	3174391	-	3173654	3173656	6268	supercont10.6	NCU05987	T0	3187204	3187206	-	3183765	3183767
supercont10.6	3194575	3195748	1174	3195468	117	20.8623	2.71865	18.0314	FN1_vs_FN2_peak_1369	-1193	supercont10.6	NCU05985	T0	3194275	3194277	-	3191693	3191695	2240	supercont10.6	NCU05984	T0	3199069	3199071	-	3197706	3197708
supercont10.6	3237023	3237269	247	3237051	22	3.63757	2.12572	1.87871	FN1_vs_FN2_peak_1370	-1380	supercont10.6	NCU11216	T0	3235671	3235673	-	3235449	3235451	6786	supercont10.6	NCU05974	T0	3243837	3243839	+	3244996	3244998
supercont10.6	3245372	3245937	566	3245553	50	18.5304	4.42513	15.7649	FN1_vs_FN2_peak_1371	-555	supercont10.6	NCU05974	T0	3243837	3243839	+	3244996	3244998	3010	supercont10.6	NCU05973	T0	3248563	3248565	+	3249691	3249693
supercont10.6	3260430	3260717	288	3260598	44	9.38352	2.78957	7.02466	FN1_vs_FN2_peak_1372	-1775	supercont10.6	NCU05970	T0	3258823	3258825	-	3257147	3257149	2894	supercont10.6	NCU10049	T0	3263492	3263494	+	3264080	3264082
supercont10.6	3261451	3262089	639	3261763	146	5.48288	1.47524	3.46688	FN1_vs_FN2_peak_1373	-2940	supercont10.6	NCU05970	T0	3258823	3258825	-	3257147	3257149	1729	supercont10.6	NCU10049	T0	3263492	3263494	+	3264080	3264082
supercont10.6	3309870	3310117	248	3310032	138	6.74863	1.57883	4.60547	FN1_vs_FN2_peak_1374	-953	supercont10.6	NCU05960	T0	3309079	3309081	-	3306767	3306769	2317	supercont10.6	NCU05959	T0	3313183	3313185	-	3312347	3312349
supercont10.6	3310716	3311419	704	3311069	89	21.4257	3.27111	18.5784	FN1_vs_FN2_peak_1375	-1990	supercont10.6	NCU05960	T0	3309079	3309081	-	3306767	3306769	1280	supercont10.6	NCU05959	T0	3313183	3313185	-	3312347	3312349
supercont10.6	3560693	3561104	412	3560948	45	8.0284	2.49892	5.77507	FN1_vs_FN2_peak_1376	-1505	supercont10.6	NCU05153	T0	3559443	3559445	-	3557774	3557776	1441	supercont10.6	NCU05152	T0	3563353	3563355	-	3562387	3562389
supercont10.6	3608647	3608846	200	3608705	31	5.42353	2.33977	3.42334	FN1_vs_FN2_peak_1377	-2234	supercont10.6	NCU05136	T0	3605377	3605379	+	3606469	3606471	4376	supercont10.6	NCU05134	T0	3613081	3613083	+	3613620	3613622
supercont10.6	3618263	3618692	430	3618356	34	6.72928	2.55913	4.58838	FN1_vs_FN2_peak_1378	-2084	supercont10.6	NCU05133	T0	3616272	3616274	-	3614838	3614840	2301	supercont10.6	NCU05132	T0	3620657	3620659	+	3629533	3629535
supercont10.6	3618813	3619032	220	3618956	30	7.26772	2.8651	5.07678	FN1_vs_FN2_peak_1379	-2684	supercont10.6	NCU05133	T0	3616272	3616274	-	3614838	3614840	1701	supercont10.6	NCU05132	T0	3620657	3620659	+	3629533	3629535
supercont10.6	3730772	3731630	859	3731377	57	32.2033	7.21078	29.137	FN1_vs_FN2_peak_1380	-1133	supercont10.6	NCU05105	T0	3730244	3730246	-	3727758	3727760	1332	supercont10.6	NCU05104	T0	3732709	3732711	+	3734271	3734273
supercont10.6	3756930	3757151	222	3757087	26	6.41239	2.8213	4.30517	FN1_vs_FN2_peak_1381	-401	supercont10.6	NCU05095	T0	3756686	3756688	-	3754997	3754999	1493	supercont10.6	NCU05094	T0	3758580	3758582	+	3759618	3759620
supercont10.6	3861656	3861878	223	3861763	29	8.2992	3.21885	6.026	FN1_vs_FN2_peak_1382	-7968	supercont10.6	NCU05066	T0	3852078	3852080	+	3853793	3853795	3244	supercont10.6	NCU05064	T0	3865007	3865009	+	3867431	3867433
supercont10.6	3862661	3863062	402	3862784	32	5.65789	2.36655	3.62475	FN1_vs_FN2_peak_1383	-8989	supercont10.6	NCU05066	T0	3852078	3852080	+	3853793	3853795	2223	supercont10.6	NCU05064	T0	3865007	3865009	+	3867431	3867433
supercont10.6	3880558	3880789	232	3880681	20	5.44087	2.84885	3.42842	FN1_vs_FN2_peak_1384	-3439	supercont10.6	NCU05061	T0	3875719	3875721	+	3877240	3877242	5605	supercont10.6	NCU05060	T0	3886286	3886288	+	3888115	3888117
supercont10.6	3883932	3884263	332	3884049	39	14.2131	4.17971	11.5954	FN1_vs_FN2_peak_1385	-6807	supercont10.6	NCU05061	T0	3875719	3875721	+	3877240	3877242	2237	supercont10.6	NCU05060	T0	3886286	3886288	+	3888115	3888117
supercont10.6	3909888	3910284	397	3909905	24	4.45207	2.31057	2.5639	FN1_vs_FN2_peak_1386	-584	supercont10.6	NCU05053	T0	3909321	3909323	-	3908314	3908316	746	supercont10.6	NCU05052	T0	3910949	3910951	-	3910649	3910651
supercont10.6	3910346	3910734	389	3910619	36	7.43534	2.6534	5.23104	FN1_vs_FN2_peak_1387	-1298	supercont10.6	NCU05053	T0	3909321	3909323	-	3908314	3908316	32	supercont10.6	NCU05052	T0	3910949	3910951	-	3910649	3910651
supercont10.6	3985918	3986121	204	3985951	26	3.60182	2.0003	1.84778	FN1_vs_FN2_peak_1388	-425	supercont10.6	NCU05033	T0	3983758	3983760	+	3985524	3985526	1243	supercont10.6	NCU05032	T1	3987194	3987196	+	3987890	3987892
supercont10.6	3986394	3986597	204	3986456	29	4.19642	2.08468	2.35325	FN1_vs_FN2_peak_1389	-930	supercont10.6	NCU05033	T0	3983758	3983760	+	3985524	3985526	738	supercont10.6	NCU05032	T1	3987194	3987196	+	3987890	3987892
supercont10.6	4022590	4022801	212	4022709	18	4.40921	2.57753	2.52684	FN1_vs_FN2_peak_1390	-692	supercont10.6	NCU05025	T0	4022017	4022019	-	4021045	4021047	8757	supercont10.6	NCU05024	T0	4032358	4032360	-	4031464	4031466
supercont10.6	4023108	4023321	214	4023126	20	5.44087	2.84885	3.42842	FN1_vs_FN2_peak_1391	-1109	supercont10.6	NCU05025	T0	4022017	4022019	-	4021045	4021047	8340	supercont10.6	NCU05024	T0	4032358	4032360	-	4031464	4031466
supercont10.6	4029551	4029792	242	4029665	20	5.44087	2.84885	3.42842	FN1_vs_FN2_peak_1392	-7648	supercont10.6	NCU05025	T0	4022017	4022019	-	4021045	4021047	1801	supercont10.6	NCU05024	T0	4032358	4032360	-	4031464	4031466
supercont10.6	4029926	4030621	696	4030460	21	5.21063	2.70213	3.23162	FN1_vs_FN2_peak_1393	-8443	supercont10.6	NCU05025	T0	4022017	4022019	-	4021045	4021047	1006	supercont10.6	NCU05024	T0	4032358	4032360	-	4031464	4031466
supercont10.6	4037055	4037699	645	4037518	28	9.29241	3.60139	6.94014	FN1_vs_FN2_peak_1394	-894	supercont10.6	NCU05023	T0	4036624	4036626	-	4036201	4036203	1807	supercont10.6	NCU05022	T0	4040072	4040074	-	4039323	4039325
supercont10.6	4045454	4046257	804	4046015	31	12.3593	4.3411	9.82217	FN1_vs_FN2_peak_1395	-5943	supercont10.6	NCU05022	T0	4040072	4040074	-	4039323	4039325	2434	supercont10.6	NCU05020	T0	4048449	4048451	+	4049511	4049513
supercont10.6	4077371	4078506	1136	4077791	39	17.7114	5.19794	14.9683	FN1_vs_FN2_peak_1396	-2269	supercont10.6	NCU05013	T0	4075522	4075524	-	4072717	4072719	2852	supercont10.6	NCU05012	T0	4082257	4082259	-	4080641	4080643
supercont10.6	4106354	4106567	214	4106478	23	7.13221	3.25582	4.95086	FN1_vs_FN2_peak_1397	-742	supercont10.6	NCU05007	T0	4105736	4105738	-	4103488	4103490	5925	supercont10.6	NCU05006	T0	4113836	4113838	-	4112401	4112403
supercont10.6	4106675	4107169	495	4107032	24	7.73136	3.39148	5.49838	FN1_vs_FN2_peak_1398	-1296	supercont10.6	NCU05007	T0	4105736	4105738	-	4103488	4103490	5371	supercont10.6	NCU05006	T0	4113836	4113838	-	4112401	4112403
supercont10.6	4107510	4107799	290	4107691	24	7.73136	3.39148	5.49838	FN1_vs_FN2_peak_1399	-1955	supercont10.6	NCU05007	T0	4105736	4105738	-	4103488	4103490	4712	supercont10.6	NCU05006	T0	4113836	4113838	-	4112401	4112403
supercont10.6	4123409	4124401	993	4123653	28	10.2881	3.93412	7.86728	FN1_vs_FN2_peak_1400	-1546	supercont10.6	NCU10597	T0	4122107	4122109	-	4119305	4119307	2361	supercont10.6	NCU05001	T0	4126014	4126016	+	4127849	4127851
supercont10.6	4218080	4218384	305	4218257	54	14.5945	3.40007	11.9574	FN1_vs_FN2_peak_1401	-56003	supercont10.6	NCU04991	T0	4162254	4162256	-	4159600	4159602
supercont10.7	1	275	275	51	101	22.4915	3.12009	19.6167	FN1_vs_FN2_peak_1402										19876	supercont10.7	NCU05903	T0	20815	20817	-	19925	19927
supercont10.7	108256	109276	1021	108502	62	12.9651	2.8664	10.4029	FN1_vs_FN2_peak_1403	-473	supercont10.7	NCU05880	T0	104250	104252	+	108027	108029	3825	supercont10.7	NCU05878	T0	112327	112329	+	114172	114174
supercont10.7	230209	230602	394	230506	26	5.47296	2.53728	3.45769	FN1_vs_FN2_peak_1404	-1979	supercont10.7	NCU05843	T0	228527	228529	-	226800	226802	1134	supercont10.7	NCU05842	T0	231640	231642	+	233325	233327
supercont10.7	230752	231189	438	231024	42	7.3835	2.45501	5.18329	FN1_vs_FN2_peak_1405	-2497	supercont10.7	NCU05843	T0	228527	228529	-	226800	226802	616	supercont10.7	NCU05842	T0	231640	231642	+	233325	233327
supercont10.7	262570	263272	703	262880	30	6.10225	2.54957	4.02085	FN1_vs_FN2_peak_1406	-637	supercont10.7	NCU05836	T0	262243	262245	-	260407	260409	720	supercont10.7	NCU05835	T0	263600	263602	+	265542	265544
supercont10.7	280695	281135	441	280970	47	18.4218	4.62718	15.6608	FN1_vs_FN2_peak_1407	-879	supercont10.7	NCU05831	T0	278685	278687	+	280089	280091	2443	supercont10.7	NCU05830	T0	285558	285560	-	283411	283413
supercont10.7	286514	287679	1166	287380	41	12.4212	3.58589	9.87897	FN1_vs_FN2_peak_1408	-1822	supercont10.7	NCU05830	T0	285558	285560	-	283411	283413	2288	supercont10.7	NCU05829	T0	291360	291362	-	289666	289668
supercont10.7	288227	288720	494	288564	37	10.097	3.24438	7.68907	FN1_vs_FN2_peak_1409	-3006	supercont10.7	NCU05830	T0	285558	285560	-	283411	283413	1104	supercont10.7	NCU05829	T0	291360	291362	-	289666	289668
supercont10.7	292008	293448	1441	292523	39	13.5594	4.00415	10.9696	FN1_vs_FN2_peak_1410	-1163	supercont10.7	NCU05829	T0	291360	291362	-	289666	289668	2431	supercont10.7	NCU05828	T0	297880	297882	-	294952	294954
supercont10.7	301098	301426	329	301266	33	9.52959	3.32334	7.16161	FN1_vs_FN2_peak_1411	-1241	supercont10.7	NCU05827	T0	299484	299486	+	300023	300025	672	supercont10.7	NCU05826	T0	301938	301940	+	303787	303789
supercont10.7	332995	333200	206	333170	17	3.7154	2.35822	1.94696	FN1_vs_FN2_peak_1412	-2048	supercont10.7	NCU05816	T0	331122	331124	-	330377	330379	2169	supercont10.7	NCU05814	T0	335339	335341	+	336519	336521
supercont10.7	333259	333701	443	333437	23	6.03937	2.8722	3.96352	FN1_vs_FN2_peak_1413	-2315	supercont10.7	NCU05816	T0	331122	331124	-	330377	330379	1902	supercont10.7	NCU05814	T0	335339	335341	+	336519	336521
supercont10.7	360668	361311	644	360948	40	10.7151	3.23884	8.26793	FN1_vs_FN2_peak_1414	-763	supercont10.7	NCU05805	T0	360185	360187	-	358280	358282	2521	supercont10.7	NCU05804	T0	363792	363793	-	363469	363469
supercont10.7	424581	425886	1306	425436	69	15.2865	3.01353	12.6254	FN1_vs_FN2_peak_1415	-1354	supercont10.7	NCU05789	T0	424082	424084	-	423151	423153	1047	supercont10.7	NCU05788	T0	426910	426912	-	426481	426483
supercont10.7	457266	457474	209	457370	21	5.80192	2.91638	3.75591	FN1_vs_FN2_peak_1416	-905	supercont10.7	NCU05778	T0	456465	456467	-	455274	455276	366	supercont10.7	NCU05777	T0	457736	457738	+	460362	460364
supercont10.7	471225	471728	504	471384	42	8.40095	2.65824	6.11418	FN1_vs_FN2_peak_1417	-414	supercont10.7	NCU05775	T0	470970	470972	-	469110	469112	1533	supercont10.7	NCU05774	T0	472917	472919	+	476168	476170
supercont10.7	609525	610112	588	609920	40	16.1768	4.63904	13.4835	FN1_vs_FN2_peak_1418	-746	supercont10.7	NCU08178	T0	607988	607990	+	609172	609174	383	supercont10.7	NCU08177	T0	610303	610305	+	612592	612594
supercont10.7	666646	666845	200	666703	21	4.7381	2.53534	2.81947	FN1_vs_FN2_peak_1419	-1896	supercont10.7	NCU08161	T0	663211	663213	+	664805	664807	10661	supercont10.7	NCU08159	T0	677364	677366	+	679520	679522
supercont10.7	667050	667567	518	667245	54	27.4493	6.2738	24.4637	FN1_vs_FN2_peak_1420	-2438	supercont10.7	NCU08161	T0	663211	663213	+	664805	664807	10119	supercont10.7	NCU08159	T0	677364	677366	+	679520	679522
supercont10.7	669460	669920	461	669728	33	6.76835	2.60504	4.62327	FN1_vs_FN2_peak_1421	-4921	supercont10.7	NCU08161	T0	663211	663213	+	664805	664807	7636	supercont10.7	NCU08159	T0	677364	677366	+	679520	679522
supercont10.7	670054	671687	1634	670904	32	7.86679	2.92911	5.62485	FN1_vs_FN2_peak_1422	-6097	supercont10.7	NCU08161	T0	663211	663213	+	664805	664807	6460	supercont10.7	NCU08159	T0	677364	677366	+	679520	679522
supercont10.7	674089	674441	353	674211	24	6.80989	3.07061	4.66161	FN1_vs_FN2_peak_1423	-9404	supercont10.7	NCU08161	T0	663211	663213	+	664805	664807	3153	supercont10.7	NCU08159	T0	677364	677366	+	679520	679522
supercont10.7	674658	675468	811	675227	33	7.94972	2.90287	5.70229	FN1_vs_FN2_peak_1424	-10420	supercont10.7	NCU08161	T0	663211	663213	+	664805	664807	2137	supercont10.7	NCU08159	T0	677364	677366	+	679520	679522
supercont10.7	675678	676466	789	676094	30	11.6552	4.20544	9.15299	FN1_vs_FN2_peak_1425	-11287	supercont10.7	NCU08161	T0	663211	663213	+	664805	664807	1270	supercont10.7	NCU08159	T0	677364	677366	+	679520	679522
supercont10.7	680409	680622	214	680576	25	6.34482	2.85531	4.24267	FN1_vs_FN2_peak_1426	-1054	supercont10.7	NCU08159	T0	677364	677366	+	679520	679522	306	supercont10.7	NCU08158	T0	680882	680884	+	682340	682342
supercont10.7	710405	711167	763	710998	26	6.49832	2.84787	4.38349	FN1_vs_FN2_peak_1427	-1192	supercont10.7	NCU08149	T0	708693	708695	+	709804	709806	2785	supercont10.7	NCU08148	T0	713783	713785	+	715795	715797
supercont10.7	734224	734520	297	734401	88	9.52126	2.05051	7.1536	FN1_vs_FN2_peak_1428	-3324	supercont10.7	NCU11990	T0	729712	729714	+	731075	731077	4916	supercont10.7	NCU08141	T0	739317	739319	+	741035	741037
supercont10.7	735467	735835	369	735665	48	10.5029	2.87073	8.06752	FN1_vs_FN2_peak_1429	-4588	supercont10.7	NCU11990	T0	729712	729714	+	731075	731077	3652	supercont10.7	NCU08141	T0	739317	739319	+	741035	741037
supercont10.7	736304	736528	225	736460	29	4.81284	2.24482	2.88578	FN1_vs_FN2_peak_1430	-5383	supercont10.7	NCU11990	T0	729712	729714	+	731075	731077	2857	supercont10.7	NCU08141	T0	739317	739319	+	741035	741037
supercont10.7	783888	784268	381	784102	24	7.18787	3.20045	5.00199	FN1_vs_FN2_peak_1431	-2553	supercont10.7	NCU08132	T0	781549	781551	-	774161	774163	1996	supercont10.7	NCU08131	T0	786098	786100	+	787837	787839
supercont10.7	784432	784684	253	784598	23	6.25945	2.94778	4.16438	FN1_vs_FN2_peak_1432	-3049	supercont10.7	NCU08132	T0	781549	781551	-	774161	774163	1500	supercont10.7	NCU08131	T0	786098	786100	+	787837	787839
supercont10.7	784950	785224	275	785049	23	6.37296	2.98709	4.26853	FN1_vs_FN2_peak_1433	-3500	supercont10.7	NCU08132	T0	781549	781551	-	774161	774163	1049	supercont10.7	NCU08131	T0	786098	786100	+	787837	787839
supercont10.7	785400	785783	384	785660	28	9.1351	3.55023	6.79392	FN1_vs_FN2_peak_1434	-4111	supercont10.7	NCU08132	T0	781549	781551	-	774161	774163	438	supercont10.7	NCU08131	T0	786098	786100	+	787837	787839
supercont10.7	905521	906061	541	905828	54	9.31548	2.50241	6.96089	FN1_vs_FN2_peak_1435	-803	supercont10.7	NCU02202	T0	905025	905027	-	901343	901345	3713	supercont10.7	NCU02203	T0	912127	912129	-	909539	909541
supercont10.7	1006644	1007184	541	1006842	18	4.40921	2.57753	2.52684	FN1_vs_FN2_peak_1436	-783	supercont10.7	NCU02233	T0	1003629	1003631	+	1006057	1006059	1992	supercont10.7	NCU02234	T0	1008834	1008836	+	1014360	1014362
supercont10.7	1044262	1044996	735	1044633	49	14.3745	3.58568	11.7488	FN1_vs_FN2_peak_1437	-554	supercont10.7	NCU02243	T0	1042343	1042345	+	1044077	1044079	1255	supercont10.7	NCU02244	T0	1045888	1045890	+	1047728	1047730
supercont10.7	1048209	1048834	626	1048473	38	10.6621	3.32976	8.21733	FN1_vs_FN2_peak_1438	-743	supercont10.7	NCU02244	T0	1045888	1045890	+	1047728	1047730	1773	supercont10.7	NCU02245	T0	1050246	1050248	+	1053915	1053917
supercont10.7	1074397	1075244	848	1075093	32	11.5116	3.97475	9.0184	FN1_vs_FN2_peak_1439	-3032	supercont10.7	NCU02249	T0	1069765	1069767	+	1072059	1072061	152	supercont10.7	NCU02250	T0	1075245	1075247	+	1075972	1075974
supercont10.7	1097470	1098172	703	1097982	70	14.0946	2.82832	11.4804	FN1_vs_FN2_peak_1440	-1848	supercont10.7	NCU02257	T0	1094337	1094339	+	1096132	1096134	2195	supercont10.7	NCU11995	T0	1100177	1100179	+	1101858	1101860
supercont10.7	1100404	1100618	215	1100578	23	4.03645	2.21814	2.21193	FN1_vs_FN2_peak_1441	-4444	supercont10.7	NCU02257	T0	1094337	1094339	+	1096132	1096134	2260	supercont10.7	NCU02259	T0	1102838	1102840	+	1104407	1104409
supercont10.7	1100802	1101333	532	1100873	34	7.23734	2.68166	5.04827	FN1_vs_FN2_peak_1442	-4739	supercont10.7	NCU02257	T0	1094337	1094339	+	1096132	1096134	1965	supercont10.7	NCU02259	T0	1102838	1102840	+	1104407	1104409
supercont10.7	1108403	1108925	523	1108627	46	9.5351	2.75355	7.16667	FN1_vs_FN2_peak_1443	-882	supercont10.7	NCU02260	T0	1107745	1107747	-	1106352	1106354	1196	supercont10.7	NCU02261	T0	1109823	1109825	+	1110412	1110414
supercont10.7	1128772	1129235	464	1128941	39	10.9216	3.33879	8.46398	FN1_vs_FN2_peak_1444	-6832	supercont10.7	NCU02265	T0	1122109	1122111	-	1119142	1119144	2356	supercont10.7	NCU02267	T0	1133113	1133115	-	1131295	1131297
supercont10.7	1164300	1164569	270	1164451	24	7.04199	3.15005	4.87598	FN1_vs_FN2_peak_1445	-1637	supercont10.7	NCU02276	T0	1162814	1162816	-	1159157	1159159	794	supercont10.7	NCU02277	T0	1165245	1165247	+	1166044	1166046
supercont10.7	1168252	1168898	647	1168707	34	12.6902	4.16195	10.137	FN1_vs_FN2_peak_1446	-460	supercont10.7	NCU02278	T0	1168247	1168249	-	1166405	1166407	287	supercont10.7	NCU10226	T0	1168994	1168996	+	1169532	1169534
supercont10.7	1183601	1184470	870	1183878	27	6.80844	2.88808	4.66126	FN1_vs_FN2_peak_1447	-1374	supercont10.7	NCU02282	T0	1182504	1182506	-	1181027	1181029	6175	supercont10.7	NCU02283	T0	1191220	1191222	-	1190051	1190053
supercont10.7	1184554	1184905	352	1184740	47	11.7169	3.14066	9.21225	FN1_vs_FN2_peak_1448	-2236	supercont10.7	NCU02282	T0	1182504	1182506	-	1181027	1181029	5313	supercont10.7	NCU02283	T0	1191220	1191222	-	1190051	1190053
supercont10.7	1185232	1185453	222	1185363	38	8.00526	2.71008	5.75392	FN1_vs_FN2_peak_1449	-2859	supercont10.7	NCU02282	T0	1182504	1182506	-	1181027	1181029	4690	supercont10.7	NCU02283	T0	1191220	1191222	-	1190051	1190053
supercont10.7	1187057	1188149	1093	1187635	32	8.79843	3.18118	6.48336	FN1_vs_FN2_peak_1450	-5131	supercont10.7	NCU02282	T0	1182504	1182506	-	1181027	1181029	2418	supercont10.7	NCU02283	T0	1191220	1191222	-	1190051	1190053
supercont10.7	1195979	1196499	521	1196263	43	21.7393	5.96901	18.8825	FN1_vs_FN2_peak_1451	-443	supercont10.7	NCU02284	T0	1195820	1195822	-	1192463	1192465	400	supercont10.7	NCU02285	T0	1197414	1197416	-	1196661	1196663
supercont10.7	1197305	1197924	620	1197530	28	10.2881	3.93412	7.86728	FN1_vs_FN2_peak_1452	-116	supercont10.7	NCU02285	T0	1197414	1197416	-	1196661	1196663	1131	supercont10.7	NCU02286	T0	1198661	1198663	+	1201637	1201639
supercont10.7	1235109	1235431	323	1235304	27	7.02318	2.95334	4.85783	FN1_vs_FN2_peak_1453	-2635	supercont10.7	NCU02295	T0	1232669	1232671	-	1229517	1229519	1630	supercont10.7	NCU02296	T0	1238630	1238632	-	1236932	1236934
supercont10.7	1240145	1240436	292	1240284	25	6.60459	2.93886	4.47316	FN1_vs_FN2_peak_1454	-1654	supercont10.7	NCU02296	T0	1238630	1238632	-	1236932	1236934	2571	supercont10.7	NCU02297	T0	1242855	1242857	+	1243228	1243230
supercont10.7	1270485	1270708	224	1270567	26	7.74409	3.24509	5.51007	FN1_vs_FN2_peak_1455	-2438	supercont10.7	NCU02307	T0	1268129	1268131	-	1265783	1265785	66	supercont10.7	NCU02308	T0	1270633	1270635	+	1271603	1271605
supercont10.7	1272731	1272932	202	1272918	47	4.36754	1.81527	2.50386	FN1_vs_FN2_peak_1456	-1313	supercont10.7	NCU02308	T0	1270633	1270635	+	1271603	1271605	542	supercont10.7	NCU02309	T0	1274259	1274261	-	1273458	1273460
supercont10.7	1272985	1273207	223	1273105	60	7.74743	2.16099	5.51314	FN1_vs_FN2_peak_1457	-1500	supercont10.7	NCU02308	T0	1270633	1270635	+	1271603	1271605	355	supercont10.7	NCU02309	T0	1274259	1274261	-	1273458	1273460
supercont10.7	1273522	1273815	294	1273569	28	5.68211	2.5143	3.64759	FN1_vs_FN2_peak_1458	-1964	supercont10.7	NCU02308	T0	1270633	1270635	+	1271603	1271605	6369	supercont10.7	NCU10231	T0	1280824	1280826	-	1279936	1279938
supercont10.7	1410351	1410891	541	1410529	42	20.8984	5.83335	18.0634	FN1_vs_FN2_peak_1459	-259	supercont10.7	NCU02343	T0	1407856	1407858	+	1410268	1410270	1273	supercont10.7	NCU02344	T0	1411802	1411804	+	1412867	1412869
supercont10.7	1544406	1545321	916	1544743	80	24.4303	3.92447	21.5077	FN1_vs_FN2_peak_1460	-1081	supercont10.7	NCU02376	T0	1542610	1542612	+	1543660	1543662	1666	supercont10.7	NCU02377	T0	1547360	1547362	-	1546407	1546409
supercont10.7	1547499	1547777	279	1547590	31	5.8606	2.45012	3.80956	FN1_vs_FN2_peak_1461	-230	supercont10.7	NCU02377	T0	1547360	1547362	-	1546407	1546409	652	supercont10.7	NCU02378	T0	1548242	1548244	+	1550293	1550295
supercont10.7	1591737	1591996	260	1591829	18	4.40921	2.57753	2.52684	FN1_vs_FN2_peak_1462	-1047	supercont10.7	NCU02390	T0	1590782	1590784	-	1590388	1590390	918	supercont10.7	NCU02391	T0	1592747	1592749	+	1595762	1595764
supercont10.7	1669859	1670231	373	1670188	20	5.44087	2.84885	3.42842	FN1_vs_FN2_peak_1463	-3848	supercont10.7	NCU02412	T0	1666340	1666342	-	1665088	1665090	1054	supercont10.7	NCU02413	T0	1671242	1671244	+	1673682	1673684
supercont10.7	1702889	1703116	228	1703000	21	5.98626	2.98451	3.91536	FN1_vs_FN2_peak_1464	-968	supercont10.7	NCU02421	T0	1702032	1702034	-	1699822	1699824	788	supercont10.7	NCU02422	T0	1703788	1703790	+	1706651	1706653
supercont10.7	1734141	1734349	209	1734317	36	7.07691	2.5711	4.90735	FN1_vs_FN2_peak_1465	-1315	supercont10.7	NCU02428	T0	1731517	1731519	+	1733000	1733002	1315	supercont10.7	NCU02429	T0	1735632	1735634	+	1737270	1737272
supercont10.7	1764878	1765143	266	1764968	20	5.44087	2.84885	3.42842	FN1_vs_FN2_peak_1466	-487	supercont10.7	NCU02435	T0	1764481	1764483	-	1763806	1763808	420	supercont10.7	NCU02436	T0	1765388	1765390	+	1765787	1765789
supercont10.7	1765204	1765427	224	1765376	19	4.9149	2.71319	2.96417	FN1_vs_FN2_peak_1467	-895	supercont10.7	NCU02435	T0	1764481	1764483	-	1763806	1763808	12	supercont10.7	NCU02436	T0	1765388	1765390	+	1765787	1765789
supercont10.7	2222336	2222847	512	2222683	29	8.8875	3.39785	6.56674	FN1_vs_FN2_peak_1468	-1992	supercont10.7	NCU06030	T0	2220691	2220693	-	2217403	2217405	1125	supercont10.7	NCU06031	T0	2224650	2224652	-	2223806	2223808
supercont10.7	2225133	2226093	961	2225603	63	18.2047	3.65397	15.4488	FN1_vs_FN2_peak_1469	-953	supercont10.7	NCU06031	T0	2224650	2224652	-	2223806	2223808	835	supercont10.7	NCU06032	T0	2228570	2228572	-	2226436	2226438
supercont10.7	2260756	2261020	265	2260834	21	5.3368	2.74732	3.3445	FN1_vs_FN2_peak_1470	-1804	supercont10.7	NCU06043	T0	2259030	2259032	-	2257741	2257743	4959	supercont10.7	NCU06045	T0	2267162	2267164	-	2265791	2265793
supercont10.7	2261076	2261757	682	2261359	30	9.81008	3.60966	7.42025	FN1_vs_FN2_peak_1471	-2329	supercont10.7	NCU06043	T0	2259030	2259032	-	2257741	2257743	4434	supercont10.7	NCU06045	T0	2267162	2267164	-	2265791	2265793
supercont10.7	2289040	2289742	703	2289547	28	9.02813	3.51565	6.69268	FN1_vs_FN2_peak_1472	-1510	supercont10.7	NCU10683	T0	2288037	2288039	-	2287076	2287078	654	supercont10.7	NCU06054	T0	2290201	2290203	+	2291851	2291853
supercont10.7	2316406	2316792	387	2316595	34	9.93894	3.37398	7.53997	FN1_vs_FN2_peak_1473	-724	supercont10.7	NCU06062	T0	2315871	2315873	-	2314443	2314445	1502	supercont10.7	NCU06063	T0	2318097	2318099	+	2320029	2320031
supercont10.7	2337686	2337885	200	2337765	22	6.55029	3.12017	4.42325	FN1_vs_FN2_peak_1474	-2732	supercont10.7	NCU06067	T0	2335033	2335035	-	2331837	2331839	580	supercont10.7	NCU06068	T0	2341658	2341660	-	2338343	2338345
supercont10.7	2363210	2364053	844	2363793	66	24.6006	4.62138	21.6746	FN1_vs_FN2_peak_1475	-599	supercont10.7	NCU06076	T2	2362497	2362499	+	2363192	2363194	308	supercont10.7	NCU06077	T0	2366035	2366037	-	2364099	2364101
supercont10.7	2385157	2386687	1531	2385959	112	81.2145	11.4862	77.6136	FN1_vs_FN2_peak_1476	-931	supercont10.7	NCU06083	T0	2385028	2385030	-	2384284	2384286	1411	supercont10.7	NCU12013	T0	2387751	2387753	-	2387368	2387370
supercont10.7	2484785	2485344	560	2484934	100	13.7367	2.3222	11.1383	FN1_vs_FN2_peak_1477	-6784	supercont10.7	NCU06108	T0	2477006	2477008	+	2478148	2478150	4283	supercont10.7	NCU06110	T2	2489217	2489219	+	2490314	2490316
supercont10.7	2485410	2485794	385	2485429	67	4.13175	1.61655	2.29501	FN1_vs_FN2_peak_1478	-125	supercont10.7	NCU06109	T0	2480868	2480870	+	2485302	2485304	3788	supercont10.7	NCU06110	T2	2489217	2489219	+	2490314	2490316
supercont10.7	2493343	2493592	250	2493479	34	6.08523	2.40674	4.00558	FN1_vs_FN2_peak_1479	-1346	supercont10.7	NCU06111	T0	2492133	2492135	-	2491182	2491184	1966	supercont10.7	NCU06112	T0	2495445	2495447	+	2497254	2497256
supercont10.7	2515910	2516210	301	2516073	38	7.63664	2.62855	5.41611	FN1_vs_FN2_peak_1480	-855	supercont10.7	NCU06121	T0	2515218	2515220	-	2514210	2514212	4893	supercont10.7	NCU06122	T0	2520966	2520968	+	2523447	2523449
supercont10.7	2627988	2628470	483	2628097	22	6.55029	3.12017	4.42325	FN1_vs_FN2_peak_1481	-434	supercont10.7	NCU06150	T1	2626665	2626667	+	2627661	2627663	6445	supercont10.7	NCU06152	T0	2635960	2635962	-	2634540	2634542
supercont10.7	2672162	2672715	554	2672275	26	8.97881	3.6628	6.64625	FN1_vs_FN2_peak_1482	-1173	supercont10.7	NCU06166	T0	2671102	2671104	-	2669593	2669595	488	supercont10.7	NCU06167	T0	2672763	2672765	+	2674333	2674335
supercont10.7	2711975	2712330	356	2712251	32	6.31152	2.52842	4.2123	FN1_vs_FN2_peak_1483	-2726	supercont10.7	NCU04531	T0	2709525	2709527	-	2700774	2700776	602	supercont10.7	NCU04532	T0	2712853	2712855	+	2714539	2714541
supercont10.7	2788573	2788803	231	2788644	40	7.49604	2.5346	5.28657	FN1_vs_FN2_peak_1484	-2356	supercont10.7	NCU04550	T0	2786288	2786290	-	2784785	2784787	1319	supercont10.7	NCU04552	T0	2790527	2790529	-	2789961	2789963
supercont10.7	2809809	2810221	413	2810076	26	8.74983	3.58344	6.43812	FN1_vs_FN2_peak_1485	-2038	supercont10.7	NCU04558	T0	2808038	2808040	-	2806558	2806560	13494	supercont10.7	NCU10311	T0	2823570	2823572	+	2825738	2825740
supercont10.7	2828708	2828957	250	2828786	31	6.20658	2.53862	4.11596	FN1_vs_FN2_peak_1486	-816	supercont10.7	NCU12023	T0	2826503	2826505	+	2827968	2827970	603	supercont10.7	NCU09699	T0	2829389	2829391	+	2830192	2830194
supercont10.7	2995806	2996028	223	2995911	26	5.69297	2.60279	3.65689	FN1_vs_FN2_peak_1487	-2236	supercont10.7	NCU09391	T0	2991313	2991315	+	2993673	2993675	2864	supercont10.7	NCU09393	T0	2999329	2999331	-	2998773	2998775
supercont10.7	3000358	3000587	230	3000448	29	6.60176	2.72767	4.47053	FN1_vs_FN2_peak_1488	-1119	supercont10.7	NCU09393	T0	2999329	2999331	-	2998773	2998775	205	supercont10.7	NCU09394	T0	3000653	3000655	+	3001235	3001237
supercont10.7	3006961	3007667	707	3007335	30	11.6552	4.20544	9.15299	FN1_vs_FN2_peak_1489	-2705	supercont10.7	NCU09395	T0	3004289	3004291	+	3004628	3004630	821	supercont10.7	NCU09396	T0	3008698	3008700	-	3008154	3008156
supercont10.7	3061088	3061311	224	3061117	19	4.5524	2.57507	2.65527	FN1_vs_FN2_peak_1490	-1318	supercont10.7	NCU09413	T0	3059799	3059801	-	3058678	3058680	1529	supercont10.7	NCU09415	T0	3062646	3062648	+	3064236	3064238
supercont10.7	3100426	3100731	306	3100574	19	4.85307	2.68945	2.92247	FN1_vs_FN2_peak_1491	-2245	supercont10.7	NCU09427	T0	3098329	3098331	-	3096522	3096524	480	supercont10.7	NCU09428	T0	3102435	3102437	-	3101052	3101054
supercont10.7	3158290	3158559	270	3158384	19	3.88985	2.32881	2.09846	FN1_vs_FN2_peak_1492	-2945	supercont10.7	NCU08397	T0	3155439	3155441	-	3152768	3152770	1860	supercont10.7	NCU08398	T0	3161605	3161607	-	3160242	3160244
supercont10.7	3217466	3218970	1505	3217996	159	27.1602	2.69031	24.1799	FN1_vs_FN2_peak_1493	-615	supercont10.7	NCU10051	T0	3217381	3217383	-	3215986	3215988	2669	supercont10.7	NCU10052	T0	3220665	3220667	+	3222974	3222976
supercont10.7	3253295	3253587	293	3253295	23	3.02072	1.90396	1.36539	FN1_vs_FN2_peak_1494	-2259	supercont10.7	NCU09559	T0	3251036	3251038	-	3248254	3248256	2178	supercont10.7	NCU09560	T0	3256276	3256278	-	3255471	3255473
supercont10.7	3317517	3317914	398	3317651	32	11.7917	4.06211	9.28025	FN1_vs_FN2_peak_1495	-615	supercont10.7	NCU09580	T0	3317036	3317038	-	3315032	3315034	1546	supercont10.7	NCU09581	T0	3319197	3319199	+	3320709	3320711
supercont10.7	3397316	3397753	438	3397582	31	4.95731	2.22366	3.00331	FN1_vs_FN2_peak_1496	-636	supercont10.7	NCU06945	T0	3396946	3396948	-	3395862	3395864	979	supercont10.7	NCU06944	T0	3401809	3401811	-	3398559	3398561
supercont10.7	3410777	3412132	1356	3411628	271	106.08	5.38128	102.267	FN1_vs_FN2_peak_1497	-458	supercont10.7	NCU06940	T0	3411170	3411172	-	3410358	3410360	1126	supercont10.7	NCU06939	T0	3412754	3412756	+	3414668	3414670
supercont10.7	3416326	3416905	580	3416497	41	12.4097	3.58316	9.86814	FN1_vs_FN2_peak_1498	-1827	supercont10.7	NCU06939	T0	3412754	3412756	+	3414668	3414670	1284	supercont10.7	NCU10521	T0	3417781	3417783	+	3418655	3418657
supercont10.7	3515515	3516012	498	3515579	33	6.08439	2.43826	4.0048	FN1_vs_FN2_peak_1499	-1553	supercont10.7	NCU06910	T1	3514026	3514028	-	3513009	3513011	4414	supercont10.7	NCU06908	T0	3523651	3523653	-	3519991	3519993
supercont10.7	3516104	3516339	236	3516249	24	4.77443	2.40999	2.85216	FN1_vs_FN2_peak_1500	-2223	supercont10.7	NCU06910	T1	3514026	3514028	-	3513009	3513011	3744	supercont10.7	NCU06908	T0	3523651	3523653	-	3519991	3519993
supercont10.7	3516665	3517014	350	3516818	25	4.56501	2.30779	2.66478	FN1_vs_FN2_peak_1501	-2792	supercont10.7	NCU06910	T1	3514026	3514028	-	3513009	3513011	3175	supercont10.7	NCU06908	T0	3523651	3523653	-	3519991	3519993
supercont10.7	3517117	3517504	388	3517199	31	6.56638	2.63181	4.4379	FN1_vs_FN2_peak_1502	-3173	supercont10.7	NCU06910	T1	3514026	3514028	-	3513009	3513011	2794	supercont10.7	NCU06908	T0	3523651	3523653	-	3519991	3519993
supercont10.7	3646153	3646685	533	3646586	28	9.79829	3.76851	7.40984	FN1_vs_FN2_peak_1503	-466	supercont10.7	NCU06872	T0	3645658	3645660	+	3646118	3646120	1682	supercont10.7	NCU06871	T0	3648268	3648270	+	3654272	3654274
supercont10.7	3646949	3647232	284	3647058	22	6.55029	3.12017	4.42325	FN1_vs_FN2_peak_1504	-938	supercont10.7	NCU06872	T0	3645658	3645660	+	3646118	3646120	1210	supercont10.7	NCU06871	T0	3648268	3648270	+	3654272	3654274
supercont10.7	3686105	3686370	266	3686291	26	8.53158	3.50861	6.23652	FN1_vs_FN2_peak_1505	-4224	supercont10.7	NCU06866	T0	3680420	3680422	+	3682065	3682067	11292	supercont10.7	NCU06864	T0	3697583	3697585	+	3699512	3699514
supercont10.7	3687552	3687961	410	3687773	28	10.2881	3.93412	7.86728	FN1_vs_FN2_peak_1506	-5706	supercont10.7	NCU06866	T0	3680420	3680422	+	3682065	3682067	9810	supercont10.7	NCU06864	T0	3697583	3697585	+	3699512	3699514
supercont10.7	3691936	3692512	577	3692323	29	7.63389	3.02202	5.41381	FN1_vs_FN2_peak_1507	-10256	supercont10.7	NCU06866	T0	3680420	3680422	+	3682065	3682067	5260	supercont10.7	NCU06864	T0	3697583	3697585	+	3699512	3699514
supercont10.7	3692637	3693026	390	3692859	23	5.55921	2.71006	3.53638	FN1_vs_FN2_peak_1508	-10792	supercont10.7	NCU06866	T0	3680420	3680422	+	3682065	3682067	4724	supercont10.7	NCU06864	T0	3697583	3697585	+	3699512	3699514
supercont10.7	3693087	3693424	338	3693270	26	7.85101	3.28029	5.61035	FN1_vs_FN2_peak_1509	-11203	supercont10.7	NCU06866	T0	3680420	3680422	+	3682065	3682067	4313	supercont10.7	NCU06864	T0	3697583	3697585	+	3699512	3699514
supercont10.7	3693533	3693774	242	3693669	25	8.34709	3.52714	6.06424	FN1_vs_FN2_peak_1510	-11602	supercont10.7	NCU06866	T0	3680420	3680422	+	3682065	3682067	3914	supercont10.7	NCU06864	T0	3697583	3697585	+	3699512	3699514
supercont10.7	3695615	3695850	236	3695726	21	5.45768	2.79088	3.44422	FN1_vs_FN2_peak_1511	-13659	supercont10.7	NCU06866	T0	3680420	3680422	+	3682065	3682067	1857	supercont10.7	NCU06864	T0	3697583	3697585	+	3699512	3699514
supercont10.7	3723566	3723924	359	3723786	26	4.86489	2.35916	2.93337	FN1_vs_FN2_peak_1512	-394	supercont10.7	NCU06859	T0	3723392	3723394	-	3721925	3721927	3078	supercont10.7	NCU11000	T0	3726864	3726866	+	3728916	3728918
supercont10.7	3724895	3725103	209	3724992	30	7.60904	2.96036	5.39178	FN1_vs_FN2_peak_1513	-1600	supercont10.7	NCU06859	T0	3723392	3723394	-	3721925	3721927	1872	supercont10.7	NCU11000	T0	3726864	3726866	+	3728916	3728918
supercont10.7	3811206	3811827	622	3811631	47	10.43	2.89076	8.00169	FN1_vs_FN2_peak_1514	-428	supercont10.7	NCU12049	T0	3811203	3811205	-	3810235	3810237	5743	supercont10.7	NCU09046	T0	3817374	3817376	+	3818016	3818018
supercont10.7	3822363	3822566	204	3822490	38	14.1118	4.23316	11.4971	FN1_vs_FN2_peak_1515	-404	supercont10.7	NCU09045	T0	3819624	3819626	+	3822084	3822086	548	supercont10.7	NCU09043	T0	3824080	3824082	-	3823036	3823038
supercont10.7	3834855	3835114	260	3835024	27	9.62598	3.79846	7.24758	FN1_vs_FN2_peak_1516	-1194	supercont10.7	NCU09040	T0	3833830	3833832	-	3832674	3832676	82	supercont10.7	NCU09039	T0	3837157	3837159	-	3835104	3835106
supercont10.7	3982626	3983039	414	3982862	22	6.55029	3.12017	4.42325	FN1_vs_FN2_peak_1517	-376	supercont10.7	NCU09460	T0	3981676	3981678	+	3982484	3982486	866	supercont10.7	NCU09459	T0	3983728	3983730	+	3985790	3985792
supercont10.7	4165569	4165769	201	4165685	40	8.20154	2.68265	5.93512	FN1_vs_FN2_peak_1518	-863	supercont10.7	NCU09282	T0	4164822	4164824	-	4162459	4162461	571	supercont10.7	NCU09283	T0	4166256	4166258	+	4167033	4167035
supercont10.7	4170956	4171965	1010	4171496	30	10.3619	3.78267	7.93656	FN1_vs_FN2_peak_1519	-1284	supercont10.7	NCU12057	T0	4169605	4169607	+	4170210	4170212	5165	supercont10.7	NCU09285	T0	4176661	4176663	+	4177834	4177836
supercont10.7	4186859	4187681	823	4187244	59	36.3853	8.13956	33.2616	FN1_vs_FN2_peak_1520	-2953	supercont10.7	NCU09287	T0	4184291	4184293	-	4182081	4182083	1185	supercont10.7	NCU09288	T0	4190653	4190655	-	4188427	4188429
supercont10.7	4250015	4250449	435	4250113	21	5.98626	2.98451	3.91536	FN1_vs_FN2_peak_1521	-402	supercont10.7	NCU09305	T0	4248554	4248556	+	4249709	4249711	635	supercont10.7	NCU11424	T0	4250748	4250750	+	4252648	4252650
supercont10.7	4254972	4255265	294	4255139	102	24.8342	3.3327	21.903	FN1_vs_FN2_peak_1522	-944	supercont10.7	NCU09306	T0	4253179	4253181	+	4254193	4254195
supercont10.8	3084	3297	214	3126	77	8.95676	2.09932	6.63192	FN1_vs_FN2_peak_1523
supercont10.8	11713	11920	208	11893	113	9.51296	1.87464	7.14589	FN1_vs_FN2_peak_1524
supercont10.8	20523	21025	503	20760	80	13.3651	2.54728	10.782	FN1_vs_FN2_peak_1525
supercont10.8	29447	29876	430	29721	62	10.4915	2.50963	8.05732	FN1_vs_FN2_peak_1526
supercont10.8	38391	38621	231	38393	64	3.46724	1.54523	1.72924	FN1_vs_FN2_peak_1527
supercont10.8	38920	39127	208	38946	61	7.6184	2.12909	5.40019	FN1_vs_FN2_peak_1528
supercont10.8	47079	47383	305	47251	65	17.4283	3.45151	14.6963	FN1_vs_FN2_peak_1529
supercont10.8	64849	65196	348	65050	61	8.63015	2.26815	6.32797	FN1_vs_FN2_peak_1530
supercont10.8	73713	74027	315	73876	95	9.25749	1.96882	6.90731	FN1_vs_FN2_peak_1531
supercont10.8	82469	82875	407	82714	86	8.26809	1.94444	5.99705	FN1_vs_FN2_peak_1532
supercont10.8	91007	91689	683	91346	214	11.7888	1.66532	9.27786	FN1_vs_FN2_peak_1533
supercont10.8	92111	99489	7379	95458	278	13.1519	1.60585	10.5768	FN1_vs_FN2_peak_1534
supercont10.8	109081	109370	290	109238	136	20.5935	2.49049	17.7705	FN1_vs_FN2_peak_1535
supercont10.8	117874	118155	282	117921	93	10.9848	2.14366	8.51974	FN1_vs_FN2_peak_1536
supercont10.8	135583	135851	269	135702	46	19.5535	5.00452	16.7584	FN1_vs_FN2_peak_1537
supercont10.8	144313	144898	586	144736	87	8.57623	1.96679	6.2778	FN1_vs_FN2_peak_1538
supercont10.8	153252	153590	339	153306	48	13.0456	3.36325	10.4785	FN1_vs_FN2_peak_1539
supercont10.8	153816	154023	208	153862	30	6.46681	2.64673	4.35474	FN1_vs_FN2_peak_1540
supercont10.8	161205	161472	268	161243	69	14.0009	2.83896	11.3901	FN1_vs_FN2_peak_1541
supercont10.8	168542	168788	247	168581	113	12.0874	2.07238	9.56352	FN1_vs_FN2_peak_1542
supercont10.8	168983	169301	319	169122	58	11.8192	2.79806	9.30626	FN1_vs_FN2_peak_1543
supercont10.8	185997	186233	237	186160	43	5.66533	2.10451	3.63183	FN1_vs_FN2_peak_1544
supercont10.9	4528	4908	381	4734	52	5.1028	1.87758	3.13633	FN1_vs_FN2_peak_1545
supercont10.9	13352	13804	453	13642	88	8.29294	1.93134	6.02021	FN1_vs_FN2_peak_1546
supercont10.9	22713	23076	364	22890	70	11.9845	2.55567	9.46484	FN1_vs_FN2_peak_1547
supercont10.9	31186	31490	305	31327	69	7.61265	2.03035	5.39495	FN1_vs_FN2_peak_1548
supercont10.9	39668	40177	510	39861	99	5.49236	1.60899	3.47578	FN1_vs_FN2_peak_1549
supercont10.9	48779	49050	272	48852	60	15.0517	3.25073	12.3981	FN1_vs_FN2_peak_1550
supercont10.9	57880	58092	213	57899	109	6.58225	1.66243	4.45328	FN1_vs_FN2_peak_1551
supercont10.9	66423	66687	265	66425	64	3.71379	1.57874	1.94543	FN1_vs_FN2_peak_1552
supercont10.9	75239	75517	279	75307	52	11.7571	2.96548	9.24822	FN1_vs_FN2_peak_1553
supercont10.9	83902	84104	203	84094	107	4.17344	1.46428	2.33292	FN1_vs_FN2_peak_1554
supercont10.9	84635	84873	239	84674	39	4.87731	2.02562	2.94473	FN1_vs_FN2_peak_1555
supercont10.9	93500	93703	204	93526	59	5.49811	1.86075	3.47997	FN1_vs_FN2_peak_1556
supercont10.9	102322	102534	213	102355	57	7.65716	2.19345	5.4358	FN1_vs_FN2_peak_1557
supercont10.9	128278	129037	760	128860	46	4.08289	1.77745	2.25305	FN1_vs_FN2_peak_1558
supercont10.9	137020	137245	226	137213	70	8.49331	2.1254	6.20091	FN1_vs_FN2_peak_1559
