# Supplementary material for: Alternative Oxidase Transcription Factors AOD2 and AOD5 of Neurospora crassa Control the Expression of Genes Involved in Energy Production and Metabolism
Source: G3 (Bethesda). 2016 Dec 16;7(2):449–66. doi: 10.1534/g3.116.035402 (PMC5295593; doi:10.1534/g3.116.035402)
Supplement: Supplementary file 16 [file 449FileS2.xlsx]

## Sheet: FN4_FN5_annotate.xls
# This file is generated by MACS version 2.0.10.20130712 (tag:beta)
# Command line: callpeak -t /Users/pithy/Documents/Lab_Business_Collaborations/Nargang/FN4_sort.bam -c /Users/pithy/Documents/Lab_Business_Collaborations/Nargang/FN5_sort.bam -f BAM -g 44000000 -n FN4_vs_FN5 --nomodel
# ARGUMENTS LIST:
# name = FN4_vs_FN5
# format = BAM
# ChIP-seq file = ['/Users/pithy/Documents/Lab_Business_Collaborations/Nargang/FN4_sort.bam']
# control file = ['/Users/pithy/Documents/Lab_Business_Collaborations/Nargang/FN5_sort.bam']
# effective genome size = 4.40e+07
# band width = 300
# model fold = [5, 50]
# qvalue cutoff = 5.00e-02
# Larger dataset will be scaled towards smaller dataset.
# Range for calculating regional lambda is: 1000 bps and 10000 bps
# Broad region calling is off
# tag size is determined as 101 bps
# total tags in treatment: 1438498
# tags after filtering in treatment: 681820
# maximum duplicate tags at the same position in treatment = 1
# Redundant rate in treatment: 0.53
# total tags in control: 887801
# tags after filtering in control: 488501
# maximum duplicate tags at the same position in control = 1
# Redundant rate in control: 0.45
# d = 200
chr	start	end	length	abs_summit	pileup	=-LOG10(pvalue)	fold_enrichment	=-LOG10(qvalue)	name	gene_up_pk	chr	NCU_up	genome_summary_per_gene.txt	gene_start1a	gene_start1b	gene_strand	gene_stop1a	gene_stop1b	gene_down_pk	chr	NCU_down	genome_summary_per_gene.txt	gene_start2a	gene_start2b	gene_strand	gene_stop2a	gene_stop2b
supercont10.1	48174	48576	403	48413	17.2	6.60524	3.63904	3.99426	FN4_vs_FN5_peak_1	-597	supercont10.1	NCU09909	urea active transporter	47816	47818	-	45569	45571	861	supercont10.1	NCU09910	hypothetical protein	51864	51866	-	49272	49274
supercont10.1	73515	73734	220	73647	15.05	8.68161	4.98245	5.85936	FN4_vs_FN5_peak_2	-10780	supercont10.1	NCU09914	hypothetical protein	62142	62144	+	62865	62867	17677	supercont10.1	NCU10501	hypothetical protein	91324	91326	+	92591	92593
supercont10.1	166411	166614	204	166449	13.61	6.98575	4.53751	4.32752	FN4_vs_FN5_peak_3	-606	supercont10.1	NCU08069	hypothetical protein	163963	163965	+	165841	165843	4816	supercont10.1	NCU08070	meiotically up-regulated 182 protein	172862	172864	-	171263	171265
supercont10.1	167473	167680	208	167565	15.05	8.21408	4.71935	5.44364	FN4_vs_FN5_peak_4	-1722	supercont10.1	NCU08069	hypothetical protein	163963	163965	+	165841	165843	3700	supercont10.1	NCU08070	meiotically up-regulated 182 protein	172862	172864	-	171263	171265
supercont10.1	168851	169172	322	169029	11.46	4.14638	3.11586	1.95234	FN4_vs_FN5_peak_5	-3186	supercont10.1	NCU08069	hypothetical protein	163963	163965	+	165841	165843	2236	supercont10.1	NCU08070	meiotically up-regulated 182 protein	172862	172864	-	171263	171265
supercont10.1	225888	226536	649	226277	18.63	11.3519	6.05806	8.33858	FN4_vs_FN5_peak_6	-1403	supercont10.1	NCU08089	hypothetical protein	224662	224664	+	224872	224874	995	supercont10.1	NCU11431	hypothetical protein	227639	227641	-	227270	227272
supercont10.1	229366	230561	1196	229776	23.64	9.09299	4.10723	6.23465	FN4_vs_FN5_peak_7	-1157	supercont10.1	NCU08090	hypothetical protein	228619	228621	-	228253	228255	1809	supercont10.1	NCU10622	hypothetical protein	232579	232581	-	231583	231585
supercont10.1	493851	494052	202	493948	16.48	9.06816	5.1408	6.2153	FN4_vs_FN5_peak_8	-574	supercont10.1	NCU07478	mitochondrial carrier protein	493374	493376	-	491910	491912	839	supercont10.1	NCU07477	hypothetical protein	498531	498533	-	494785	494787
supercont10.1	527981	528352	372	528277	18.63	6.96641	3.77464	4.32052	FN4_vs_FN5_peak_9	-4887	supercont10.1	NCU07471	F-actin-capping protein subunit beta	522169	522171	+	523388	523390	3128	supercont10.1	NCU07468	NAD dependent epimerase/dehydratase	531405	531407	+	532753	532755
supercont10.1	648430	648753	324	648500	13.61	6.45888	4.22337	3.87492	FN4_vs_FN5_peak_10	-2949	supercont10.1	NCU07432	tetraspanin	645551	645553	-	644751	644753	5040	supercont10.1	NCU07430	MADS box protein	653540	653542	+	654406	654408
supercont10.1	652195	652415	221	652300	12.9	6.18084	4.31503	3.62103	FN4_vs_FN5_peak_11	-6749	supercont10.1	NCU07432	tetraspanin	645551	645553	-	644751	644753	1240	supercont10.1	NCU07430	MADS box protein	653540	653542	+	654406	654408
supercont10.1	652649	652923	275	652798	15.76	8.68161	5.20493	5.85936	FN4_vs_FN5_peak_12	-7247	supercont10.1	NCU07432	tetraspanin	645551	645553	-	644751	644753	742	supercont10.1	NCU07430	MADS box protein	653540	653542	+	654406	654408
supercont10.1	713384	713893	510	713675	14.33	6.17368	3.83233	3.62103	FN4_vs_FN5_peak_13	-776	supercont10.1	NCU10007	malate synthase	712899	712901	-	711205	711207	3438	supercont10.1	NCU10008	fumarate hydratase	718784	718786	-	717111	717113
supercont10.1	714092	715023	932	714324	36.54	22.5515	7.50796	19.0285	FN4_vs_FN5_peak_14	-1425	supercont10.1	NCU10007	malate synthase	712899	712901	-	711205	711207	2789	supercont10.1	NCU10008	fumarate hydratase	718784	718786	-	717111	717113
supercont10.1	733526	733835	310	733623	17.2	7.94333	4.29132	5.19759	FN4_vs_FN5_peak_15	-3329	supercont10.1	NCU09065	hypothetical protein	726646	726648	+	730292	730294	6410	supercont10.1	NCU09066	hypothetical protein	740391	740393	-	740031	740033
supercont10.1	735238	736291	1054	735959	35.82	19.7113	6.59916	16.3147	FN4_vs_FN5_peak_16	-5665	supercont10.1	NCU09065	hypothetical protein	726646	726648	+	730292	730294	4074	supercont10.1	NCU09066	hypothetical protein	740391	740393	-	740031	740033
supercont10.1	736983	737460	478	737339	20.06	7.56312	3.70793	4.85564	FN4_vs_FN5_peak_17	-7045	supercont10.1	NCU09065	hypothetical protein	726646	726648	+	730292	730294	2694	supercont10.1	NCU09066	hypothetical protein	740391	740393	-	740031	740033
supercont10.1	738988	739318	331	739147	23.64	9.09299	4.10723	6.23465	FN4_vs_FN5_peak_18	-8853	supercont10.1	NCU09065	hypothetical protein	726646	726648	+	730292	730294	886	supercont10.1	NCU09066	hypothetical protein	740391	740393	-	740031	740033
supercont10.1	741143	741458	316	741324	25.08	7.5446	3.25954	4.83839	FN4_vs_FN5_peak_19	-933	supercont10.1	NCU09066	hypothetical protein	740391	740393	-	740031	740033	1321	supercont10.1	NCU09068	nitrate nonutilizer-2	742645	742647	+	745930	745932
supercont10.1	741666	741912	247	741681	12.9	3.4042	2.6931	1.38061	FN4_vs_FN5_peak_20	-1290	supercont10.1	NCU09066	hypothetical protein	740391	740393	-	740031	740033	964	supercont10.1	NCU09068	nitrate nonutilizer-2	742645	742647	+	745930	745932
supercont10.1	801339	801581	243	801467	12.9	6.18084	4.31503	3.62103	FN4_vs_FN5_peak_21	-2645	supercont10.1	NCU09082	hypothetical protein	798822	798824	-	798219	798221	2930	supercont10.1	NCU09084	hypothetical protein	804397	804399	+	805157	805159
supercont10.1	802853	803077	225	802871	12.18	3.5627	2.63599	1.48522	FN4_vs_FN5_peak_22	-4049	supercont10.1	NCU09082	hypothetical protein	798822	798824	-	798219	798221	1526	supercont10.1	NCU09084	hypothetical protein	804397	804399	+	805157	805159
supercont10.1	804980	805369	390	805229	15.05	6.9063	4.01145	4.26704	FN4_vs_FN5_peak_23	-70	supercont10.1	NCU09084	hypothetical protein	804397	804399	+	805157	805159	3805	supercont10.1	NCU09085	cyclin	809034	809036	+	811108	811110
supercont10.1	1030533	1030808	276	1030553	13.61	5.46828	3.65321	3.0163	FN4_vs_FN5_peak_24	-6855	supercont10.1	NCU02167	Krev-1-like	1023698	1023700	-	1022273	1022275	637	supercont10.1	NCU11444	hypothetical protein	1031190	1031192	+	1031460	1031462
supercont10.1	1155341	1155838	498	1155592	77.38	44.4793	7.83784	40.2968	FN4_vs_FN5_peak_25	-767	supercont10.1	NCU02128	D-arabinitol dehydrogenase	1154825	1154827	-	1153219	1153221	1001	supercont10.1	NCU02127	methylcrotonoyl-CoA carboxylase subunit beta	1158481	1158483	-	1156591	1156593
supercont10.1	1212298	1212847	550	1212700	17.2	8.44714	4.5488	5.64918	FN4_vs_FN5_peak_26	-6420	supercont10.1	NCU02115	hypothetical protein	1203419	1203421	+	1206278	1206280	21368	supercont10.1	NCU02114	G1/S-specific cyclin Cln1	1234068	1234070	+	1235386	1235388
supercont10.1	1213329	1213922	594	1213602	19.34	6.46191	3.39076	3.87492	FN4_vs_FN5_peak_27	-7322	supercont10.1	NCU02115	hypothetical protein	1203419	1203421	+	1206278	1206280	20466	supercont10.1	NCU02114	G1/S-specific cyclin Cln1	1234068	1234070	+	1235386	1235388
supercont10.1	1311069	1311554	486	1311384	16.48	8.09272	4.59966	5.33347	FN4_vs_FN5_peak_28	-1862	supercont10.1	NCU02095	hypothetical protein	1309522	1309524	-	1308488	1308490	2102	supercont10.1	NCU02094	hypothetical protein	1313486	1313488	+	1315837	1315839
supercont10.1	1311973	1312183	211	1312038	13.61	6.02617	3.97089	3.5089	FN4_vs_FN5_peak_29	-2516	supercont10.1	NCU02095	hypothetical protein	1309522	1309524	-	1308488	1308490	1448	supercont10.1	NCU02094	hypothetical protein	1313486	1313488	+	1315837	1315839
supercont10.1	1326490	1327156	667	1327003	23.64	4.6105	2.46434	2.34612	FN4_vs_FN5_peak_30	-11164	supercont10.1	NCU02094	hypothetical protein	1313486	1313488	+	1315837	1315839	4087	supercont10.1	NCU02092	hypothetical protein	1331090	1331092	+	1333813	1333815
supercont10.1	1327359	1329123	1765	1327543	35.82	26.6548	9.69034	22.9787	FN4_vs_FN5_peak_31	-11704	supercont10.1	NCU02094	hypothetical protein	1313486	1313488	+	1315837	1315839	3547	supercont10.1	NCU02092	hypothetical protein	1331090	1331092	+	1333813	1333815
supercont10.1	1389151	1389350	200	1389271	17.2	8.02414	4.33219	5.26779	FN4_vs_FN5_peak_32	-143	supercont10.1	NCU10903	hypothetical protein	1388105	1388107	+	1389126	1389128	4414	supercont10.1	NCU02085	hypothetical protein	1395615	1395617	-	1393683	1393685
supercont10.1	1389587	1390066	480	1389708	17.2	6.60524	3.63904	3.99426	FN4_vs_FN5_peak_33	-580	supercont10.1	NCU10903	hypothetical protein	1388105	1388107	+	1389126	1389128	3977	supercont10.1	NCU02085	hypothetical protein	1395615	1395617	-	1393683	1393685
supercont10.1	1390429	1391186	758	1390469	14.33	4.70046	3.06587	2.38776	FN4_vs_FN5_peak_34	-1341	supercont10.1	NCU10903	hypothetical protein	1388105	1388107	+	1389126	1389128	3216	supercont10.1	NCU02085	hypothetical protein	1395615	1395617	-	1393683	1393685
supercont10.1	1430792	1431421	630	1430942	21.49	6.40804	3.21343	3.82912	FN4_vs_FN5_peak_35	-249	supercont10.1	NCU11210	hypothetical protein	1429651	1429653	+	1430691	1430693	994	supercont10.1	NCU02080	hypothetical protein	1431936	1431938	+	1432194	1432196
supercont10.1	1450385	1450651	267	1450501	17.2	10.2986	5.54731	7.3539	FN4_vs_FN5_peak_36	-1103	supercont10.1	NCU02076	eukaryotic translation initiation factor 4E	1449398	1449400	-	1448503	1448505	481	supercont10.1	NCU02075	heat shock protein 70	1450982	1450984	+	1453320	1453322
supercont10.1	1567608	1568204	597	1567730	18.63	11.4162	6.09482	8.39535	FN4_vs_FN5_peak_37	-3261	supercont10.1	NCU02048	VPS9 domain-containing protein	1560294	1560296	+	1564467	1564469	3120	supercont10.1	NCU02046	hypothetical protein	1570850	1570852	+	1572708	1572710
supercont10.1	1569548	1569966	419	1569840	12.9	6.18084	4.31503	3.62103	FN4_vs_FN5_peak_38	-5371	supercont10.1	NCU02048	VPS9 domain-containing protein	1560294	1560296	+	1564467	1564469	1010	supercont10.1	NCU02046	hypothetical protein	1570850	1570852	+	1572708	1572710
supercont10.1	1657043	1657575	533	1657138	20.06	8.71601	4.21221	5.88332	FN4_vs_FN5_peak_39	-2253	supercont10.1	NCU02020	metalloreductase transmembrane component	1654885	1654887	-	1652002	1652004	1075	supercont10.1	NCU02019	FAD dependent oxidoreductase	1659570	1659572	-	1658211	1658213
supercont10.1	1689191	1689684	494	1689459	17.2	5.26629	3.03253	2.86719	FN4_vs_FN5_peak_40	-998	supercont10.1	NCU02010	2-isopropylmalate synthase	1688461	1688463	-	1686359	1686361	1408	supercont10.1	NCU02009	FreB	1692806	1692808	-	1690865	1690867
supercont10.1	1695444	1695682	239	1695495	14.33	4.02944	2.73738	1.86505	FN4_vs_FN5_peak_41	-2689	supercont10.1	NCU02009	FreB	1692806	1692808	-	1690865	1690867	947	supercont10.1	NCU02008	hypothetical protein	1696442	1696444	+	1697180	1697182
supercont10.1	1704313	1704523	211	1704389	13.61	4.86684	3.3211	2.51322	FN4_vs_FN5_peak_42	-218	supercont10.1	NCU02005	phosphoadenosine phosphosulfate reductase	1704171	1704173	-	1703238	1703240	2132	supercont10.1	NCU02004	phosphoserine phosphatase	1706521	1706523	+	1708009	1708011
supercont10.1	1704760	1704990	231	1704892	26.51	6.0158	2.75093	3.50035	FN4_vs_FN5_peak_43	-721	supercont10.1	NCU02005	phosphoadenosine phosphosulfate reductase	1704171	1704173	-	1703238	1703240	1629	supercont10.1	NCU02004	phosphoserine phosphatase	1706521	1706523	+	1708009	1708011
supercont10.1	1705704	1705990	287	1705848	19.34	9.15715	4.62377	6.29439	FN4_vs_FN5_peak_44	-1677	supercont10.1	NCU02005	phosphoadenosine phosphosulfate reductase	1704171	1704173	-	1703238	1703240	673	supercont10.1	NCU02004	phosphoserine phosphatase	1706521	1706523	+	1708009	1708011
supercont10.1	1745695	1746029	335	1745875	15.05	8.68161	4.98245	5.85936	FN4_vs_FN5_peak_45	-2424	supercont10.1	NCU01995	hypothetical protein	1743451	1743453	-	1741307	1741309	1089	supercont10.1	NCU01994	bZIP transcription factor	1746964	1746966	+	1748394	1748396
supercont10.1	1774016	1774326	311	1774314	17.91	4.24476	2.70167	2.02655	FN4_vs_FN5_peak_46	-1202	supercont10.1	NCU11454	hypothetical protein	1771034	1771036	+	1773110	1773112	1085	supercont10.1	NCU01985	sulfate adenylyltransferase	1775399	1775401	+	1777778	1777780
supercont10.1	1788601	1789240	640	1789135	30.81	8.10064	3.1808	5.33779	FN4_vs_FN5_peak_47	-697	supercont10.1	NCU01981	translation factor sui1	1788438	1788440	-	1787711	1787713	600	supercont10.1	NCU01980	hypothetical protein	1789735	1789737	+	1791250	1791252
supercont10.1	1865284	1865947	664	1865589	61.62	60.8804	17.3934	56.3903	FN4_vs_FN5_peak_48	-3755	supercont10.1	NCU01958	mating-type protein A-1	1860834	1860836	+	1861832	1861834	501	supercont10.1	NCU01957	AR2	1867208	1867210	-	1866088	1866090
supercont10.1	1913797	1914023	227	1913945	14.33	6.94497	4.25815	4.3002	FN4_vs_FN5_peak_49	-1716	supercont10.1	NCU01944	hypothetical protein	1912229	1912231	-	1910408	1910410	3299	supercont10.1	NCU01943	hypothetical protein	1918162	1918164	-	1917242	1917244
supercont10.1	1915600	1916047	448	1915878	16.48	9.34168	5.29658	6.46645	FN4_vs_FN5_peak_50	-3649	supercont10.1	NCU01944	hypothetical protein	1912229	1912231	-	1910408	1910410	1366	supercont10.1	NCU01943	hypothetical protein	1918162	1918164	-	1917242	1917244
supercont10.1	1924005	1924232	228	1924093	17.2	6.92493	3.79066	4.2833	FN4_vs_FN5_peak_51	-5931	supercont10.1	NCU01943	hypothetical protein	1918162	1918164	-	1917242	1917244	8997	supercont10.1	NCU01940	serine/threonine protein kinase	1933090	1933092	+	1935433	1935435
supercont10.1	2007195	2007531	337	2007343	21.49	9.46042	4.4988	6.57385	FN4_vs_FN5_peak_52	-1500	supercont10.1	NCU01924	hypothetical protein	2005843	2005845	-	2004371	2004373	3456	supercont10.1	NCU01923	hypothetical protein	2011864	2011866	-	2010797	2010799
supercont10.1	2014810	2016201	1392	2014862	28.66	6.11664	2.69624	3.59306	FN4_vs_FN5_peak_53	-2998	supercont10.1	NCU01923	hypothetical protein	2011864	2011866	-	2010797	2010799	8076	supercont10.1	NCU01922	hypothetical protein	2022938	2022940	+	2024348	2024350
supercont10.1	2016805	2017133	329	2017021	19.34	6.46191	3.39076	3.87492	FN4_vs_FN5_peak_54	-5157	supercont10.1	NCU01923	hypothetical protein	2011864	2011866	-	2010797	2010799	5917	supercont10.1	NCU01922	hypothetical protein	2022938	2022940	+	2024348	2024350
supercont10.1	2019835	2020162	328	2019978	19.34	9.15715	4.62377	6.29439	FN4_vs_FN5_peak_55	-8114	supercont10.1	NCU01923	hypothetical protein	2011864	2011866	-	2010797	2010799	2960	supercont10.1	NCU01922	hypothetical protein	2022938	2022940	+	2024348	2024350
supercont10.1	2026615	2026960	346	2026804	13.61	6.98575	4.53751	4.32752	FN4_vs_FN5_peak_56	-528	supercont10.1	NCU11201	phosphoglycerate mutase	2026276	2026278	-	2024978	2024980	722	supercont10.1	NCU11460	hypothetical protein	2029508	2029510	-	2027524	2027526
supercont10.1	2162751	2163131	381	2162971	15.05	7.73888	4.45716	5.01014	FN4_vs_FN5_peak_57	-868	supercont10.1	NCU01882	purine transporter	2162103	2162105	-	2160030	2160032	3555	supercont10.1	NCU11464	hypothetical protein	2166526	2166528	+	2167030	2167032
supercont10.1	2163437	2163761	325	2163569	17.2	6.60524	3.63904	3.99426	FN4_vs_FN5_peak_58	-1466	supercont10.1	NCU01882	purine transporter	2162103	2162105	-	2160030	2160032	2957	supercont10.1	NCU11464	hypothetical protein	2166526	2166528	+	2167030	2167032
supercont10.1	2194666	2196698	2033	2194910	125.38	14.1097	2.14206	10.9582	FN4_vs_FN5_peak_59	-2620	supercont10.1	NCU01873	hypothetical protein	2192290	2192292	-	2191189	2191191	1849	supercont10.1	NCU01871	hypothetical protein	2196759	2196761	+	2197954	2197956
supercont10.1	2433564	2434798	1235	2434011	38.69	18.4972	5.66988	15.1567	FN4_vs_FN5_peak_60	-575	supercont10.1	NCU02474	translocase of outer mitochondrial membrane 5	2433436	2433438	-	2433044	2433046	929	supercont10.1	NCU02475	glycine dehydrogenase	2434940	2434942	+	2438370	2438372
supercont10.1	2521035	2521629	595	2521428	27.94	14.2995	5.78844	11.1368	FN4_vs_FN5_peak_61	-2238	supercont10.1	NCU02496	M-phase inducer phosphatase 3	2519190	2519192	-	2517786	2517788	1278	supercont10.1	NCU02497	hypothetical protein	2522706	2522708	+	2525831	2525833
supercont10.1	2535948	2536261	314	2536089	12.9	4.79185	3.4741	2.44847	FN4_vs_FN5_peak_62	-197	supercont10.1	NCU02501	hypothetical protein	2535892	2535894	-	2534742	2534744	1340	supercont10.1	NCU02502	S-adenosyl-methionine-sterol-C	2537429	2537431	+	2538593	2538595
supercont10.1	2553319	2554497	1179	2554178	29.38	8.67725	3.37501	5.85936	FN4_vs_FN5_peak_63	-3771	supercont10.1	NCU02505	succinate	2550407	2550409	-	2545460	2545462	552	supercont10.1	NCU02507	hypothetical protein	2555676	2555678	-	2554728	2554730
supercont10.1	2582098	2582554	457	2582248	17.2	8.44714	4.5488	5.64918	FN4_vs_FN5_peak_64	-3216	supercont10.1	NCU02513	YjeF domain-containing protein	2579032	2579034	-	2577604	2577606	868	supercont10.1	NCU11471	hypothetical protein	2584418	2584420	-	2583114	2583116
supercont10.1	2582817	2583646	830	2583221	35.82	28.6546	10.7044	24.9214	FN4_vs_FN5_peak_65	-587	supercont10.1	NCU02514	ATPase-1	2582634	2582636	-	2580026	2580028	1559	supercont10.1	NCU02515	dipeptidyl aminopeptidase	2584780	2584782	+	2587528	2587530
supercont10.1	2583763	2584098	336	2583903	20.06	10.9285	5.26526	7.93357	FN4_vs_FN5_peak_66	-1269	supercont10.1	NCU02514	ATPase-1	2582634	2582636	-	2580026	2580028	877	supercont10.1	NCU02515	dipeptidyl aminopeptidase	2584780	2584782	+	2587528	2587530
supercont10.1	2696050	2696296	247	2696201	13.61	6.98575	4.53751	4.32752	FN4_vs_FN5_peak_67	-2601	supercont10.1	NCU02548	hypothetical protein	2693600	2693602	-	2692505	2692507	1645	supercont10.1	NCU02550	alpha-galactosidase	2697846	2697848	+	2700708	2700710
supercont10.1	2696506	2696938	433	2696766	30.09	24.1085	9.6544	20.5209	FN4_vs_FN5_peak_68	-203	supercont10.1	NCU02549	processing enhancing protein	2696563	2696565	-	2694712	2694714	1080	supercont10.1	NCU02550	alpha-galactosidase	2697846	2697848	+	2700708	2700710
supercont10.1	2735603	2735885	283	2735727	17.2	5.26629	3.03253	2.86719	FN4_vs_FN5_peak_69	-304	supercont10.1	NCU02559	hypothetical protein	2735423	2735425	-	2734447	2734449	281	supercont10.1	NCU02560	hypothetical protein	2736008	2736010	+	2737230	2737232
supercont10.1	2754812	2755046	235	2754920	12.9	4.79185	3.4741	2.44847	FN4_vs_FN5_peak_70	-1025	supercont10.1	NCU02566	alanyl-tRNA synthetase	2753895	2753897	-	2750487	2750489	1401	supercont10.1	NCU02568	hypothetical protein	2757314	2757316	-	2756319	2756321
supercont10.1	2780726	2781003	278	2780840	16.48	6.30556	3.672	3.73265	FN4_vs_FN5_peak_71	-5	supercont10.1	NCU02575	hypothetical protein	2779878	2779880	+	2780833	2780835	1497	supercont10.1	NCU02576	C6 finger domain-containing protein	2782337	2782339	+	2785574	2785576
supercont10.1	2804385	2804811	427	2804463	12.9	6.18084	4.31503	3.62103	FN4_vs_FN5_peak_72	-3649	supercont10.1	NCU02580	fumarate reductase Osm1	2798777	2798779	+	2800812	2800814	973	supercont10.1	NCU02582	sorbose-resistant-4	2805436	2805438	+	2807467	2807469
supercont10.1	2953859	2954516	658	2954235	36.54	12.4809	3.99359	9.41092	FN4_vs_FN5_peak_73	-1753	supercont10.1	NCU02622	hypothetical protein	2950845	2950847	+	2952480	2952482	537	supercont10.1	NCU02623	mitochondrial hypoxia responsive domain-containing protein	2954772	2954774	+	2955594	2955596
supercont10.1	2964728	2965189	462	2965068	20.78	7.09102	3.62959	4.4181	FN4_vs_FN5_peak_74	-2236	supercont10.1	NCU02625	hypothetical protein	2962832	2962834	-	2961041	2961043	2424	supercont10.1	NCU02626	kinesin	2970569	2970571	-	2967490	2967492
supercont10.1	3124764	3125232	469	3124908	28.66	10.8899	4.23695	7.9054	FN4_vs_FN5_peak_75	-71	supercont10.1	NCU02665	diacylglycerol O-acyltransferase	3124837	3124839	-	3122315	3122317	1363	supercont10.1	NCU02666	NSDC	3128690	3128692	-	3126269	3126271
supercont10.1	3149497	3149804	308	3149669	18.63	6.0827	3.37253	3.56176	FN4_vs_FN5_peak_76	-1340	supercont10.1	NCU02671	cutinase G-box binding protein	3148329	3148331	-	3146309	3146311	1406	supercont10.1	NCU02672	hypothetical protein	3151075	3151077	+	3151652	3151654
supercont10.1	3169093	3169328	236	3169279	12.9	5.10203	3.65695	2.72309	FN4_vs_FN5_peak_77	-811	supercont10.1	NCU02676	hypothetical protein	3168468	3168470	-	3167264	3167266	1559	supercont10.1	NCU02677	arginine-3	3170838	3170840	+	3174505	3174507
supercont10.1	3251014	3251329	316	3251209	12.9	4.24356	3.15827	2.02655	FN4_vs_FN5_peak_78	-2111	supercont10.1	NCU02701	dipeptidyl peptidase	3249098	3249100	-	3246525	3246527	4018	supercont10.1	NCU02702	glucokinase	3255227	3255229	+	3255997	3255999
supercont10.1	3253199	3253437	239	3253375	13.61	5.06669	3.43025	2.6956	FN4_vs_FN5_peak_79	-4277	supercont10.1	NCU02701	dipeptidyl peptidase	3249098	3249100	-	3246525	3246527	1852	supercont10.1	NCU02702	glucokinase	3255227	3255229	+	3255997	3255999
supercont10.1	3317235	3318356	1122	3317994	31.52	15.1537	5.42075	11.9567	FN4_vs_FN5_peak_80	-2938	supercont10.1	NCU02720	hypothetical protein	3315056	3315058	-	3312110	3312112	1427	supercont10.1	NCU02721	hypothetical protein	3320556	3320558	-	3319419	3319421
supercont10.1	3318484	3318983	500	3318632	19.34	12.3733	6.3173	9.30663	FN4_vs_FN5_peak_81	-3576	supercont10.1	NCU02720	hypothetical protein	3315056	3315058	-	3312110	3312112	789	supercont10.1	NCU02721	hypothetical protein	3320556	3320558	-	3319419	3319421
supercont10.1	3319221	3319449	229	3319297	12.9	6.18084	4.31503	3.62103	FN4_vs_FN5_peak_82	-4241	supercont10.1	NCU02720	hypothetical protein	3315056	3315058	-	3312110	3312112	124	supercont10.1	NCU02721	hypothetical protein	3320556	3320558	-	3319419	3319421
supercont10.1	3356479	3357158	680	3356783	28.66	18.3673	7.41466	15.0321	FN4_vs_FN5_peak_83	-986	supercont10.1	NCU02731	hypothetical protein	3354332	3354334	+	3355795	3355797	2067	supercont10.1	NCU02732	hypothetical protein	3358850	3358852	+	3360563	3360565
supercont10.1	3528567	3529474	908	3528806	24.36	12.7822	5.51301	9.68594	FN4_vs_FN5_peak_84	-3149	supercont10.1	NCU09377	B-regulatory subunit-1	3525657	3525659	-	3523573	3523575	1542	supercont10.1	NCU09375	hypothetical protein	3530348	3530350	+	3531303	3531305
supercont10.1	3542787	3543341	555	3542949	15.05	8.68161	4.98245	5.85936	FN4_vs_FN5_peak_85	-1158	supercont10.1	NCU09372	hypothetical protein	3541791	3541793	-	3541003	3541005	1304	supercont10.1	NCU09371	6,7-dimethyl-8-ribityllumazine synthase	3544253	3544255	+	3545113	3545115
supercont10.1	4129845	4130358	514	4130213	15.76	8.57499	5.1418	5.77145	FN4_vs_FN5_peak_86	-1788	supercont10.1	NCU09811	MFS transporter	4128425	4128427	-	4126280	4126282	1287	supercont10.1	NCU09812	LIM domain-containing protein	4131500	4131502	+	4134424	4134426
supercont10.1	4147051	4147526	476	4147413	15.05	6.9063	4.01145	4.26704	FN4_vs_FN5_peak_87	-87	supercont10.1	NCU09816	cytochrome-1	4147326	4147328	-	4145880	4145882	967	supercont10.1	NCU09817	DAHP synthase	4149763	4149765	-	4148378	4148380
supercont10.1	4271197	4271642	446	4271313	18.63	6.10887	3.38416	3.58574	FN4_vs_FN5_peak_88	-2465	supercont10.1	NCU09317	hypothetical protein	4266808	4266810	+	4268846	4268848	1904	supercont10.1	NCU09316	hypothetical protein	4273217	4273219	+	4275581	4275583
supercont10.1	4278043	4278242	200	4278123	10.75	4.66736	3.64761	2.36413	FN4_vs_FN5_peak_89	-2540	supercont10.1	NCU09316	hypothetical protein	4273217	4273219	+	4275581	4275583	959	supercont10.1	NCU09315	nuclease-l	4279082	4279084	+	4281302	4281304
supercont10.1	4290196	4290682	487	4290381	20.78	11.4753	5.73093	8.45052	FN4_vs_FN5_peak_90	-1067	supercont10.1	NCU09312	di-trans,poly-cis-decaprenylcistransferase	4288176	4288178	+	4289312	4289314	11130	supercont10.1	NCU09310	protein phosphatase type 1 complex subunit Hex2/Reg1	4301511	4301513	+	4303398	4303400
supercont10.1	4298068	4298474	407	4298385	14.33	5.83359	3.64984	3.34603	FN4_vs_FN5_peak_91	-6720	supercont10.1	NCU09311	Met-10	4289971	4289973	+	4291663	4291665	3126	supercont10.1	NCU09310	protein phosphatase type 1 complex subunit Hex2/Reg1	4301511	4301513	+	4303398	4303400
supercont10.1	4426585	4426784	200	4426639	15.05	8.68161	4.98245	5.85936	FN4_vs_FN5_peak_92	-4551	supercont10.1	NCU03068	glycerol-3-phosphate phosphatase 1	4420123	4420125	+	4422086	4422088	9647	supercont10.1	NCU03070	hypothetical protein	4436286	4436288	+	4438304	4438306
supercont10.1	4440619	4440962	344	4440789	12.18	6.18084	4.09256	3.62103	FN4_vs_FN5_peak_93	-2483	supercont10.1	NCU03070	hypothetical protein	4436286	4436288	+	4438304	4438306	2168	supercont10.1	NCU03071	MAP kinase kinase kinase SskB	4447119	4447121	-	4442955	4442957
supercont10.1	4486677	4486929	253	4486705	10.03	3.53412	2.75763	1.47078	FN4_vs_FN5_peak_94	-265	supercont10.1	NCU11493	hypothetical protein	4486440	4486442	-	4485861	4485863	2026	supercont10.1	NCU03083	hypothetical protein	4490103	4490105	-	4488729	4488731
supercont10.1	4621444	4621755	312	4621602	20.06	9.95159	4.7866	7.03025	FN4_vs_FN5_peak_95	-1482	supercont10.1	NCU03116	Ras GTPase activating protein	4620120	4620122	-	4614636	4614638	402	supercont10.1	NCU03117	inosine-5'-monophosphate dehydrogenase IMD2	4622004	4622006	+	4623827	4623829
supercont10.1	4626908	4627339	432	4627083	15.05	7.73888	4.45716	5.01014	FN4_vs_FN5_peak_96	-775	supercont10.1	NCU03118	hypothetical protein	4626308	4626310	-	4624865	4624867	1420	supercont10.1	NCU03120	hypothetical protein	4628503	4628505	+	4630858	4630860
supercont10.1	4671534	4671831	298	4671679	12.9	5.10203	3.65695	2.72309	FN4_vs_FN5_peak_97	-2932	supercont10.1	NCU03131	FAD dependent oxidoreductase superfamily	4668747	4668749	-	4667349	4667351	890	supercont10.1	NCU03132	hypothetical protein	4672569	4672571	+	4674840	4674842
supercont10.1	4840072	4840365	294	4840222	37.97	10.934	3.54297	7.93837	FN4_vs_FN5_peak_98	-2122	supercont10.1	NCU10621	hypothetical protein	4836712	4836714	+	4838098	4838100	4221	supercont10.1	NCU03186	ankyrin repeat and BTB/POZ domain-containing protein	4846613	4846615	-	4844441	4844443
supercont10.1	4991516	4992135	620	4991897	26.51	11.2515	4.58488	8.24092	FN4_vs_FN5_peak_99	-415	supercont10.1	NCU03232	RNA binding protein Pym	4991482	4991484	-	4990888	4990890	122	supercont10.1	NCU03233	hypothetical protein	4992019	4992021	+	4992518	4992520
supercont10.1	5020977	5021187	211	5021171	22.93	6.99767	3.41813	4.33548	FN4_vs_FN5_peak_100	-1415	supercont10.1	NCU03239	hypothetical protein	5018973	5018975	+	5019754	5019756	4298	supercont10.1	NCU03240	hypothetical protein	5025469	5025471	+	5027756	5027758
supercont10.1	5042511	5042804	294	5042631	13.61	6.98575	4.53751	4.32752	FN4_vs_FN5_peak_101	-327	supercont10.1	NCU03245	hypothetical protein	5042304	5042306	-	5041776	5041778	1044	supercont10.1	NCU03246	tyrosine-protein phosphatase CDC14	5043675	5043677	+	5045918	5045920
supercont10.1	5071568	5071839	272	5071772	19.34	5.28566	2.90637	2.88327	FN4_vs_FN5_peak_102	-3437	supercont10.1	NCU03250	hypothetical protein	5066431	5066433	+	5068333	5068335	3738	supercont10.1	NCU03253	hypothetical protein	5075510	5075512	+	5077393	5077395
supercont10.1	5074163	5075028	866	5074679	20.78	10.3254	5.13621	7.37958	FN4_vs_FN5_peak_103	-6344	supercont10.1	NCU03250	hypothetical protein	5066431	5066433	+	5068333	5068335	831	supercont10.1	NCU03253	hypothetical protein	5075510	5075512	+	5077393	5077395
supercont10.1	5093512	5095239	1728	5094422	53.02	37.5343	9.64616	33.5368	FN4_vs_FN5_peak_104	-2512	supercont10.1	NCU03255	3-phytase A	5089762	5089764	+	5091908	5091910	3545	supercont10.1	NCU03257	ammonium transporter MEP1	5097967	5097969	+	5099721	5099723
supercont10.1	5095694	5096522	829	5095742	28.66	5.04443	2.39183	2.67683	FN4_vs_FN5_peak_105	-3832	supercont10.1	NCU03255	3-phytase A	5089762	5089764	+	5091908	5091910	2225	supercont10.1	NCU03257	ammonium transporter MEP1	5097967	5097969	+	5099721	5099723
supercont10.1	5210112	5210787	676	5210773	25.79	3.5118	2.06098	1.47078	FN4_vs_FN5_peak_106	-2142	supercont10.1	NCU11246	golgi transport complex subunit Cog4	5205868	5205870	+	5208629	5208631	953	supercont10.1	NCU03293	hypothetical protein	5211726	5211728	+	5212245	5212247
supercont10.1	5243636	5243864	229	5243753	21.49	5.34426	2.81175	2.92673	FN4_vs_FN5_peak_107	-3965	supercont10.1	NCU03299	hypothetical protein	5238607	5238609	+	5239786	5239788	1991	supercont10.1	NCU03300	DNA damage checkpoint protein rad24	5245744	5245746	+	5246959	5246961
supercont10.1	5244929	5245344	416	5245122	15.76	8.52187	5.11044	5.72124	FN4_vs_FN5_peak_108	-5334	supercont10.1	NCU03299	hypothetical protein	5238607	5238609	+	5239786	5239788	622	supercont10.1	NCU03300	DNA damage checkpoint protein rad24	5245744	5245746	+	5246959	5246961
supercont10.1	5349603	5349976	374	5349860	22.93	5.11481	2.71897	2.73519	FN4_vs_FN5_peak_109	-1164	supercont10.1	NCU09108	hypothetical protein	5348696	5348698	-	5347160	5347162	4504	supercont10.1	NCU09109	60S ribosomal protein L33	5355119	5355121	-	5354362	5354364
supercont10.1	5402007	5402206	200	5402124	13.61	6.17841	4.05913	3.62103	FN4_vs_FN5_peak_110	-8471	supercont10.1	NCU09118	DNA topoisomerase I	5393653	5393655	-	5390517	5390519	645	supercont10.1	NCU09119	ATP synthase subunit gamma	5402769	5402771	+	5404217	5404219
supercont10.1	5480763	5482227	1465	5481586	116.07	84.8266	11.7067	79.7255	FN4_vs_FN5_peak_111	-1460	supercont10.1	NCU09144	hypothetical protein	5480126	5480128	-	5479205	5479207	20223	supercont10.1	NCU08391	hypothetical protein	5504095	5504097	-	5501807	5501809
supercont10.1	5668622	5669267	646	5668693	14.33	7.81995	4.75998	5.0786	FN4_vs_FN5_peak_112	-1910	supercont10.1	NCU08349	hypothetical protein	5666783	5666785	-	5664240	5664242	1010	supercont10.1	NCU08348	hypothetical protein	5669703	5669705	+	5672043	5672045
supercont10.1	5731892	5732181	290	5732051	23.64	6.19868	3.00529	3.6346	FN4_vs_FN5_peak_113	-2595	supercont10.1	NCU11510	hypothetical protein	5729456	5729458	-	5728745	5728747	41155	supercont10.1	NCU09191	hypothetical protein	5773206	5773208	+	5776497	5776499
supercont10.1	5804360	5804838	479	5804665	16.48	9.17597	5.202	6.31254	FN4_vs_FN5_peak_114	-1171	supercont10.1	NCU09200	hypothetical protein	5802146	5802148	+	5803492	5803494	6013	supercont10.1	NCU09201	hypothetical protein	5810678	5810680	+	5812129	5812131
supercont10.1	5808725	5809089	365	5808916	18.63	3.88655	2.45352	1.76323	FN4_vs_FN5_peak_115	-5422	supercont10.1	NCU09200	hypothetical protein	5802146	5802148	+	5803492	5803494	1762	supercont10.1	NCU09201	hypothetical protein	5810678	5810680	+	5812129	5812131
supercont10.1	5831103	5831336	234	5831199	11.46	4.89968	3.56099	2.54414	FN4_vs_FN5_peak_116	-1275	supercont10.1	NCU09205	nitrate assimilation regulatory protein nirA	5827058	5827060	+	5829922	5829924	1185	supercont10.1	NCU09206	hypothetical protein	5832384	5832386	+	5833773	5833775
supercont10.1	5947633	5947919	287	5947810	24.36	7.95667	3.5222	5.21062	FN4_vs_FN5_peak_117	-183	supercont10.1	NCU10042	enolase	5946182	5946184	+	5947625	5947627	1068	supercont10.1	NCU10043	mitotic spindle checkpoint component mad3	5948878	5948880	+	5952942	5952944
supercont10.1	5964836	5965035	200	5964904	13.61	5.46828	3.65321	3.0163	FN4_vs_FN5_peak_118	-9969	supercont10.1	NCU10044	hypothetical protein	5954935	5954937	-	5953346	5953348	13995	supercont10.1	NCU07425	hypothetical protein	5978899	5978901	+	5982787	5982789
supercont10.1	6080141	6080788	648	6080314	15.05	6.9063	4.01145	4.26704	FN4_vs_FN5_peak_119	-104	supercont10.1	NCU07396	hypothetical protein	6080210	6080212	-	6079880	6079882	2781	supercont10.1	NCU07395	DNA-binding protein SMUBP-2	6085353	6085355	-	6083093	6083095
supercont10.1	6081199	6081717	519	6081559	15.76	8.68161	5.20493	5.85936	FN4_vs_FN5_peak_120	-1349	supercont10.1	NCU07396	hypothetical protein	6080210	6080212	-	6079880	6079882	1536	supercont10.1	NCU07395	DNA-binding protein SMUBP-2	6085353	6085355	-	6083093	6083095
supercont10.1	6109497	6110875	1379	6110248	49.44	25.2043	6.30452	21.579	FN4_vs_FN5_peak_121	-1907	supercont10.1	NCU07390	hypothetical protein	6107558	6107560	+	6108339	6108341	1942	supercont10.1	NCU07389	SAM and PH domain-containing protein	6112190	6112192	+	6114911	6114913
supercont10.1	6169580	6169832	253	6169747	17.91	5.75614	3.37708	3.2803	FN4_vs_FN5_peak_122	-3616	supercont10.1	NCU07378	serine threonine protein kinase	6160211	6160213	+	6166129	6166131	2571	supercont10.1	NCU07375	MFS phosphate transporter	6172318	6172320	+	6174516	6174518
supercont10.1	6222479	6222704	226	6222567	12.9	4.50671	3.30867	2.25393	FN4_vs_FN5_peak_123	-1052	supercont10.1	NCU07362	L-lactate ferricytochrome c oxidoreductase	6221515	6221517	-	6219679	6219681	948	supercont10.1	NCU10658	hypothetical protein	6223515	6223517	+	6224441	6224443
supercont10.1	6375934	6376470	537	6376361	12.18	6.18084	4.09256	3.62103	FN4_vs_FN5_peak_124	-1307	supercont10.1	NCU09875	capsule polysaccharide synthase Cps1	6373582	6373584	+	6375052	6375054	2392	supercont10.1	NCU09874	hypothetical protein	6380976	6380978	-	6378751	6378753
supercont10.1	6457378	6457644	267	6457381	13.61	3.32546	2.51946	1.30975	FN4_vs_FN5_peak_125	-141	supercont10.1	NCU00995	hypothetical protein	6457240	6457242	-	6456737	6456739	3936	supercont10.1	NCU00994	endothiapepsin	6461317	6461319	+	6462963	6462965
supercont10.1	6458575	6459350	776	6458579	24.36	4.32837	2.30544	2.10492	FN4_vs_FN5_peak_126	-1339	supercont10.1	NCU00995	hypothetical protein	6457240	6457242	-	6456737	6456739	2738	supercont10.1	NCU00994	endothiapepsin	6461317	6461319	+	6462963	6462965
supercont10.1	6474971	6475174	204	6474981	14.33	4.46252	2.94795	2.21876	FN4_vs_FN5_peak_127	-6582	supercont10.1	NCU00992	hypothetical protein	6468399	6468401	-	6466984	6466986	1286	supercont10.1	NCU00990	hypothetical protein	6477880	6477882	-	6476265	6476267
supercont10.1	6475951	6476198	248	6476004	34.39	5.77036	2.35936	3.29419	FN4_vs_FN5_peak_128	-7605	supercont10.1	NCU00992	hypothetical protein	6468399	6468401	-	6466984	6466986	263	supercont10.1	NCU00990	hypothetical protein	6477880	6477882	-	6476265	6476267
supercont10.1	6577776	6578855	1080	6578416	25.79	18.5253	8.31956	15.1748	FN4_vs_FN5_peak_129	-508	supercont10.1	NCU00959	succinate dehydrogenase iron-sulfur protein	6577908	6577910	-	6577079	6577081	674	supercont10.1	NCU00958	5-azacytidine resistance protein azr1	6579090	6579092	+	6580464	6580466
supercont10.1	6614600	6615026	427	6614847	30.81	10.6508	3.97601	7.67415	FN4_vs_FN5_peak_130	-1300	supercont10.1	NCU00949	hypothetical protein	6613547	6613549	-	6604294	6604296	1189	supercont10.1	NCU00948	hypothetical protein	6617175	6617177	-	6616034	6616036
supercont10.1	6615175	6616091	917	6615551	30.81	15.815	5.89038	12.582	FN4_vs_FN5_peak_131	-2004	supercont10.1	NCU00949	hypothetical protein	6613547	6613549	-	6604294	6604296	485	supercont10.1	NCU00948	hypothetical protein	6617175	6617177	-	6616034	6616036
supercont10.1	6658270	6658580	311	6658442	12.18	4.9436	3.37947	2.58246	FN4_vs_FN5_peak_132	-2104	supercont10.1	NCU00939	hypothetical protein	6656338	6656340	-	6651565	6651567	5416	supercont10.1	NCU00938	hypothetical protein	6663858	6663860	+	6664916	6664918
supercont10.1	6661373	6661772	400	6661649	25.08	8.87152	3.72519	6.02581	FN4_vs_FN5_peak_133	-5311	supercont10.1	NCU00939	hypothetical protein	6656338	6656340	-	6651565	6651567	2209	supercont10.1	NCU00938	hypothetical protein	6663858	6663860	+	6664916	6664918
supercont10.1	6662541	6662768	228	6662619	14.33	6.10347	3.79439	3.58069	FN4_vs_FN5_peak_134	-6281	supercont10.1	NCU00939	hypothetical protein	6656338	6656340	-	6651565	6651567	1239	supercont10.1	NCU00938	hypothetical protein	6663858	6663860	+	6664916	6664918
supercont10.1	6676984	6677342	359	6677150	15.05	7.64898	4.40818	4.93448	FN4_vs_FN5_peak_135	-3187	supercont10.1	NCU00935	hypothetical protein	6673963	6673965	-	6672088	6672090	5139	supercont10.1	NCU00932	hypothetical protein	6682289	6682291	+	6684485	6684487
supercont10.1	6714326	6714819	494	6714439	13.61	5.30884	3.56411	2.89635	FN4_vs_FN5_peak_136	-1927	supercont10.1	NCU00923	hypothetical protein	6712512	6712514	-	6711006	6711008	2897	supercont10.1	NCU10603	hypothetical protein	6717336	6717338	+	6717933	6717935
supercont10.1	6757356	6757760	405	6757618	12.9	6.18084	4.31503	3.62103	FN4_vs_FN5_peak_137	-1161	supercont10.1	NCU00914	serine/threonine protein kinase	6756457	6756459	-	6753292	6753294	4155	supercont10.1	NCU00913	GPI-anchored wall transfer protein 1	6763385	6763387	-	6761771	6761773
supercont10.1	6774412	6775149	738	6774548	39.41	10.2282	3.2068	7.28578	FN4_vs_FN5_peak_138	-8799	supercont10.1	NCU00912	hypothetical protein	6764570	6764572	+	6765747	6765749	5128	supercont10.1	NCU00911	polysaccharide synthase Cps1p	6781531	6781533	-	6779674	6779676
supercont10.1	6785336	6785705	370	6785497	22.21	8.40735	3.86841	5.6184	FN4_vs_FN5_peak_139	-3966	supercont10.1	NCU00911	polysaccharide synthase Cps1p	6781531	6781533	-	6779674	6779676	15634	supercont10.1	NCU00907	hypothetical protein	6801525	6801527	-	6801129	6801131
supercont10.1	6788571	6788938	368	6788882	14.33	5.51891	3.48394	3.06018	FN4_vs_FN5_peak_140	-7351	supercont10.1	NCU00911	polysaccharide synthase Cps1p	6781531	6781533	-	6779674	6779676	12249	supercont10.1	NCU00907	hypothetical protein	6801525	6801527	-	6801129	6801131
supercont10.1	6842658	6842857	200	6842693	12.18	6.18084	4.09256	3.62103	FN4_vs_FN5_peak_141	-555	supercont10.1	NCU00896	synaptojanin-1	6842138	6842140	-	6839865	6839867	721	supercont10.1	NCU00895	RAB GTPase Ypt5	6843414	6843416	+	6844260	6844262
supercont10.1	6865728	6866211	484	6866107	13.61	5.46828	3.65321	3.0163	FN4_vs_FN5_peak_142	-1248	supercont10.1	NCU00887	hypothetical protein	6864859	6864861	-	6864172	6864174	316	supercont10.1	NCU00886	hypothetical protein	6867876	6867878	-	6866421	6866423
supercont10.1	6878386	6878618	233	6878461	15.05	6.9063	4.01145	4.26704	FN4_vs_FN5_peak_143	-819	supercont10.1	NCU00882	hypothetical protein	6877642	6877644	-	6876619	6876621	1118	supercont10.1	NCU00881	hypothetical protein	6879579	6879581	+	6880514	6880516
supercont10.1	6918172	6919058	887	6918636	68.06	36.2396	6.90643	32.2701	FN4_vs_FN5_peak_144	-320	supercont10.1	NCU00866	DUF1275 domain-containing protein	6918316	6918318	-	6917374	6917376	1079	supercont10.1	NCU00865	oxalate decarboxylase oxdC	6919715	6919717	+	6921080	6921082
supercont10.1	7060104	7060345	242	7060181	20.78	5.61968	3.02466	3.15215	FN4_vs_FN5_peak_145	-1922	supercont10.1	NCU00821	sugar transporter	7058259	7058261	-	7056452	7056454	1703	supercont10.1	NCU00819	hypothetical protein	7062925	7062927	-	7061882	7061884
supercont10.1	7060639	7060860	222	7060729	22.93	4.17504	2.39269	1.97059	FN4_vs_FN5_peak_146	-2470	supercont10.1	NCU00821	sugar transporter	7058259	7058261	-	7056452	7056454	1155	supercont10.1	NCU00819	hypothetical protein	7062925	7062927	-	7061882	7061884
supercont10.1	7101160	7101555	396	7101357	25.08	11.7101	4.82895	8.67612	FN4_vs_FN5_peak_147	-1173	supercont10.1	NCU00806	hypothetical protein	7100184	7100186	-	7097634	7097636	1607	supercont10.1	NCU00805	bZIP transcription factor	7103510	7103512	-	7102962	7102964
supercont10.1	7146158	7147095	938	7146523	52.3	30.9436	7.61458	27.1414	FN4_vs_FN5_peak_148	-1408	supercont10.1	NCU00794	ribosome biogenesis protein Rsa4	7143372	7143374	+	7145113	7145115	2886	supercont10.1	NCU10894	hypothetical protein	7149409	7149411	+	7150832	7150834
supercont10.1	7159169	7159429	261	7159342	19.34	7.32717	3.76752	4.6342	FN4_vs_FN5_peak_149	-1418	supercont10.1	NCU00792	branched-chain-amino-acid aminotransferase	7156100	7156102	+	7157922	7157924	1738	supercont10.1	NCU00790	high affinity potassium transporter-1	7161080	7161082	+	7163807	7163809
supercont10.1	7334740	7334993	254	7334900	18.63	3.88655	2.45352	1.76323	FN4_vs_FN5_peak_150	-1078	supercont10.1	NCU00748	hypothetical protein	7333822	7333824	-	7332880	7332882	3072	supercont10.1	NCU00747	hypothetical protein	7338675	7338677	-	7337970	7337972
supercont10.1	7570900	7572807	1908	7571754	52.3	22.8859	5.3302	19.3484	FN4_vs_FN5_peak_151	-1946	supercont10.1	NCU00684	endonuclease/Exonuclease/phosphatase	7568480	7568482	+	7569806	7569808	1463	supercont10.1	NCU00682	serine/threonine-protein kinase PRKX	7573217	7573219	+	7574669	7574671
supercont10.1	7723229	7723437	209	7723322	14.33	7.81995	4.75998	5.0786	FN4_vs_FN5_peak_152	-300	supercont10.1	NCU00644	ATP synthase subunit G	7723022	7723024	-	7722289	7722291	481	supercont10.1	NCU00643	L-arabinitol 4-dehydrogenase	7724982	7724984	-	7723801	7723803
supercont10.1	7744014	7744329	316	7744210	13.61	6.75904	4.40146	4.14153	FN4_vs_FN5_peak_153	-448	supercont10.1	NCU00636	ATP synthase subunit D	7743762	7743764	-	7742922	7742924	541	supercont10.1	NCU00635	nascent polypeptide-associated complex subunit alpha	7745572	7745574	-	7744749	7744751
supercont10.1	7748540	7748844	305	7748646	17.2	6.60524	3.63904	3.99426	FN4_vs_FN5_peak_154	-1095	supercont10.1	NCU00634	ribosomal protein L14	7747551	7747553	-	7747038	7747040	593	supercont10.1	NCU00633	hypothetical protein	7749239	7749241	+	7750349	7750351
supercont10.1	7795322	7795579	258	7795457	12.9	5.51262	3.90348	3.05596	FN4_vs_FN5_peak_155	-55	supercont10.1	NCU00624	ER to Golgi transporter Yif1	7794309	7794311	+	7795400	7795402	895	supercont10.1	NCU00623	integral membrane protein	7796352	7796354	+	7797374	7797376
supercont10.1	7930366	7931036	671	7930438	18.63	4.75456	2.80402	2.43292	FN4_vs_FN5_peak_156	-4663	supercont10.1	NCU00584	hypothetical protein	7924783	7924785	+	7925773	7925775	1115	supercont10.1	NCU00583	hypothetical protein	7932264	7932266	-	7931551	7931553
supercont10.1	7951257	7951889	633	7951388	20.06	10.4222	5.01454	7.47107	FN4_vs_FN5_peak_157	-1392	supercont10.1	NCU00577	hypothetical protein	7949996	7949998	-	7948733	7948735	180	supercont10.1	NCU00576	hypothetical protein	7951568	7951570	+	7953050	7953052
supercont10.1	8009675	8009921	247	8009731	15.05	6.19807	3.64677	3.6341	FN4_vs_FN5_peak_158	-2676	supercont10.1	NCU00558	hypothetical protein	8003665	8003667	+	8007053	8007055	1133	supercont10.1	NCU11541	hypothetical protein	8011265	8011267	-	8010862	8010864
supercont10.1	8033356	8033642	287	8033537	15.05	5.88153	3.48822	3.37954	FN4_vs_FN5_peak_159	-1479	supercont10.1	NCU00552	albino-1	8032058	8032060	-	8030088	8030090	814	supercont10.1	NCU00551	myosin type-2 heavy chain 2	8041734	8041736	-	8034349	8034351
supercont10.1	8226368	8226869	502	8226701	28.66	11.9668	4.63416	8.92162	FN4_vs_FN5_peak_160	-5731	supercont10.1	NCU11548	hypothetical protein	8220203	8220205	+	8220968	8220970	41573	supercont10.1	NCU03054	hypothetical protein	8269860	8269862	-	8268272	8268274
supercont10.1	8270245	8270460	216	8270377	15.05	8.68161	4.98245	5.85936	FN4_vs_FN5_peak_161	-517	supercont10.1	NCU03054	hypothetical protein	8269860	8269862	-	8268272	8268274	1066	supercont10.1	NCU03053	hypothetical protein	8271443	8271445	+	8273692	8273694
supercont10.1	8327722	8327933	212	8327883	19.34	6.20283	3.28139	3.63813	FN4_vs_FN5_peak_162	-1330	supercont10.1	NCU10772	hypothetical protein	8326553	8326555	-	8325297	8325299	3672	supercont10.1	NCU03043	C2H2 finger domain-containing protein FlbC	8331555	8331557	+	8332824	8332826
supercont10.1	8372299	8372619	321	8372422	30.09	15.3003	5.55207	12.0938	FN4_vs_FN5_peak_163	-8352	supercont10.1	NCU03035	hypothetical protein	8364070	8364072	-	8363029	8363031	140	supercont10.1	NCU03034	hypothetical protein	8373508	8373510	-	8372560	8372562
supercont10.1	8372727	8373582	856	8373236	19.34	8.28044	4.20343	5.50666	FN4_vs_FN5_peak_164	-9166	supercont10.1	NCU03035	hypothetical protein	8364070	8364072	-	8363029	8363031	5034	supercont10.1	NCU03033	CCAAT-binding complex subunit HAP2	8378270	8378272	+	8379212	8379214
supercont10.1	8374236	8374575	340	8374238	13.61	3.69638	2.70608	1.59978	FN4_vs_FN5_peak_165	-730	supercont10.1	NCU03034	hypothetical protein	8373508	8373510	-	8372560	8372562	4032	supercont10.1	NCU03033	CCAAT-binding complex subunit HAP2	8378270	8378272	+	8379212	8379214
supercont10.1	8386896	8387428	533	8387065	15.76	8.68161	5.20493	5.85936	FN4_vs_FN5_peak_166	-181	supercont10.1	NCU03031	succinate dehydrogenase cytochrome b small subunit	8386884	8386886	-	8386153	8386155	801	supercont10.1	NCU03030	tyrosyl-tRNA synthetase	8387866	8387868	+	8389937	8389939
supercont10.1	8492854	8493076	223	8492978	15.05	5.88153	3.48822	3.37954	FN4_vs_FN5_peak_167	-2610	supercont10.1	NCU02994	hypothetical protein	8490368	8490370	-	8485759	8485761	3833	supercont10.1	NCU02990	hypothetical protein	8498867	8498869	-	8496809	8496811
supercont10.1	8586629	8586873	245	8586761	15.05	6.9063	4.01145	4.26704	FN4_vs_FN5_peak_168	-8951	supercont10.1	NCU02959	hypothetical protein	8577810	8577812	-	8576928	8576930	2091	supercont10.1	NCU02957	hypothetical protein	8588852	8588854	+	8590437	8590439
supercont10.1	8818492	8818700	209	8818628	15.05	6.9063	4.01145	4.26704	FN4_vs_FN5_peak_169	-1174	supercont10.1	NCU02882	hypothetical protein	8817454	8817456	-	8816773	8816775	5255	supercont10.1	NCU02880	hypothetical protein	8824439	8824441	-	8823881	8823883
supercont10.1	8818836	8819522	687	8819426	17.91	6.60524	3.78233	3.99426	FN4_vs_FN5_peak_170	-1972	supercont10.1	NCU02882	hypothetical protein	8817454	8817456	-	8816773	8816775	4457	supercont10.1	NCU02880	hypothetical protein	8824439	8824441	-	8823881	8823883
supercont10.1	8909497	8910313	817	8909826	26.51	14.5208	5.98027	11.3435	FN4_vs_FN5_peak_171	-3344	supercont10.1	NCU02854	hypothetical protein	8906482	8906484	-	8905160	8905162	2156	supercont10.1	NCU02853	C2H2 type zinc finger domain-containing protein	8911982	8911984	+	8915340	8915342
supercont10.1	8991610	8991850	241	8991784	21.49	7.44718	3.62806	4.74878	FN4_vs_FN5_peak_172	-5528	supercont10.1	NCU11564	hypothetical protein	8986256	8986258	-	8985695	8985697	16200	supercont10.1	NCU02819	high mobility group protein	9007984	9007986	+	9010036	9010038
supercont10.1	9002752	9003154	403	9002929	22.93	6.5173	3.23337	3.92696	FN4_vs_FN5_peak_173	-16673	supercont10.1	NCU11564	hypothetical protein	8986256	8986258	-	8985695	8985697	5055	supercont10.1	NCU02819	high mobility group protein	9007984	9007986	+	9010036	9010038
supercont10.1	9058589	9058948	360	9058750	12.9	5.20051	3.71561	2.81416	FN4_vs_FN5_peak_174	-80	supercont10.1	NCU02807	hypothetical protein	9058670	9058672	-	9058095	9058097	3374	supercont10.1	NCU02806	14-3-3 family protein 7	9062124	9062126	+	9063090	9063092
supercont10.1	9397551	9397860	310	9397608	15.05	5.5864	3.34287	3.12135	FN4_vs_FN5_peak_175	-1844	supercont10.1	NCU09253	DUF907 domain-containing protein	9395764	9395766	-	9392787	9392789	2167	supercont10.1	NCU09252	hypothetical protein	9403355	9403357	-	9399773	9399775
supercont10.1	9408148	9408529	382	9408439	17.2	7.98358	4.31166	5.23641	FN4_vs_FN5_peak_176	-5084	supercont10.1	NCU09252	hypothetical protein	9403355	9403357	-	9399773	9399775	1386	supercont10.1	NCU09250	hypothetical protein	9410181	9410183	-	9409823	9409825
supercont10.1	9598426	9598854	429	9598800	12.9	4.79185	3.4741	2.44847	FN4_vs_FN5_peak_177	-2029	supercont10.1	NCU08610	hypothetical protein	9596771	9596773	-	9594479	9594481	1515	supercont10.1	NCU08611	rtg2-like	9600315	9600317	+	9602193	9602195
supercont10.2	45356	46479	1124	45936	25.79	18.5253	8.31956	15.1748	FN4_vs_FN5_peak_178	-913	supercont10.2	NCU09616	hypothetical protein	44184	44186	+	45021	45023	1136	supercont10.2	NCU09615	hypothetical protein	47072	47074	+	49078	49080
supercont10.2	84144	84343	200	84266	15.76	6.53862	3.99101	3.94434	FN4_vs_FN5_peak_179	-1795	supercont10.2	NCU09602	heat shock protein 70-1	82471	82473	-	80189	80191	458	supercont10.2	NCU09600	dienelactone hydrolase	84724	84726	+	86106	86108
supercont10.2	230997	231227	231	231167	17.2	10.4811	5.64987	7.51774	FN4_vs_FN5_peak_180	-932	supercont10.2	NCU03560	DNA-directed RNA polymerase III subunit rpc-3	230235	230237	-	228181	228183	367	supercont10.2	NCU03559	ubiquinol-cytochrome c reductase complex core protein 2 precursor	231534	231536	+	233130	233132
supercont10.2	231653	231878	226	231819	12.9	6.18084	4.31503	3.62103	FN4_vs_FN5_peak_181	-1584	supercont10.2	NCU03560	DNA-directed RNA polymerase III subunit rpc-3	230235	230237	-	228181	228183	2279	supercont10.2	NCU03558	hypothetical protein	234098	234100	+	235226	235228
supercont10.2	277562	278481	920	278062	28.66	21.8307	9.20945	18.3457	FN4_vs_FN5_peak_182	-519	supercont10.2	NCU03549	hypothetical protein	277543	277545	-	276135	276137	576	supercont10.2	NCU03548	hypothetical protein	278638	278640	+	280585	280587
supercont10.2	324600	325425	826	325256	26.51	11.2515	4.58488	8.24092	FN4_vs_FN5_peak_183	-1419	supercont10.2	NCU03537	CHL4 family chromosome segregation protein	323837	323839	-	322046	322048	1986	supercont10.2	NCU03536	regulatory protein Cys-3	327242	327244	+	329093	329095
supercont10.2	326522	326798	277	326679	13.61	6.89429	4.48247	4.26704	FN4_vs_FN5_peak_184	-2842	supercont10.2	NCU03537	CHL4 family chromosome segregation protein	323837	323839	-	322046	322048	563	supercont10.2	NCU03536	regulatory protein Cys-3	327242	327244	+	329093	329095
supercont10.2	348418	348648	231	348507	17.91	6.60524	3.78233	3.99426	FN4_vs_FN5_peak_185	-5707	supercont10.2	NCU03531	hypothetical protein	341952	341954	+	342798	342800	2262	supercont10.2	NCU03530	anchored cell wall protein-6	350769	350771	+	351746	351748
supercont10.2	431159	431799	641	431221	15.76	6.9063	4.19056	4.26704	FN4_vs_FN5_peak_186	-3447	supercont10.2	NCU10152	hypothetical protein	427085	427087	+	427772	427774	1020	supercont10.2	NCU03509	amino acid permease NAAP1	432241	432243	+	434302	434304
supercont10.2	466183	466645	463	466302	15.76	8.68161	5.20493	5.85936	FN4_vs_FN5_peak_187	-1547	supercont10.2	NCU03501	von Willebrand factor	464755	464757	-	463522	463524	1319	supercont10.2	NCU03500	aminotransferase	467621	467623	+	469352	469354
supercont10.2	466929	467184	256	467059	15.76	8.68161	5.20493	5.85936	FN4_vs_FN5_peak_188	-2304	supercont10.2	NCU03501	von Willebrand factor	464755	464757	-	463522	463524	562	supercont10.2	NCU03500	aminotransferase	467621	467623	+	469352	469354
supercont10.2	518731	519359	629	519162	13.61	4.70374	3.23293	2.38898	FN4_vs_FN5_peak_189	-5801	supercont10.2	NCU03488	pyrimidine-4	513361	513363	-	512170	512172	3626	supercont10.2	NCU03486	hypothetical protein	522788	522790	+	524567	524569
supercont10.2	602990	604087	1098	603514	18.63	10.4378	5.54467	7.48649	FN4_vs_FN5_peak_190	-6261	supercont10.2	NCU03467	hypothetical protein	596821	596823	+	597251	597253	7115	supercont10.2	NCU03466	hypothetical protein	610629	610631	+	612831	612833
supercont10.2	608321	608693	373	608596	12.9	6.18084	4.31503	3.62103	FN4_vs_FN5_peak_191	-11343	supercont10.2	NCU03467	hypothetical protein	596821	596823	+	597251	597253	2033	supercont10.2	NCU03466	hypothetical protein	610629	610631	+	612831	612833
supercont10.2	734086	734529	444	734408	22.21	8.40735	3.86841	5.6184	FN4_vs_FN5_peak_192	-4122	supercont10.2	NCU03435	hypothetical protein	727712	727714	+	730284	730286	835	supercont10.2	NCU03433	hypothetical protein	736399	736401	-	735241	735243
supercont10.2	734672	735096	425	734743	14.33	6.94497	4.25815	4.3002	FN4_vs_FN5_peak_193	-4457	supercont10.2	NCU03435	hypothetical protein	727712	727714	+	730284	730286	500	supercont10.2	NCU03433	hypothetical protein	736399	736401	-	735241	735243
supercont10.2	784500	784722	223	784556	12.9	5.44099	3.86011	2.99709	FN4_vs_FN5_peak_194	-1993	supercont10.2	NCU03420	hypothetical protein	782097	782099	+	782561	782563	3966	supercont10.2	NCU03418	hypothetical protein	788522	788524	+	789009	789011
supercont10.2	784866	785196	331	785033	18.63	9.25272	4.90703	6.3815	FN4_vs_FN5_peak_195	-2470	supercont10.2	NCU03420	hypothetical protein	782097	782099	+	782561	782563	3489	supercont10.2	NCU03418	hypothetical protein	788522	788524	+	789009	789011
supercont10.2	824496	826002	1507	825134	100.31	83.9605	14.4722	78.8751	FN4_vs_FN5_peak_196	-314	supercont10.2	NCU03409	RNA lariat debranching enzyme	824820	824822	-	822906	822908	798	supercont10.2	NCU03408	hypothetical protein	825932	825934	+	827320	827322
supercont10.2	936634	936964	331	936863	16.48	7.66459	4.36968	4.94486	FN4_vs_FN5_peak_197	-1225	supercont10.2	NCU03372	nonspecific lipid-transfer protein	934184	934186	+	935636	935638	3332	supercont10.2	NCU03370	hypothetical protein	940195	940197	+	940808	940810
supercont10.2	938706	939164	459	938711	20.06	3.35729	2.10611	1.33863	FN4_vs_FN5_peak_198	-3073	supercont10.2	NCU03372	nonspecific lipid-transfer protein	934184	934186	+	935636	935638	1484	supercont10.2	NCU03370	hypothetical protein	940195	940197	+	940808	940810
supercont10.2	954900	956197	1298	955616	24.36	13.8949	6.03806	10.7509	FN4_vs_FN5_peak_199	-597	supercont10.2	NCU03365	hypothetical protein	955019	955021	-	952867	952869	4168	supercont10.2	NCU03364	DENN domain-containing protein	959784	959786	+	962659	962661
supercont10.2	1501289	1501526	238	1501293	12.9	3.5627	2.77928	1.48522	FN4_vs_FN5_peak_200	-1358	supercont10.2	NCU05389	hypothetical protein	1499935	1499937	-	1496635	1496637	2197	supercont10.2	NCU05391	hypothetical protein	1503490	1503492	+	1504060	1504062
supercont10.2	1501825	1502024	200	1501918	12.9	6.18084	4.31503	3.62103	FN4_vs_FN5_peak_201	-1983	supercont10.2	NCU05389	hypothetical protein	1499935	1499937	-	1496635	1496637	1572	supercont10.2	NCU05391	hypothetical protein	1503490	1503492	+	1504060	1504062
supercont10.2	1502420	1503485	1066	1502902	38.69	18.4972	5.66988	15.1567	FN4_vs_FN5_peak_202	-252	supercont10.2	NCU05390	mitochondrial phosphate carrier protein	1502650	1502652	-	1501262	1501264	588	supercont10.2	NCU05391	hypothetical protein	1503490	1503492	+	1504060	1504062
supercont10.2	1551015	1551281	267	1551128	13.61	6.98575	4.53751	4.32752	FN4_vs_FN5_peak_203	-357	supercont10.2	NCU05410	acetylornithine aminotransferase	1550771	1550773	-	1549316	1549318	1365	supercont10.2	NCU05411	pathway-specific nitrogen regulator	1556303	1556305	-	1552491	1552493
supercont10.2	1558057	1558359	303	1558172	12.9	5.81334	4.08717	3.32799	FN4_vs_FN5_peak_204	-1869	supercont10.2	NCU05411	pathway-specific nitrogen regulator	1556303	1556305	-	1552491	1552493	1140	supercont10.2	NCU05414	hypothetical protein	1561617	1561619	-	1559310	1559312
supercont10.2	1599977	1600449	473	1600202	14.33	7.81995	4.75998	5.0786	FN4_vs_FN5_peak_205	-951	supercont10.2	NCU05425	2-oxoglutarate dehydrogenase E1 component	1596059	1596061	+	1599249	1599251	1822	supercont10.2	NCU05426	WD repeat protein	1603426	1603428	-	1602022	1602024
supercont10.2	1606608	1606831	224	1606615	12.9	3.3659	2.67238	1.34442	FN4_vs_FN5_peak_206	-394	supercont10.2	NCU05427	ATP-dependent Clp protease	1606221	1606223	-	1604232	1604234	1582	supercont10.2	NCU05429	1,4-alpha-glucan branching enzyme	1608197	1608199	+	1610752	1610754
supercont10.2	1611056	1611491	436	1611385	12.9	6.18084	4.31503	3.62103	FN4_vs_FN5_peak_207	-631	supercont10.2	NCU05429	1,4-alpha-glucan branching enzyme	1608197	1608199	+	1610752	1610754	548	supercont10.2	NCU05430	ATP synthase beta subunit	1611933	1611935	+	1614161	1614163
supercont10.2	1655050	1655398	349	1655331	13.61	6.02617	3.97089	3.5089	FN4_vs_FN5_peak_208	-2015	supercont10.2	NCU05454	glycerol-3-phosphate dehydrogenase	1653316	1653318	-	1651105	1651107	1846	supercont10.2	NCU05457	cytochrome a-4	1658154	1658156	-	1657175	1657177
supercont10.2	1658451	1659311	861	1658635	18.63	9.94658	5.27638	7.02703	FN4_vs_FN5_peak_209	-481	supercont10.2	NCU05457	cytochrome a-4	1658154	1658156	-	1657175	1657177	463	supercont10.2	NCU11908	hypothetical protein	1659403	1659405	-	1659096	1659098
supercont10.2	1659451	1659719	269	1659595	17.2	5.26629	3.03253	2.86719	FN4_vs_FN5_peak_210	-192	supercont10.2	NCU11908	hypothetical protein	1659403	1659405	-	1659096	1659098	345	supercont10.2	NCU05458	hypothetical protein	1659940	1659942	+	1666897	1666899
supercont10.2	1699090	1699488	399	1699360	32.24	11.9912	4.15512	8.94449	FN4_vs_FN5_peak_211	-343	supercont10.2	NCU11913	hypothetical protein	1699017	1699019	-	1697540	1697542	2028	supercont10.2	NCU05477	hypothetical protein	1701388	1701390	+	1702312	1702314
supercont10.2	1798787	1800747	1961	1800071	44.42	18.8305	5.04677	15.4692	FN4_vs_FN5_peak_212	-3805	supercont10.2	NCU06841	hypothetical protein	1793781	1793783	+	1796264	1796266	4380	supercont10.2	NCU06840	hypothetical protein	1805289	1805291	-	1804449	1804451
supercont10.2	1823363	1823568	206	1823435	22.21	6.292	3.05401	3.7226	FN4_vs_FN5_peak_213	-6250	supercont10.2	NCU06837	hypothetical protein	1816171	1816173	+	1817183	1817185	5802	supercont10.2	NCU06834	ADAM protease ADM-B	1829237	1829239	+	1831847	1831849
supercont10.2	1847366	1847565	200	1847437	12.9	5.81334	4.08717	3.32799	FN4_vs_FN5_peak_214	-3382	supercont10.2	NCU06832	kinesin	1844055	1844057	-	1838433	1838435	1651	supercont10.2	NCU06826	hypothetical protein	1849088	1849090	+	1851233	1851235
supercont10.2	1914425	1915155	731	1914717	20.78	6.73512	3.47884	4.11911	FN4_vs_FN5_peak_215	-1846	supercont10.2	NCU06795	hypothetical protein	1912871	1912873	-	1911968	1911970	4716	supercont10.2	NCU06794	hypothetical protein	1919433	1919435	+	1920122	1920124
supercont10.2	1945373	1945847	475	1945769	25.08	8.87152	3.72519	6.02581	FN4_vs_FN5_peak_216	-1246	supercont10.2	NCU06785	ATP-citrate synthase subunit 1	1944523	1944525	-	1942443	1942445	2061	supercont10.2	NCU06783	ATP citrate lyase	1947830	1947832	+	1949960	1949962
supercont10.2	2103546	2103866	321	2103846	10.75	4.43081	3.49613	2.18873	FN4_vs_FN5_peak_217	-2900	supercont10.2	NCU06737	hypothetical protein	2100946	2100948	-	2098588	2098590	689	supercont10.2	NCU06735	ATP dependent RNA helicase	2106653	2106655	-	2104533	2104535
supercont10.2	2234629	2234900	272	2234732	18.63	7.28745	3.92562	4.5995	FN4_vs_FN5_peak_218	-4025	supercont10.2	NCU01835	hypothetical protein	2230291	2230293	+	2230705	2230707	9097	supercont10.2	NCU01834	hypothetical protein	2243829	2243831	+	2244850	2244852
supercont10.2	2235202	2235440	239	2235317	14.33	4.67596	3.05365	2.37138	FN4_vs_FN5_peak_219	-4610	supercont10.2	NCU01835	hypothetical protein	2230291	2230293	+	2230705	2230707	8512	supercont10.2	NCU01834	hypothetical protein	2243829	2243831	+	2244850	2244852
supercont10.2	2237626	2241219	3594	2240341	106.04	58.4869	7.6455	54.0353	FN4_vs_FN5_peak_220	-9634	supercont10.2	NCU01835	hypothetical protein	2230291	2230293	+	2230705	2230707	3488	supercont10.2	NCU01834	hypothetical protein	2243829	2243831	+	2244850	2244852
supercont10.2	2241578	2242074	497	2241930	17.91	4.24476	2.70167	2.02655	FN4_vs_FN5_peak_221	-11223	supercont10.2	NCU01835	hypothetical protein	2230291	2230293	+	2230705	2230707	1899	supercont10.2	NCU01834	hypothetical protein	2243829	2243831	+	2244850	2244852
supercont10.2	2242794	2243323	530	2242966	17.2	6.57437	3.62454	3.97532	FN4_vs_FN5_peak_222	-12259	supercont10.2	NCU01835	hypothetical protein	2230291	2230293	+	2230705	2230707	863	supercont10.2	NCU01834	hypothetical protein	2243829	2243831	+	2244850	2244852
supercont10.2	2332508	2332908	401	2332772	15.76	8.46929	5.07947	5.67033	FN4_vs_FN5_peak_223	-585	supercont10.2	NCU01816	allantoicase-l	2332187	2332189	-	2331053	2331055	780	supercont10.2	NCU01815	hypothetical protein	2333552	2333554	+	2334453	2334455
supercont10.2	2357558	2358595	1038	2357954	58.75	30.2721	6.63891	26.485	FN4_vs_FN5_peak_224	-503	supercont10.2	NCU01808	cytochrome c	2357451	2357453	-	2356506	2356508	631	supercont10.2	NCU01807	hypothetical protein	2358585	2358587	+	2359430	2359432
supercont10.2	2386024	2386246	223	2386142	19.34	7.32717	3.76752	4.6342	FN4_vs_FN5_peak_225	-727	supercont10.2	NCU01797	nonrepressor of conidiation-2	2385415	2385417	-	2383357	2383359	242	supercont10.2	NCU11920	hypothetical protein	2386384	2386386	+	2386711	2386713
supercont10.2	2411937	2413452	1516	2412373	26.51	9.529	3.92989	6.63753	FN4_vs_FN5_peak_226	-7958	supercont10.2	NCU01791	SNF7 family protein	2403629	2403631	+	2404413	2404415	7628	supercont10.2	NCU11923	hypothetical protein	2420365	2420367	-	2419999	2420001
supercont10.2	2417246	2417496	251	2417408	12.9	5.44099	3.86011	2.99709	FN4_vs_FN5_peak_227	-12993	supercont10.2	NCU01791	SNF7 family protein	2403629	2403631	+	2404413	2404415	2593	supercont10.2	NCU11923	hypothetical protein	2420365	2420367	-	2419999	2420001
supercont10.2	2417683	2418636	954	2418248	16.48	8.60744	4.88233	5.80297	FN4_vs_FN5_peak_228	-13833	supercont10.2	NCU01791	SNF7 family protein	2403629	2403631	+	2404413	2404415	1753	supercont10.2	NCU11923	hypothetical protein	2420365	2420367	-	2419999	2420001
supercont10.2	2422695	2423515	821	2422883	16.48	9.56914	5.4274	6.66981	FN4_vs_FN5_peak_229	-67	supercont10.2	NCU01790	hypothetical protein	2422307	2422309	+	2422814	2422816	607	supercont10.2	NCU11924	hypothetical protein	2423490	2423492	+	2423847	2423849
supercont10.2	2431467	2431700	234	2431529	12.9	6.13915	4.28901	3.6145	FN4_vs_FN5_peak_230	-7680	supercont10.2	NCU11924	hypothetical protein	2423490	2423492	+	2423847	2423849	2403	supercont10.2	NCU01789	IDC1 protein	2433932	2433934	+	2439171	2439173
supercont10.2	2467777	2468024	248	2467875	15.76	8.21408	4.93008	5.44364	FN4_vs_FN5_peak_231	-630	supercont10.2	NCU01780	hypothetical protein	2467245	2467247	-	2466076	2466078	291	supercont10.2	NCU01779	HIRA-interacting protein 5	2468166	2468168	+	2469237	2469239
supercont10.2	2545207	2545442	236	2545278	15.76	3.7862	2.6191	1.6718	FN4_vs_FN5_peak_232	-1375	supercont10.2	NCU01753	gamma-glutamyltranspeptidase	2543903	2543905	-	2542062	2542064	1509	supercont10.2	NCU01752	non-anchored cell wall protein-2	2546787	2546789	+	2548638	2548640
supercont10.2	2545915	2546179	265	2546053	17.2	5.26629	3.03253	2.86719	FN4_vs_FN5_peak_233	-2150	supercont10.2	NCU01753	gamma-glutamyltranspeptidase	2543903	2543905	-	2542062	2542064	734	supercont10.2	NCU01752	non-anchored cell wall protein-2	2546787	2546789	+	2548638	2548640
supercont10.2	2556796	2557002	207	2556904	11.46	5.07296	3.66572	2.69861	FN4_vs_FN5_peak_234	-836	supercont10.2	NCU01748	hypothetical protein	2556068	2556070	-	2554535	2554537	517	supercont10.2	NCU01747	glycerophosphocholine phosphodiesterase Gde1	2561283	2561285	-	2557419	2557421
supercont10.2	2577122	2578678	1557	2577972	30.81	10.6508	3.97601	7.67415	FN4_vs_FN5_peak_235	-3922	supercont10.2	NCU01744	glutamate synthase	2574050	2574052	-	2567522	2567524	3016	supercont10.2	NCU01742	hypothetical protein	2580988	2580990	+	2582760	2582762
supercont10.2	2578883	2580368	1486	2579624	80.24	33.9259	5.41628	30.0241	FN4_vs_FN5_peak_236	-5574	supercont10.2	NCU01744	glutamate synthase	2574050	2574052	-	2567522	2567524	1364	supercont10.2	NCU01742	hypothetical protein	2580988	2580990	+	2582760	2582762
supercont10.2	2580732	2580931	200	2580775	15.76	5.23113	3.3127	2.84117	FN4_vs_FN5_peak_237	-6725	supercont10.2	NCU01744	glutamate synthase	2574050	2574052	-	2567522	2567524	213	supercont10.2	NCU01742	hypothetical protein	2580988	2580990	+	2582760	2582762
supercont10.2	2597893	2598450	558	2597979	20.06	3.35729	2.10611	1.33863	FN4_vs_FN5_peak_238	-1312	supercont10.2	NCU01737	hypothetical protein	2593351	2593353	+	2596665	2596667	2327	supercont10.2	NCU01735	hypothetical protein	2600306	2600308	+	2601246	2601248
supercont10.2	2633145	2633590	446	2633524	19.34	7.99138	4.06892	5.24082	FN4_vs_FN5_peak_239	-875	supercont10.2	NCU01724	Na/H antiporter	2630617	2630619	+	2632647	2632649	2463	supercont10.2	NCU01722	hypothetical protein	2635987	2635989	+	2640122	2640124
supercont10.2	2642769	2643124	356	2642949	15.05	6.9063	4.01145	4.26704	FN4_vs_FN5_peak_240	-2825	supercont10.2	NCU01722	hypothetical protein	2635987	2635989	+	2640122	2640124	2094	supercont10.2	NCU01720	hypothetical protein	2645043	2645045	+	2646162	2646164
supercont10.2	2719834	2720662	829	2720541	20.78	10.2299	5.08821	7.28735	FN4_vs_FN5_peak_241	-1049	supercont10.2	NCU01686	hypothetical protein	2719088	2719090	+	2719490	2719492	256	supercont10.2	NCU01684	hypothetical protein	2721927	2721929	-	2720795	2720797
supercont10.2	2744133	2744596	464	2744274	13.61	5.91555	3.90718	3.412	FN4_vs_FN5_peak_242	-316	supercont10.2	NCU01674	alpha-soluble NSF attachment protein	2743958	2743960	-	2742848	2742850	690	supercont10.2	NCU01673	hypothetical protein	2744964	2744966	+	2745681	2745683
supercont10.2	2772338	2772640	303	2772527	23.64	9.09299	4.10723	6.23465	FN4_vs_FN5_peak_243	-1061	supercont10.2	NCU01660	hypothetical protein	2771466	2771468	-	2771076	2771078	3754	supercont10.2	NCU01659	dDENN domain-containing protein	2776281	2776283	+	2780044	2780046
supercont10.2	2801072	2801447	376	2801224	13.61	4.11731	2.92257	1.93487	FN4_vs_FN5_peak_244	-719	supercont10.2	NCU01654	long-chain-fatty-acid-CoA ligase 1	2800505	2800507	-	2798235	2798237	1986	supercont10.2	NCU01653	hypothetical protein	2803210	2803212	+	2803888	2803890
supercont10.2	2830562	2831125	564	2831022	24.36	5.06283	2.53599	2.69182	FN4_vs_FN5_peak_245	-611	supercont10.2	NCU01644	intracellular protein transporter UsoA	2830411	2830413	-	2826814	2826816	742	supercont10.2	NCU01643	5'-3' exoribonuclease 2	2831764	2831766	+	2835057	2835059
supercont10.2	2854301	2854614	314	2854435	27.23	13.3544	5.24642	10.2346	FN4_vs_FN5_peak_246	-8401	supercont10.2	NCU01642	hypothetical protein	2837664	2837666	+	2846032	2846034	4026	supercont10.2	NCU11932	hypothetical protein	2858461	2858463	+	2859071	2859073
supercont10.2	2875975	2876273	299	2876102	15.05	8.46929	4.86236	5.67033	FN4_vs_FN5_peak_247	-773	supercont10.2	NCU01635	histone H3	2875329	2875331	-	2874854	2874856	1367	supercont10.2	NCU01634	histone H4-1	2877469	2877471	+	2877915	2877917
supercont10.2	2885742	2886069	328	2885837	27.94	6.15188	2.7829	3.62103	FN4_vs_FN5_peak_248	-389	supercont10.2	NCU11933	hypothetical protein	2885448	2885450	-	2884941	2884943	2540	supercont10.2	NCU01633	hexose transporter HXT13	2888377	2888379	+	2890045	2890047
supercont10.2	2977885	2978482	598	2978026	15.76	8.68161	5.20493	5.85936	FN4_vs_FN5_peak_249	-227	supercont10.2	NCU01606	ATP synthase subunit 5	2977799	2977801	-	2976580	2976582	477	supercont10.2	NCU01605	protein kinase regulator	2979471	2979473	-	2978501	2978503
supercont10.2	3032441	3032788	348	3032704	15.05	5.31046	3.20916	2.89635	FN4_vs_FN5_peak_250	-532	supercont10.2	NCU01580	transcription factor TFIIH subunit Tfb4	3032172	3032174	-	3030855	3030857	2570	supercont10.2	NCU01579	hypothetical protein	3035479	3035481	-	3035272	3035274
supercont10.2	3076713	3076983	271	3076842	15.05	8.68161	4.98245	5.85936	FN4_vs_FN5_peak_251	-819	supercont10.2	NCU01564	calcium dependent mitochondrial carrier protein	3076023	3076025	-	3073535	3073537	871	supercont10.2	NCU01563	RNA polymerase II holoenzyme cyclin-like subunit	3077713	3077715	+	3078838	3078840
supercont10.2	3178082	3178683	602	3178332	29.38	10.7579	4.05002	7.77864	FN4_vs_FN5_peak_252	-1531	supercont10.2	NCU01530	hypothetical protein	3176118	3176120	+	3176799	3176801	2644	supercont10.2	NCU01528	glyceraldehyde-3-phosphate dehydrogenase-1	3180976	3180978	+	3182064	3182066
supercont10.2	3269062	3269324	263	3269179	18.63	7.99358	4.26698	5.2423	FN4_vs_FN5_peak_253	-1194	supercont10.2	NCU01498	serine/threonine-protein kinase MAK	3267985	3267987	-	3265534	3265536	9656	supercont10.2	NCU01496	hypothetical protein	3278835	3278837	+	3280163	3280165
supercont10.2	3332896	3333224	329	3333098	22.21	11.7522	5.34803	8.71808	FN4_vs_FN5_peak_254	-2201	supercont10.2	NCU01487	hypothetical protein	3330897	3330899	-	3329472	3329474	349	supercont10.2	NCU01486	IKI3 family protein	3333447	3333449	+	3337702	3337704
supercont10.2	3752769	3753120	352	3752960	15.76	6.9063	4.19056	4.26704	FN4_vs_FN5_peak_255	-330	supercont10.2	NCU08707	iron sulfur assembly protein	3752630	3752632	-	3751603	3751605	783	supercont10.2	NCU08708	hypothetical protein	3756208	3756210	-	3753741	3753743
supercont10.2	3804454	3804701	248	3804524	15.05	4.1611	2.6743	1.95838	FN4_vs_FN5_peak_256	-2280	supercont10.2	NCU08724	hypothetical protein	3802244	3802246	-	3801521	3801523	1808	supercont10.2	NCU08726	fluffy	3809442	3809444	-	3806330	3806332
supercont10.2	3846117	3847844	1728	3847160	27.94	14.2995	5.78844	11.1368	FN4_vs_FN5_peak_257	-2493	supercont10.2	NCU08738	MFS peptide transporter	3844667	3844669	-	3842588	3842590	1745	supercont10.2	NCU08739	endothiapepsin	3850448	3850450	-	3848903	3848905
supercont10.2	3849310	3849551	242	3849408	12.18	5.37069	3.62086	2.9508	FN4_vs_FN5_peak_258	-4741	supercont10.2	NCU08738	MFS peptide transporter	3844667	3844669	-	3842588	3842590	6427	supercont10.2	NCU08741	striatin Pro11	3858592	3858594	-	3855833	3855835
supercont10.2	3958477	3958839	363	3958738	15.05	8.68161	4.98245	5.85936	FN4_vs_FN5_peak_259	-366	supercont10.2	NCU10368	MFS transporter	3958372	3958374	-	3956857	3956859	310	supercont10.2	NCU11948	hypothetical protein	3960066	3960068	-	3959046	3959048
supercont10.2	3982260	3982488	229	3982324	13.61	6.98575	4.53751	4.32752	FN4_vs_FN5_peak_260	-870	supercont10.2	NCU08415	hypothetical protein	3981137	3981139	+	3981452	3981454	328	supercont10.2	NCU08416	DUF1674 domain-containing protein	3982652	3982654	+	3983159	3983161
supercont10.2	4012194	4012433	240	4012323	15.05	6.9063	4.01145	4.26704	FN4_vs_FN5_peak_261	-2514	supercont10.2	NCU08421	hypothetical protein	4009809	4009811	-	4008522	4008524	1936	supercont10.2	NCU08423	hypothetical protein	4014259	4014261	+	4017655	4017657
supercont10.2	4404179	4404514	336	4404405	13.61	5.53391	3.69012	3.07342	FN4_vs_FN5_peak_262	-2005	supercont10.2	NCU09476	40S ribosomal protein S25	4401859	4401861	+	4402398	4402400	1315	supercont10.2	NCU09477	ADP, ATP carrier protein	4405720	4405722	+	4407187	4407189
supercont10.2	4405005	4405604	600	4405189	25.08	15.4524	6.51908	12.2322	FN4_vs_FN5_peak_263	-2789	supercont10.2	NCU09476	40S ribosomal protein S25	4401859	4401861	+	4402398	4402400	531	supercont10.2	NCU09477	ADP, ATP carrier protein	4405720	4405722	+	4407187	4407189
supercont10.2	4422980	4423192	213	4423113	14.33	7.81995	4.75998	5.0786	FN4_vs_FN5_peak_264	-840	supercont10.2	NCU09482	hypothetical protein	4422273	4422275	-	4418036	4418038	1782	supercont10.2	NCU09483	hypothetical protein	4424895	4424897	+	4425878	4425880
supercont10.3	92435	93958	1524	92833	17.91	5.26629	3.15194	2.86719	FN4_vs_FN5_peak_265	-602	supercont10.3	NCU09506	hypothetical protein	91241	91243	+	92229	92231	1479	supercont10.3	NCU09505	hypothetical protein	94312	94314	+	95687	95689
supercont10.3	108388	108587	200	108534	18.63	5.85335	3.27135	3.35777	FN4_vs_FN5_peak_266	-1670	supercont10.3	NCU09502	hypothetical protein	106864	106866	-	104232	104234	1282	supercont10.3	NCU09500	hypothetical protein	113924	113926	-	109814	109816
supercont10.3	124048	124296	249	124172	15.76	8.68161	5.20493	5.85936	FN4_vs_FN5_peak_267	-3079	supercont10.3	NCU09498	hypothetical protein	119718	119720	+	121091	121093	515	supercont10.3	NCU09497	bifunctional D12/D15 fatty acid desaturase	124687	124689	+	126154	126156
supercont10.3	154497	155249	753	155013	18.63	7.28745	3.92562	4.5995	FN4_vs_FN5_peak_268	-4651	supercont10.3	NCU09145	hypothetical protein	150362	150364	-	149432	149434	2445	supercont10.3	NCU09147	hypothetical protein	157980	157982	-	157456	157458
supercont10.3	207438	208030	593	207837	24.36	8.23007	3.62284	5.45746	FN4_vs_FN5_peak_269	-1359	supercont10.3	NCU09160	HPP family protein	206478	206480	-	205105	205107	1920	supercont10.3	NCU09161	translation factor pelota	209757	209759	+	210978	210980
supercont10.3	410811	411261	451	410993	33.67	7.67859	2.88949	4.9578	FN4_vs_FN5_peak_270	-2799	supercont10.3	NCU05664	hypothetical protein	408194	408196	-	405571	405573	2000	supercont10.3	NCU10605	hypothetical protein	412993	412995	+	413934	413936
supercont10.3	486549	486772	224	486696	15.76	7.73888	4.65618	5.01014	FN4_vs_FN5_peak_271	-12868	supercont10.3	NCU05681	hypothetical protein	472740	472742	+	473826	473828	3562	supercont10.3	NCU05683	dihydroxy-acid dehydratase	490258	490260	+	492804	492806
supercont10.3	495133	495401	269	495300	12.18	6.18084	4.09256	3.62103	FN4_vs_FN5_peak_272	-2494	supercont10.3	NCU05683	dihydroxy-acid dehydratase	490258	490260	+	492804	492806	4540	supercont10.3	NCU05685	hypothetical protein	499840	499842	+	501279	501281
supercont10.3	607495	607714	220	607627	19.34	10.0802	5.08615	7.15204	FN4_vs_FN5_peak_273	-701	supercont10.3	NCU05714	50S ribosomal subunit protein L15	605863	605865	+	606924	606926	1982	supercont10.3	NCU05715	sorting nexin mvp-1	609609	609611	+	611500	611502
supercont10.3	663829	664043	215	663962	15.76	7.73888	4.65618	5.01014	FN4_vs_FN5_peak_274	-6992	supercont10.3	NCU11805	hypothetical protein	656629	656631	+	656968	656970	1718	supercont10.3	NCU05728	hypothetical protein	666076	666078	-	665678	665680
supercont10.3	1091842	1092041	200	1091914	15.05	5.05184	3.08573	2.68192	FN4_vs_FN5_peak_275	-2961	supercont10.3	NCU07848	hypothetical protein	1088231	1088233	+	1088951	1088953	4956	supercont10.3	NCU07849	thiamine-4	1099485	1099487	-	1096868	1096870
supercont10.3	1092188	1092434	247	1092368	18.63	7.28745	3.92562	4.5995	FN4_vs_FN5_peak_276	-3415	supercont10.3	NCU07848	hypothetical protein	1088231	1088233	+	1088951	1088953	4502	supercont10.3	NCU07849	thiamine-4	1099485	1099487	-	1096868	1096870
supercont10.3	1295787	1296059	273	1295890	22.93	7.80332	3.73858	5.07021	FN4_vs_FN5_peak_277	-894	supercont10.3	NCU06407	zinc finger transcription factor 1	1294996	1294998	-	1291543	1291545	5889	supercont10.3	NCU06409	ribosome biogenesis protein Kri1	1303946	1303948	-	1301777	1301779
supercont10.3	1297077	1297505	429	1297262	16.48	7.66459	4.36968	4.94486	FN4_vs_FN5_peak_278	-2266	supercont10.3	NCU06407	zinc finger transcription factor 1	1294996	1294998	-	1291543	1291545	4517	supercont10.3	NCU06409	ribosome biogenesis protein Kri1	1303946	1303948	-	1301777	1301779
supercont10.3	1297722	1297935	214	1297787	13.61	6.71486	4.37511	4.09972	FN4_vs_FN5_peak_279	-2791	supercont10.3	NCU06407	zinc finger transcription factor 1	1294996	1294998	-	1291543	1291545	3992	supercont10.3	NCU06409	ribosome biogenesis protein Kri1	1303946	1303948	-	1301777	1301779
supercont10.3	1331637	1332033	397	1331800	12.18	5.44099	3.66109	2.99709	FN4_vs_FN5_peak_280	-1054	supercont10.3	NCU06418	ATP-dependent RNA helicase dbp-8	1330746	1330748	-	1328795	1328797	2437	supercont10.3	NCU06419	MAP kinase kinase	1334237	1334239	+	1336126	1336128
supercont10.3	1359304	1359956	653	1359864	14.33	7.81995	4.75998	5.0786	FN4_vs_FN5_peak_281	-805	supercont10.3	NCU06424	aminomethyl transferase	1359059	1359061	-	1357742	1357744	9792	supercont10.3	NCU06425	hypothetical protein	1370584	1370586	-	1369654	1369656
supercont10.3	1360702	1360944	243	1360866	12.9	5.73594	4.03965	3.26208	FN4_vs_FN5_peak_282	-1807	supercont10.3	NCU06424	aminomethyl transferase	1359059	1359061	-	1357742	1357744	8790	supercont10.3	NCU06425	hypothetical protein	1370584	1370586	-	1369654	1369656
supercont10.3	1370501	1370700	200	1370580	13.61	5.46828	3.65321	3.0163	FN4_vs_FN5_peak_283	-11521	supercont10.3	NCU06424	aminomethyl transferase	1359059	1359061	-	1357742	1357744	4863	supercont10.3	NCU06426	hypothetical protein	1375443	1375445	+	1376276	1376278
supercont10.3	1371196	1372360	1165	1372016	21.49	13.2643	6.39034	10.1571	FN4_vs_FN5_peak_284	-1432	supercont10.3	NCU06425	hypothetical protein	1370584	1370586	-	1369654	1369656	3427	supercont10.3	NCU06426	hypothetical protein	1375443	1375445	+	1376276	1376278
supercont10.3	1373402	1373936	535	1373577	17.2	5.26629	3.03253	2.86719	FN4_vs_FN5_peak_285	-2993	supercont10.3	NCU06425	hypothetical protein	1370584	1370586	-	1369654	1369656	1866	supercont10.3	NCU06426	hypothetical protein	1375443	1375445	+	1376276	1376278
supercont10.3	1375166	1375406	241	1375351	11.46	5.40726	3.87009	2.97105	FN4_vs_FN5_peak_286	-4767	supercont10.3	NCU06425	hypothetical protein	1370584	1370586	-	1369654	1369656	92	supercont10.3	NCU06426	hypothetical protein	1375443	1375445	+	1376276	1376278
supercont10.3	1619630	1619831	202	1619791	13.61	5.1258	3.46276	2.746	FN4_vs_FN5_peak_287	-3464	supercont10.3	NCU06493	guanine nucleotide-binding protein alpha-1	1616327	1616329	-	1615053	1615055	4074	supercont10.3	NCU11816	DSBA family oxidoreductase	1623865	1623867	+	1625217	1625219
supercont10.3	1782124	1782891	768	1782773	16.48	5.94584	3.49574	3.43527	FN4_vs_FN5_peak_288	-5902	supercont10.3	NCU06177	calcium/calmodulin-dependent protein kinase	1774389	1774391	+	1776869	1776871	4546	supercont10.3	NCU06179	serine/threonine-protein kinase hal4	1787319	1787321	+	1788872	1788874
supercont10.3	1799385	1799733	349	1799561	16.48	9.34168	5.29658	6.46645	FN4_vs_FN5_peak_289	-1435	supercont10.3	NCU06181	hypothetical protein	1798126	1798128	-	1793637	1793639	5646	supercont10.3	NCU06182	nonrepressor of conidiation-1	1805207	1805209	+	1808011	1808013
supercont10.3	1800319	1800545	227	1800473	16.48	7.66459	4.36968	4.94486	FN4_vs_FN5_peak_290	-2347	supercont10.3	NCU06181	hypothetical protein	1798126	1798128	-	1793637	1793639	4734	supercont10.3	NCU06182	nonrepressor of conidiation-1	1805207	1805209	+	1808011	1808013
supercont10.3	1800978	1801405	428	1801253	11.46	5.40726	3.87009	2.97105	FN4_vs_FN5_peak_291	-3127	supercont10.3	NCU06181	hypothetical protein	1798126	1798128	-	1793637	1793639	3954	supercont10.3	NCU06182	nonrepressor of conidiation-1	1805207	1805209	+	1808011	1808013
supercont10.3	1803582	1803805	224	1803717	13.61	6.98575	4.53751	4.32752	FN4_vs_FN5_peak_292	-5591	supercont10.3	NCU06181	hypothetical protein	1798126	1798128	-	1793637	1793639	1490	supercont10.3	NCU06182	nonrepressor of conidiation-1	1805207	1805209	+	1808011	1808013
supercont10.3	1837601	1837948	348	1837775	15.76	6.9063	4.19056	4.26704	FN4_vs_FN5_peak_293	-506	supercont10.3	NCU06189	5-aminolevulinate synthase	1837269	1837271	-	1835317	1835319	1170	supercont10.3	NCU06190	hypothetical protein	1844924	1844926	-	1838943	1838945
supercont10.3	1979146	1979850	705	1979725	23.64	9.09299	4.10723	6.23465	FN4_vs_FN5_peak_294	-4051	supercont10.3	NCU06229	hypothetical protein	1975363	1975365	+	1975672	1975674	2171	supercont10.3	NCU06230	serine/threonine protein kinase	1981896	1981898	+	1983885	1983887
supercont10.3	1981059	1981309	251	1981059	19.34	3.46314	2.21137	1.42908	FN4_vs_FN5_peak_295	-5385	supercont10.3	NCU06229	hypothetical protein	1975363	1975365	+	1975672	1975674	837	supercont10.3	NCU06230	serine/threonine protein kinase	1981896	1981898	+	1983885	1983887
supercont10.3	1989847	1990465	619	1990304	17.2	8.44714	4.5488	5.64918	FN4_vs_FN5_peak_296	-1093	supercont10.3	NCU06231	vacuolar amino acid transporter 1	1989211	1989213	-	1986696	1986698	1204	supercont10.3	NCU06232	leucine-1	1993086	1993088	-	1991506	1991508
supercont10.3	1993523	1994081	559	1993900	25.08	10.5157	4.34605	7.54402	FN4_vs_FN5_peak_297	-814	supercont10.3	NCU06232	leucine-1	1993086	1993088	-	1991506	1991508	558	supercont10.3	NCU06233	hypothetical protein	1997181	1997183	-	1994456	1994458
supercont10.3	1998029	1998362	334	1998192	19.34	8.74268	4.42274	5.90698	FN4_vs_FN5_peak_298	-1011	supercont10.3	NCU06233	hypothetical protein	1997181	1997183	-	1994456	1994458	118	supercont10.3	NCU06234	hypothetical protein	1998310	1998312	+	1999667	1999669
supercont10.3	1998844	1999061	218	1998883	22.93	4.17504	2.39269	1.97059	FN4_vs_FN5_peak_299	-1702	supercont10.3	NCU06233	hypothetical protein	1997181	1997183	-	1994456	1994458	2019	supercont10.3	NCU06235	hypothetical protein	2002737	2002739	-	2000900	2000902
supercont10.3	2069917	2070135	219	2069956	11.46	4.14638	3.11586	1.95234	FN4_vs_FN5_peak_300	-2215	supercont10.3	NCU06252	hypothetical protein	2067741	2067743	-	2065308	2065310	4811	supercont10.3	NCU06253	hypothetical protein	2074767	2074769	+	2078195	2078197
supercont10.3	2255958	2256449	492	2256270	24.36	17.4553	7.87461	14.1519	FN4_vs_FN5_peak_301	-3630	supercont10.3	NCU00006	hypothetical protein	2252640	2252642	-	2249759	2249761	1233	supercont10.3	NCU00007	pH-response regulator protein palH/rim-21	2257503	2257505	+	2259837	2259839
supercont10.3	2274914	2275357	444	2275214	15.05	4.1611	2.6743	1.95838	FN4_vs_FN5_peak_302	-4064	supercont10.3	NCU00010	heavy metal tolerance protein	2271150	2271152	-	2267850	2267852	7437	supercont10.3	NCU00013	hypothetical protein	2283236	2283238	-	2282649	2282651
supercont10.3	2415873	2416635	763	2416275	23.64	13.5895	6.16085	10.4567	FN4_vs_FN5_peak_303	-895	supercont10.3	NCU00050	pyruvate dehydrogenase X component	2415380	2415382	-	2413998	2414000	563	supercont10.3	NCU00051	hypothetical protein	2416838	2416840	+	2417936	2417938
supercont10.3	2479210	2479627	418	2479306	22.21	6.292	3.05401	3.7226	FN4_vs_FN5_peak_304	-3689	supercont10.3	NCU00061	hypothetical protein	2474415	2474417	+	2475615	2475617	5179	supercont10.3	NCU00064	hypothetical protein	2484485	2484487	+	2487112	2487114
supercont10.3	2480261	2480505	245	2480342	12.9	5.26765	3.75578	2.86773	FN4_vs_FN5_peak_305	-4725	supercont10.3	NCU00061	hypothetical protein	2474415	2474417	+	2475615	2475617	4143	supercont10.3	NCU00064	hypothetical protein	2484485	2484487	+	2487112	2487114
supercont10.3	2480716	2480958	243	2480854	15.05	7.30485	4.22258	4.61327	FN4_vs_FN5_peak_306	-5237	supercont10.3	NCU00061	hypothetical protein	2474415	2474417	+	2475615	2475617	3631	supercont10.3	NCU00064	hypothetical protein	2484485	2484487	+	2487112	2487114
supercont10.3	2482355	2482584	230	2482479	12.9	4.76227	3.45681	2.43957	FN4_vs_FN5_peak_307	-6862	supercont10.3	NCU00061	hypothetical protein	2474415	2474417	+	2475615	2475617	2006	supercont10.3	NCU00064	hypothetical protein	2484485	2484487	+	2487112	2487114
supercont10.3	2503229	2503592	364	2503419	13.61	4.11731	2.92257	1.93487	FN4_vs_FN5_peak_308	-3554	supercont10.3	NCU00068	hypothetical protein	2499865	2499867	-	2496688	2496690	595	supercont10.3	NCU11827	hypothetical protein	2504743	2504745	-	2504012	2504014
supercont10.3	2523538	2523812	275	2523689	15.05	5.91218	3.50345	3.40894	FN4_vs_FN5_peak_309	-5714	supercont10.3	NCU00073	hypothetical protein	2517975	2517977	-	2516321	2516323	2021	supercont10.3	NCU00074	hypothetical protein	2525710	2525712	+	2526372	2526374
supercont10.3	2526775	2527418	644	2527181	12.9	5.10203	3.65695	2.72309	FN4_vs_FN5_peak_310	-807	supercont10.3	NCU00074	hypothetical protein	2525710	2525712	+	2526372	2526374	170	supercont10.3	NCU00075	mitochondrial import inner membrane translocase subunit tim-14	2527351	2527353	+	2528135	2528137
supercont10.3	2545847	2547306	1460	2546801	31.52	13.0386	4.64636	9.93593	FN4_vs_FN5_peak_311	-2726	supercont10.3	NCU00081	DNA topoisomerase 3-beta	2541950	2541952	+	2544073	2544075	3202	supercont10.3	NCU00083	hypothetical protein	2550003	2550005	+	2551083	2551085
supercont10.3	2553072	2553441	370	2553159	11.46	5.07296	3.66572	2.69861	FN4_vs_FN5_peak_312	-2074	supercont10.3	NCU00083	hypothetical protein	2550003	2550005	+	2551083	2551085	2083	supercont10.3	NCU00084	hypothetical protein	2557838	2557840	-	2555240	2555242
supercont10.3	2562627	2563085	459	2562975	13.61	5.46828	3.65321	3.0163	FN4_vs_FN5_peak_313	-1442	supercont10.3	NCU00085	hypothetical protein	2561533	2561535	-	2558827	2558829	1837	supercont10.3	NCU00086	glycosyl hydrolase	2564812	2564814	+	2565907	2565909
supercont10.3	2618312	2618511	200	2618435	15.05	4.1611	2.6743	1.95838	FN4_vs_FN5_peak_314	-5649	supercont10.3	NCU00099	hypothetical protein	2612786	2612788	-	2612528	2612530	5343	supercont10.3	NCU00100	hypothetical protein	2627390	2627392	-	2623776	2623778
supercont10.3	2716436	2716793	358	2716502	16.48	7.26927	4.1616	4.58503	FN4_vs_FN5_peak_315	-1644	supercont10.3	NCU11835	hypothetical protein	2713571	2713573	+	2714856	2714858	982	supercont10.3	NCU00127	hypothetical protein	2717484	2717486	+	2719316	2719318
supercont10.3	2767767	2768213	447	2767954	13.61	6.13982	4.0367	3.6148	FN4_vs_FN5_peak_316	-11917	supercont10.3	NCU00138	0	2753731	2753733	+	2756035	2756037	2805	supercont10.3	NCU00142	hypothetical protein	2770759	2770761	+	2773282	2773284
supercont10.3	2787824	2788023	200	2787885	11.46	5.07296	3.66572	2.69861	FN4_vs_FN5_peak_317	-282	supercont10.3	NCU00147	ARD/ARD family protein	2787603	2787605	-	2786828	2786830	892	supercont10.3	NCU00148	short chain dehydrogenase/reductase	2788777	2788779	+	2789940	2789942
supercont10.3	2803935	2804193	259	2804077	24.36	5.931	2.81776	3.42662	FN4_vs_FN5_peak_318	-3307	supercont10.3	NCU00152	GTP binding protein	2800770	2800772	-	2796202	2796204	988	supercont10.3	NCU00153	pyridine nucleotide-disulfide oxidoreductase	2805065	2805067	+	2807031	2807033
supercont10.3	2804298	2804701	404	2804448	17.2	6.02254	3.36948	3.50535	FN4_vs_FN5_peak_319	-3678	supercont10.3	NCU00152	GTP binding protein	2800770	2800772	-	2796202	2796204	617	supercont10.3	NCU00153	pyridine nucleotide-disulfide oxidoreductase	2805065	2805067	+	2807031	2807033
supercont10.3	2819486	2820000	515	2819545	14.33	4.70046	3.06587	2.38776	FN4_vs_FN5_peak_320	-3691	supercont10.3	NCU00155	C6 transcription factor	2815854	2815856	-	2812322	2812324	16163	supercont10.3	NCU00157	COP9 signalosome-1	2835708	2835710	+	2837424	2837426
supercont10.3	2949246	2949677	432	2949441	18.63	10.0524	5.33373	7.12938	FN4_vs_FN5_peak_321	-481	supercont10.3	NCU00193	GPI mannosyltransferase 3	2948960	2948962	-	2946906	2946908	739	supercont10.3	NCU00194	ornithine aminotransferase	2950180	2950182	+	2951651	2951653
supercont10.3	3153245	3153547	303	3153429	14.33	7.81995	4.75998	5.0786	FN4_vs_FN5_peak_322	-1227	supercont10.3	NCU00243	microtubule-associated protein RP/EB family member 1	3152202	3152204	-	3151184	3151186	828	supercont10.3	NCU00244	glycosyl transferase	3154257	3154259	+	3155346	3155348
supercont10.3	3390869	3391068	200	3390954	13.61	6.37684	4.1751	3.80111	FN4_vs_FN5_peak_323	-2350	supercont10.3	NCU00309	WSC domain-containing protein	3388604	3388606	-	3386829	3386831	4619	supercont10.3	NCU00310	hypothetical protein	3398997	3398999	-	3395571	3395573
supercont10.3	3514365	3514672	308	3514533	16.48	7.66459	4.36968	4.94486	FN4_vs_FN5_peak_324	-3945	supercont10.3	NCU00340	protoperithecium-1	3510588	3510590	-	3508177	3508179	2943	supercont10.3	NCU00343	hypothetical protein	3517476	3517477	+	3517589	3517589
supercont10.3	3551630	3552315	686	3551784	22.21	12.6839	5.80261	9.59402	FN4_vs_FN5_peak_325	-2493	supercont10.3	NCU00352	phospholipid-transporting ATPase	3545066	3545068	+	3549289	3549291	3118	supercont10.3	NCU00354	hypothetical protein	3554902	3554904	+	3555366	3555368
supercont10.3	3571520	3571921	402	3571641	31.52	9.87633	3.61384	6.95951	FN4_vs_FN5_peak_326	-1350	supercont10.3	NCU00357	hypothetical protein	3570291	3570293	-	3567853	3567855	873	supercont10.3	NCU00358	hypothetical protein	3572514	3572516	+	3573806	3573808
supercont10.3	3660383	3661802	1420	3660530	28.66	13.4234	5.20327	10.3006	FN4_vs_FN5_peak_327	-3257	supercont10.3	NCU00382	hypothetical protein	3657273	3657275	-	3655032	3655034	3109	supercont10.3	NCU00384	hypothetical protein	3664070	3664072	-	3663637	3663639
supercont10.3	3663749	3665302	1554	3664542	41.56	9.85331	3.03965	6.93849	FN4_vs_FN5_peak_328	-472	supercont10.3	NCU00384	hypothetical protein	3664070	3664072	-	3663637	3663639	716	supercont10.3	NCU00385	ATP synthase subunit delta	3665258	3665260	+	3666117	3666119
supercont10.3	3688422	3688702	281	3688528	21.49	6.40804	3.21343	3.82912	FN4_vs_FN5_peak_329	-4801	supercont10.3	NCU00389	developmentally regulated GTP-binding protein 1	3681985	3681987	+	3683725	3683727	3207	supercont10.3	NCU00391	hypothetical protein	3692333	3692335	-	3691733	3691735
supercont10.3	3703220	3703484	265	3703340	17.2	8.85743	4.76314	6.01614	FN4_vs_FN5_peak_330	-3252	supercont10.3	NCU11849	hypothetical protein	3699786	3699788	+	3700086	3700088	3150	supercont10.3	NCU00395	mRNA processing protein	3708140	3708142	-	3706488	3706490
supercont10.3	3717738	3718211	474	3717859	12.18	4.79185	3.29498	2.44847	FN4_vs_FN5_peak_331	-564	supercont10.3	NCU00397	hypothetical protein	3716327	3716329	+	3717293	3717295	1553	supercont10.3	NCU00398	hypothetical protein	3719412	3719414	+	3721530	3721532
supercont10.3	3788456	3788728	273	3788613	15.05	6.9063	4.01145	4.26704	FN4_vs_FN5_peak_332	-4571	supercont10.3	NCU00419	DNA-directed RNA polymerase I and III polypeptide	3784042	3784044	-	3783374	3783376	2932	supercont10.3	NCU00420	hypothetical protein	3791545	3791547	+	3793249	3793251
supercont10.3	3894968	3895330	363	3895164	15.76	5.88153	3.64397	3.37954	FN4_vs_FN5_peak_333	-1540	supercont10.3	NCU00446	acetoacetyl-CoA synthase	3893624	3893626	-	3891091	3891093	1979	supercont10.3	NCU00447	serine palmitoyltransferase 2	3897143	3897145	+	3899132	3899134
supercont10.3	3895552	3895883	332	3895731	15.76	8.68161	5.20493	5.85936	FN4_vs_FN5_peak_334	-557	supercont10.3	NCU11853	hypothetical protein	3894773	3894775	+	3895172	3895174	1412	supercont10.3	NCU00447	serine palmitoyltransferase 2	3897143	3897145	+	3899132	3899134
supercont10.3	4100188	4100426	239	4100322	13.61	5.46828	3.65321	3.0163	FN4_vs_FN5_peak_335	-1083	supercont10.3	NCU08973	SNARE protein Ykt6	4099239	4099241	-	4098465	4098467	482	supercont10.3	NCU11855	hypothetical protein	4101264	4101266	-	4100802	4100804
supercont10.3	4109046	4109561	516	4109173	20.06	12.6489	6.1582	9.56709	FN4_vs_FN5_peak_336	-451	supercont10.3	NCU08976	fatty acid elongase	4108722	4108724	-	4107339	4107341	3114	supercont10.3	NCU08977	long chain fatty alcohol oxidase	4112287	4112289	+	4114972	4114974
supercont10.3	4111107	4111888	782	4111423	16.48	8.70654	4.93749	5.88236	FN4_vs_FN5_peak_337	-2701	supercont10.3	NCU08976	fatty acid elongase	4108722	4108724	-	4107339	4107341	864	supercont10.3	NCU08977	long chain fatty alcohol oxidase	4112287	4112289	+	4114972	4114974
supercont10.3	4138015	4138314	300	4138311	10.75	3.53412	2.93675	1.47078	FN4_vs_FN5_peak_338	-1070	supercont10.3	NCU08985	protein tyrosine phosphatase	4137241	4137243	-	4136436	4136438	1464	supercont10.3	NCU08987	hypothetical protein	4139775	4139777	+	4140279	4140281
supercont10.3	4139358	4140065	708	4139915	25.79	9.48485	4.05951	6.59741	FN4_vs_FN5_peak_339	-1261	supercont10.3	NCU08986	hypothetical protein	4138654	4138656	-	4138252	4138254	2155	supercont10.3	NCU08988	hypothetical protein	4143317	4143319	-	4142068	4142070
supercont10.3	4140171	4140503	333	4140362	30.09	8.10064	3.10916	5.33779	FN4_vs_FN5_peak_340	-81	supercont10.3	NCU08987	hypothetical protein	4139775	4139777	+	4140279	4140281	1708	supercont10.3	NCU08988	hypothetical protein	4143317	4143319	-	4142068	4142070
supercont10.3	4166369	4166802	434	4166515	16.48	9.56914	5.4274	6.66981	FN4_vs_FN5_peak_341	-187	supercont10.3	NCU08994	hypothetical protein	4166328	4166330	-	4164998	4165000	1550	supercont10.3	NCU08995	dual specificity phosphatase	4168065	4168067	+	4170015	4170017
supercont10.3	4485334	4485571	238	4485443	18.63	11.4162	6.09482	8.39535	FN4_vs_FN5_peak_342	-2248	supercont10.3	NCU07531	copper-transporting ATPase	4483195	4483197	-	4480570	4480572	361	supercont10.3	NCU07530	transporter smf2	4485804	4485806	+	4487835	4487837
supercont10.3	4897434	4897771	338	4897682	19.34	7.02282	3.63296	4.36	FN4_vs_FN5_peak_343	-418	supercont10.3	NCU08564	hypothetical protein	4897264	4897266	-	4896110	4896112	2043	supercont10.3	NCU08563	sulfur control-2	4899725	4899727	+	4902092	4902094
supercont10.3	5002261	5002552	292	5002360	19.34	6.46191	3.39076	3.87492	FN4_vs_FN5_peak_344	-2526	supercont10.3	NCU08537	hypothetical protein	4999834	4999836	-	4995734	4995736	4032	supercont10.3	NCU08535	acetyl-CoA carboxylase	5006392	5006394	+	5013342	5013344
supercont10.3	5003503	5003737	235	5003631	20.78	8.71601	4.3555	5.88332	FN4_vs_FN5_peak_345	-3797	supercont10.3	NCU08537	hypothetical protein	4999834	4999836	-	4995734	4995736	2761	supercont10.3	NCU08535	acetyl-CoA carboxylase	5006392	5006394	+	5013342	5013344
supercont10.3	5004226	5004621	396	5004450	16.48	9.06816	5.1408	6.2153	FN4_vs_FN5_peak_346	-4616	supercont10.3	NCU08537	hypothetical protein	4999834	4999836	-	4995734	4995736	1942	supercont10.3	NCU08535	acetyl-CoA carboxylase	5006392	5006394	+	5013342	5013344
supercont10.3	5134589	5134954	366	5134819	17.2	7.26625	3.95548	4.5838	FN4_vs_FN5_peak_347	-1751	supercont10.3	NCU08784	hypothetical protein	5133068	5133070	-	5131862	5131864	797	supercont10.3	NCU08783	epoxide hydrolase	5136904	5136906	-	5135614	5135616
supercont10.3	5168976	5169225	250	5169110	24.36	11.0179	4.73132	8.01547	FN4_vs_FN5_peak_348	-5963	supercont10.3	NCU11290	hypothetical protein	5163147	5163149	-	5162744	5162746	8477	supercont10.3	NCU08777	hypothetical protein	5178177	5178179	-	5177585	5177587
supercont10.4	83945	85563	1619	84297	41.56	27.556	8.51101	23.8584	FN4_vs_FN5_peak_349	-220	supercont10.4	NCU11414	plasma membrane zinc ion transporter	84077	84079	-	82226	82228	1613	supercont10.4	NCU09656	carboxymethylenebutenolidase	85910	85912	+	87021	87023
supercont10.4	98360	99196	837	99053	15.05	4.1611	2.6743	1.95838	FN4_vs_FN5_peak_350	-958	supercont10.4	NCU09658	hypothetical protein	95048	95050	+	98093	98095	194	supercont10.4	NCU09659	5'-nucleotidase	99247	99249	+	100948	100950
supercont10.4	431679	431927	249	431866	14.33	3.6454	2.55489	1.55814	FN4_vs_FN5_peak_351	-1425	supercont10.4	NCU07658	protein transporter sec72	430441	430443	-	424562	424564	1372	supercont10.4	NCU07659	pyruvate dehydrogenase complex	433238	433240	+	434917	434919
supercont10.4	542248	542503	256	542387	15.05	6.19807	3.64677	3.6341	FN4_vs_FN5_peak_352	-2956	supercont10.4	NCU04866	hypothetical protein	539431	539433	-	537204	537206	5564	supercont10.4	NCU04867	hypothetical protein	548446	548448	-	547949	547951
supercont10.4	576903	577651	749	577196	36.54	22.5515	7.50796	19.0285	FN4_vs_FN5_peak_353	-2801	supercont10.4	NCU04873	hypothetical protein	573399	573401	+	574393	574395	1200	supercont10.4	NCU04874	alternative oxidase	578396	578398	+	579676	579678
supercont10.4	755061	755452	392	755210	15.76	4.1611	2.79371	1.95838	FN4_vs_FN5_peak_354	-3099	supercont10.4	NCU04924	hypothetical protein similar to phosphatidyl synthase	750531	750533	+	752109	752111	188	supercont10.4	NCU04925	hypothetical protein	755798	755800	-	755396	755398
supercont10.4	756347	757115	769	756449	14.33	7.24914	4.43044	4.57019	FN4_vs_FN5_peak_355	-651	supercont10.4	NCU04925	hypothetical protein	755798	755800	-	755396	755398	3642	supercont10.4	NCU11689	hypothetical protein	760551	760553	-	760089	760091
supercont10.4	811702	812002	301	811827	20.78	9.10165	4.53698	6.24176	FN4_vs_FN5_peak_356	-2015	supercont10.4	NCU04941	hypothetical protein	808476	808478	+	809810	809812	1791	supercont10.4	NCU04942	methionine permease	815325	815327	-	813616	813618
supercont10.4	851923	852433	511	852149	21.49	14.3495	6.98471	11.1795	FN4_vs_FN5_peak_357	-725	supercont10.4	NCU04953	penicillopepsin	851424	851426	-	850055	850057	1393	supercont10.4	NCU04954	hypothetical protein	853542	853544	+	854900	854902
supercont10.4	1096841	1097218	378	1096970	71.65	42.1885	8.07185	38.0611	FN4_vs_FN5_peak_358	-433	supercont10.4	NCU11067	hypothetical protein	1096537	1096539	-	1095687	1095689	637	supercont10.4	NCU04986	hypothetical protein	1097607	1097609	+	1099896	1099898
supercont10.4	1124144	1124343	200	1124164	13.61	4.86684	3.3211	2.51322	FN4_vs_FN5_peak_359	-2540	supercont10.4	NCU04990	protein serine/threonine kinase	1121624	1121626	-	1120011	1120013	53213	supercont10.4	NCU07973	hypothetical protein	1178605	1178607	-	1177375	1177377
supercont10.4	1234002	1235904	1903	1235054	54.45	44.9295	12.4331	40.743	FN4_vs_FN5_peak_360	-1359	supercont10.4	NCU07954	hypothetical protein	1233695	1233697	-	1232501	1232503	459	supercont10.4	NCU07953	alternative oxidase-1	1235513	1235515	+	1236764	1236766
supercont10.4	1237126	1237538	413	1237466	14.33	4.70046	3.06587	2.38776	FN4_vs_FN5_peak_361	-700	supercont10.4	NCU07953	alternative oxidase-1	1235513	1235515	+	1236764	1236766	1868	supercont10.4	NCU07952	C2H2 type zinc finger domain-containing protein	1239334	1239336	+	1241524	1241526
supercont10.4	1276578	1276811	234	1276660	15.05	6.75575	3.93279	4.13855	FN4_vs_FN5_peak_362	-488	supercont10.4	NCU07944	deoxyribose-phosphate aldolase	1276172	1276174	-	1275377	1275379	154	supercont10.4	NCU07943	DUF218 domain-containing protein	1276814	1276816	+	1277615	1277617
supercont10.4	1279592	1281384	1793	1280929	22.93	11.5992	5.43794	8.57131	FN4_vs_FN5_peak_363	-1753	supercont10.4	NCU07942	hypothetical protein	1279176	1279178	-	1278018	1278020	1505	supercont10.4	NCU07941	aspartate aminotransferase	1282434	1282436	+	1284284	1284286
supercont10.4	1307092	1307352	261	1307249	17.91	6.60524	3.78233	3.99426	FN4_vs_FN5_peak_364	-1801	supercont10.4	NCU07934	hypothetical protein	1303093	1303095	+	1305446	1305448	1165	supercont10.4	NCU11695	hypothetical protein	1308727	1308729	-	1308412	1308414
supercont10.4	1307857	1308068	212	1307927	15.05	5.31046	3.20916	2.89635	FN4_vs_FN5_peak_365	-274	supercont10.4	NCU11694	hypothetical protein	1307653	1307655	-	1307227	1307229	487	supercont10.4	NCU11695	hypothetical protein	1308727	1308729	-	1308412	1308414
supercont10.4	1312514	1312752	239	1312622	19.34	9.46495	4.77573	6.57784	FN4_vs_FN5_peak_366	-237	supercont10.4	NCU07933	hypothetical protein	1311194	1311196	+	1312383	1312385	1414	supercont10.4	NCU07932	hypothetical protein	1314036	1314038	+	1314951	1314953
supercont10.4	1574273	1574591	319	1574456	14.33	6.8205	4.18834	4.19993	FN4_vs_FN5_peak_367	-2155	supercont10.4	NCU06538	hypothetical protein	1572301	1572303	-	1570438	1570440	919	supercont10.4	NCU06539	hypothetical protein	1575375	1575377	+	1576716	1576718
supercont10.4	1606605	1606954	350	1606930	16.48	4.29447	2.73105	2.07305	FN4_vs_FN5_peak_368	-399	supercont10.4	NCU06549	pyridoxine 2	1606531	1606533	-	1605632	1605634	1597	supercont10.4	NCU06550	pyridoxine 1	1608527	1608529	+	1609451	1609453
supercont10.4	1607175	1608205	1031	1607974	37.97	9.78053	3.24773	6.87465	FN4_vs_FN5_peak_369	-1443	supercont10.4	NCU06549	pyridoxine 2	1606531	1606533	-	1605632	1605634	553	supercont10.4	NCU06550	pyridoxine 1	1608527	1608529	+	1609451	1609453
supercont10.4	1738316	1738529	214	1738392	12.18	6.18084	4.09256	3.62103	FN4_vs_FN5_peak_370	-1173	supercont10.4	NCU06591	hypothetical protein	1736500	1736502	+	1737217	1737219	445	supercont10.4	NCU06592	hypothetical protein	1738837	1738839	+	1740094	1740096
supercont10.4	1745884	1746801	918	1746310	24.36	15.8999	7.0444	12.6641	FN4_vs_FN5_peak_371	-2629	supercont10.4	NCU06593	MAP kinase activator	1743681	1743683	-	1741837	1741839	2208	supercont10.4	NCU06594	SAC3/GANP domain-containing protein	1750264	1750266	-	1748516	1748518
supercont10.4	1755135	1755500	366	1755269	20.78	10.4222	5.18512	7.47107	FN4_vs_FN5_peak_372	-645	supercont10.4	NCU06596	hypothetical protein	1754624	1754626	-	1753533	1753535	1260	supercont10.4	NCU06597	hypothetical protein	1756958	1756960	-	1756527	1756529
supercont10.4	1785979	1786585	607	1786078	22.93	6.99767	3.41813	4.33548	FN4_vs_FN5_peak_373	-153	supercont10.4	NCU06605	DNA damage-binding protein 1	1782301	1782303	+	1785923	1785925	535	supercont10.4	NCU06606	iron-sulfur subunit-1	1786613	1786615	+	1787874	1787876
supercont10.4	1822189	1823233	1045	1823040	38.69	10.3343	3.30743	7.38816	FN4_vs_FN5_peak_374	-1735	supercont10.4	NCU06618	metallopeptidase MepB	1818912	1818914	+	1821303	1821305	2622	supercont10.4	NCU06619	methyltryptophan resistant	1827129	1827131	-	1825660	1825662
supercont10.4	1823423	1823716	294	1823548	20.78	7.09102	3.62959	4.4181	FN4_vs_FN5_peak_375	-2243	supercont10.4	NCU06618	metallopeptidase MepB	1818912	1818914	+	1821303	1821305	2114	supercont10.4	NCU06619	methyltryptophan resistant	1827129	1827131	-	1825660	1825662
supercont10.4	1823924	1824165	242	1824011	19.34	7.95624	4.05271	5.21044	FN4_vs_FN5_peak_376	-2706	supercont10.4	NCU06618	metallopeptidase MepB	1818912	1818914	+	1821303	1821305	1651	supercont10.4	NCU06619	methyltryptophan resistant	1827129	1827131	-	1825660	1825662
supercont10.4	1827987	1828456	470	1828192	25.79	4.75251	2.43571	2.43286	FN4_vs_FN5_peak_377	-1063	supercont10.4	NCU06619	methyltryptophan resistant	1827129	1827131	-	1825660	1825662	471	supercont10.4	NCU06620	hypothetical protein	1829354	1829356	-	1828661	1828663
supercont10.4	1829697	1830739	1043	1830455	26.51	11.2515	4.58488	8.24092	FN4_vs_FN5_peak_378	-1101	supercont10.4	NCU06620	hypothetical protein	1829354	1829356	-	1828661	1828663	1058	supercont10.4	NCU06621	hypothetical protein	1831513	1831515	+	1834068	1834070
supercont10.4	1863446	1863787	342	1863684	10.75	4.66736	3.64761	2.36413	FN4_vs_FN5_peak_379	-1896	supercont10.4	NCU06628	SH3 domain-containing protein	1861788	1861790	-	1859959	1859961	802	supercont10.4	NCU06629	hypothetical protein	1866336	1866338	-	1864484	1864486
supercont10.4	1974855	1975165	311	1975004	14.33	7.81995	4.75998	5.0786	FN4_vs_FN5_peak_380	-820	supercont10.4	NCU09738	alpha-ketoglutarate dependent xanthine dioxygenase	1974184	1974186	-	1972745	1972747	631	supercont10.4	NCU09737	DUF1237 domain-containing protein	1977464	1977466	-	1975633	1975635
supercont10.4	1994396	1994617	222	1994531	18.63	9.25272	4.90703	6.3815	FN4_vs_FN5_peak_381	-396	supercont10.4	NCU09732	acetyl-CoA acetyltransferase	1994135	1994137	-	1992784	1992786	1200	supercont10.4	NCU09731	mutagen sensitive-8	1995731	1995733	+	1996431	1996433
supercont10.4	2115208	2115484	277	2115351	21.49	11.7967	5.6235	8.75832	FN4_vs_FN5_peak_382	-1172	supercont10.4	NCU07712	ATP-dependent RNA helicase dbp-10	2111309	2111311	+	2114177	2114179	1575	supercont10.4	NCU07711	vacuolar calcium ion transporter/H(+) exchanger	2116926	2116928	+	2118842	2118844
supercont10.4	2203850	2204579	730	2204356	30.09	24.1085	9.6544	20.5209	FN4_vs_FN5_peak_383	-761	supercont10.4	NCU07694	PBSP domain-containing protein	2203595	2203597	-	2202468	2202470	287	supercont10.4	NCU07693	stu-1	2204643	2204645	+	2208051	2208053
supercont10.4	2271382	2272093	712	2271759	74.51	67.5389	15.7318	62.918	FN4_vs_FN5_peak_384	-607	supercont10.4	NCU07678	hypothetical protein	2271152	2271154	-	2269237	2269239	4440	supercont10.4	NCU07676	hypothetical protein	2276199	2276201	+	2276897	2276899
supercont10.4	2275584	2275996	413	2275672	12.9	5.44099	3.86011	2.99709	FN4_vs_FN5_peak_385	-4520	supercont10.4	NCU07678	hypothetical protein	2271152	2271154	-	2269237	2269239	527	supercont10.4	NCU07676	hypothetical protein	2276199	2276201	+	2276897	2276899
supercont10.4	2276126	2276397	272	2276291	25.08	16.5172	7.04765	13.2528	FN4_vs_FN5_peak_386	-5139	supercont10.4	NCU07678	hypothetical protein	2271152	2271154	-	2269237	2269239	3456	supercont10.4	NCU07675	hypothetical protein	2279747	2279749	+	2282071	2282073
supercont10.4	2310751	2311266	516	2310987	25.08	10.5157	4.34605	7.54402	FN4_vs_FN5_peak_387	-4639	supercont10.4	NCU07668	MFS multidrug transporter	2306348	2306350	-	2304283	2304285	52	supercont10.4	NCU11717	hypothetical protein	2311039	2311041	+	2312601	2312603
supercont10.4	2311620	2312034	415	2311710	16.48	4.70182	2.91312	2.38776	FN4_vs_FN5_peak_388	-5362	supercont10.4	NCU07668	MFS multidrug transporter	2306348	2306350	-	2304283	2304285	7549	supercont10.4	NCU07666	DUF1014 domain-containing protein	2319259	2319261	+	2320542	2320544
supercont10.4	2416493	2417021	529	2416804	14.33	4.70046	3.06587	2.38776	FN4_vs_FN5_peak_389	-6706	supercont10.4	NCU11720	hypothetical protein	2408789	2408791	+	2410096	2410098	6162	supercont10.4	NCU08319	developmental regulator flbA	2422966	2422968	+	2425366	2425368
supercont10.4	2418214	2418785	572	2418321	17.2	8.02414	4.33219	5.26779	FN4_vs_FN5_peak_390	-1142	supercont10.4	NCU08321	hypothetical protein	2417179	2417181	-	2416781	2416783	4645	supercont10.4	NCU08319	developmental regulator flbA	2422966	2422968	+	2425366	2425368
supercont10.4	2495740	2496096	357	2495828	12.18	4.79185	3.29498	2.44847	FN4_vs_FN5_peak_391	-626	supercont10.4	NCU08298	cytosolic phospholipase A2 zeta	2495202	2495204	-	2492697	2492699	3056	supercont10.4	NCU08297	cell division control protein 3	2498884	2498886	+	2501108	2501110
supercont10.4	2544226	2544525	300	2544396	19.34	6.20283	3.28139	3.63813	FN4_vs_FN5_peak_392	-1525	supercont10.4	NCU08287	pyrABCN	2542871	2542873	-	2537248	2537250	5695	supercont10.4	NCU08283	integral membrane channel protein	2550091	2550093	+	2554069	2554071
supercont10.4	2599833	2600132	300	2600013	27.23	7.53378	3.13619	4.82979	FN4_vs_FN5_peak_393	-452	supercont10.4	NCU08269	pyridoxamine 5'-phosphate oxidase	2599561	2599563	-	2598597	2598599	351	supercont10.4	NCU08268	TOR signaling pathway regulator	2600364	2600366	+	2601582	2601584
supercont10.4	2677858	2678150	293	2678012	14.33	5.83359	3.64984	3.34603	FN4_vs_FN5_peak_394	-619	supercont10.4	NCU06389	DUF625 domain-containing protein	2677393	2677395	-	2674344	2674346	7336	supercont10.4	NCU06387	hypothetical protein	2685348	2685350	+	2686794	2686796
supercont10.4	2678299	2679117	819	2678492	26.51	11.2515	4.58488	8.24092	FN4_vs_FN5_peak_395	-1099	supercont10.4	NCU06389	DUF625 domain-containing protein	2677393	2677395	-	2674344	2674346	6856	supercont10.4	NCU06387	hypothetical protein	2685348	2685350	+	2686794	2686796
supercont10.4	2679229	2680378	1150	2679807	31.52	17.8356	6.5049	14.5148	FN4_vs_FN5_peak_396	-2414	supercont10.4	NCU06389	DUF625 domain-containing protein	2677393	2677395	-	2674344	2674346	5541	supercont10.4	NCU06387	hypothetical protein	2685348	2685350	+	2686794	2686796
supercont10.4	2696656	2696883	228	2696704	10.75	4.66736	3.64761	2.36413	FN4_vs_FN5_peak_397	-244	supercont10.4	NCU06384	MFS sugar transporter	2696460	2696462	-	2694657	2694659	778	supercont10.4	NCU06383	UPF0075 domain-containing protein	2697482	2697484	+	2698895	2698897
supercont10.4	2706152	2706657	506	2706321	17.91	10.4811	5.87235	7.51774	FN4_vs_FN5_peak_398	-5232	supercont10.4	NCU11723	C6 transcription factor	2701089	2701091	-	2699019	2699021	2315	supercont10.4	NCU06381	GPI-anchored cell wall beta-1,3-endoglucanase EglC	2708636	2708638	+	2709992	2709994
supercont10.4	2706951	2708270	1320	2707478	52.3	22.8859	5.3302	19.3484	FN4_vs_FN5_peak_399	-479	supercont10.4	NCU06382	ABC transporter	2706999	2707001	-	2702060	2702062	1158	supercont10.4	NCU06381	GPI-anchored cell wall beta-1,3-endoglucanase EglC	2708636	2708638	+	2709992	2709994
supercont10.4	2708471	2708732	262	2708570	15.05	8.21408	4.71935	5.44364	FN4_vs_FN5_peak_400	-1571	supercont10.4	NCU06382	ABC transporter	2706999	2707001	-	2702060	2702062	66	supercont10.4	NCU06381	GPI-anchored cell wall beta-1,3-endoglucanase EglC	2708636	2708638	+	2709992	2709994
supercont10.4	2708861	2709169	309	2709054	12.18	6.09694	4.04292	3.57505	FN4_vs_FN5_peak_401	-2055	supercont10.4	NCU06382	ABC transporter	2706999	2707001	-	2702060	2702062	5387	supercont10.4	NCU06380	zinc transporter YKE4	2714441	2714443	+	2715894	2715896
supercont10.4	2781207	2781516	310	2781344	15.05	6.9063	4.01145	4.26704	FN4_vs_FN5_peak_402	-1497	supercont10.4	NCU06363	hypothetical protein	2777532	2777534	+	2779845	2779847	1876	supercont10.4	NCU06362	GTPase activating protein	2783220	2783222	+	2786569	2786571
supercont10.4	2782045	2782414	370	2782126	12.9	5.44099	3.86011	2.99709	FN4_vs_FN5_peak_403	-2279	supercont10.4	NCU06363	hypothetical protein	2777532	2777534	+	2779845	2779847	1094	supercont10.4	NCU06362	GTPase activating protein	2783220	2783222	+	2786569	2786571
supercont10.4	2846069	2846304	236	2846134	13.61	4.11731	2.92257	1.93487	FN4_vs_FN5_peak_404	-716	supercont10.4	NCU06341	MFS transporter	2845418	2845420	-	2843654	2843656	4881	supercont10.4	NCU06340	TPR repeat protein	2851015	2851017	+	2852428	2852430
supercont10.4	2886868	2887290	423	2887276	15.76	4.1611	2.79371	1.95838	FN4_vs_FN5_peak_405	-563	supercont10.4	NCU06332	alpha/beta hydrolase	2886713	2886715	-	2884845	2884847	1382	supercont10.4	NCU06331	hypothetical protein	2888658	2888660	+	2890002	2890004
supercont10.4	2887426	2887627	202	2887545	15.05	5.31046	3.20916	2.89635	FN4_vs_FN5_peak_406	-832	supercont10.4	NCU06332	alpha/beta hydrolase	2886713	2886715	-	2884845	2884847	1113	supercont10.4	NCU06331	hypothetical protein	2888658	2888660	+	2890002	2890004
supercont10.4	3512348	3513369	1022	3512734	38.69	33.7379	12.3241	29.8434	FN4_vs_FN5_peak_407	-1923	supercont10.4	NCU04392	hypothetical protein	3510811	3510813	-	3509518	3509520	642	supercont10.4	NCU04391	MFS aflatoxin efflux pump	3515595	3515597	-	3513374	3513376
supercont10.4	3529562	3529929	368	3529691	15.05	7.97093	4.58451	5.22437	FN4_vs_FN5_peak_408	-801	supercont10.4	NCU04389	hypothetical protein	3528890	3528892	-	3526046	3526048	4010	supercont10.4	NCU04388	phosphatidylglycerol/phosphatidylinositol transfer protein	3533701	3533703	+	3534388	3534390
supercont10.4	3541635	3541874	240	3541757	12.9	4.79185	3.4741	2.44847	FN4_vs_FN5_peak_409	-662	supercont10.4	NCU04385	3-isopropylmalate dehydratase	3541095	3541097	-	3538551	3538553	1413	supercont10.4	NCU04384	hypothetical protein	3546333	3546335	-	3543168	3543170
supercont10.4	3542042	3542285	244	3542236	15.76	4.1611	2.79371	1.95838	FN4_vs_FN5_peak_410	-1141	supercont10.4	NCU04385	3-isopropylmalate dehydratase	3541095	3541097	-	3538551	3538553	934	supercont10.4	NCU04384	hypothetical protein	3546333	3546335	-	3543168	3543170
supercont10.4	3542455	3542654	200	3542623	15.76	5.31046	3.35245	2.89635	FN4_vs_FN5_peak_411	-1528	supercont10.4	NCU04385	3-isopropylmalate dehydratase	3541095	3541097	-	3538551	3538553	547	supercont10.4	NCU04384	hypothetical protein	3546333	3546335	-	3543168	3543170
supercont10.4	3682184	3682492	309	3682189	15.05	4.1611	2.6743	1.95838	FN4_vs_FN5_peak_412	-4031	supercont10.4	NCU04352	chitin synthase C	3678158	3678160	-	3672620	3672622	1561	supercont10.4	NCU04350	chitin synthase 6	3683750	3683752	+	3689324	3689326
supercont10.4	3712360	3712623	264	3712427	21.49	5.34426	2.81175	2.92673	FN4_vs_FN5_peak_413	-1527	supercont10.4	NCU04343	DUF323 domain-containing protein	3710900	3710902	-	3707440	3707442	2779	supercont10.4	NCU04342	hypothetical protein	3715206	3715208	+	3716396	3716398
supercont10.4	3722091	3722542	452	3722395	31.52	6.69973	2.71038	4.08494	FN4_vs_FN5_peak_414	-1241	supercont10.4	NCU04341	hypothetical protein	3721154	3721156	-	3717770	3717772	2458	supercont10.4	NCU04340	acetyltransferase	3724853	3724855	+	3726948	3726950
supercont10.4	3796053	3796339	287	3796246	19.34	9.60169	4.84395	6.70093	FN4_vs_FN5_peak_415	-1919	supercont10.4	NCU07981	hypothetical protein	3791159	3791161	+	3794325	3794327	785	supercont10.4	NCU07982	acetolactate synthase	3797031	3797033	+	3799282	3799284
supercont10.4	4016443	4016754	312	4016578	15.76	7.69373	4.63046	4.97143	FN4_vs_FN5_peak_416	-358	supercont10.4	NCU08045	phosphatidylethanolamine N-methyltransferase	4016220	4016222	-	4013118	4013120	2852	supercont10.4	NCU08046	eukaryotic translation initiation factor 3	4020679	4020681	-	4019428	4019430
supercont10.4	4016906	4017363	458	4017169	20.78	10.9285	5.44438	7.93357	FN4_vs_FN5_peak_417	-949	supercont10.4	NCU08045	phosphatidylethanolamine N-methyltransferase	4016220	4016222	-	4013118	4013120	2261	supercont10.4	NCU08046	eukaryotic translation initiation factor 3	4020679	4020681	-	4019428	4019430
supercont10.4	4071471	4071975	505	4071836	14.33	7.67158	4.67357	4.95112	FN4_vs_FN5_peak_418	-1348	supercont10.4	NCU08694	hypothetical protein	4070488	4070490	-	4067759	4067761	488	supercont10.4	NCU08693	heat shock protein 70-5	4072324	4072326	+	4074559	4074561
supercont10.4	4151316	4153761	2446	4153082	70.93	35.2078	6.53911	31.2695	FN4_vs_FN5_peak_419	-2433	supercont10.4	NCU08674	pentatricopeptide repeat protein	4150649	4150651	-	4147091	4147093	1241	supercont10.4	NCU08671	phosphomevalonate kinase	4154323	4154325	+	4155676	4155678
supercont10.4	4217755	4218004	250	4217924	14.33	7.81995	4.75998	5.0786	FN4_vs_FN5_peak_420	-1195	supercont10.4	NCU08652	hypothetical protein	4216729	4216731	-	4214400	4214402	505	supercont10.4	NCU08651	zinc binuclear cluster-type protein	4218429	4218431	+	4221916	4221918
supercont10.4	4338212	4338421	210	4338222	14.33	4.46252	2.94795	2.21876	FN4_vs_FN5_peak_421	-1717	supercont10.4	NCU07334	uracil permease	4336505	4336507	-	4334539	4334541	1891	supercont10.4	NCU07333	hypothetical protein	4342114	4342116	-	4340111	4340113
supercont10.4	4352265	4352653	389	4352460	15.05	8.21408	4.71935	5.44364	FN4_vs_FN5_peak_422	-596	supercont10.4	NCU07329	hypothetical protein	4351864	4351866	-	4350799	4350801	12	supercont10.4	NCU11755	hypothetical protein	4352472	4352474	+	4353410	4353412
supercont10.4	4358215	4359677	1463	4358986	35.82	26.6548	9.69034	22.9787	FN4_vs_FN5_peak_423	-1271	supercont10.4	NCU07327	hypothetical protein	4357715	4357717	-	4357196	4357198	569	supercont10.4	NCU07326	hypothetical protein	4360738	4360740	-	4359553	4359555
supercont10.4	4430450	4430733	284	4430519	22.21	6.99767	3.31578	4.33548	FN4_vs_FN5_peak_424	-1986	supercont10.4	NCU07308	fatty acid synthase alpha subunit reductase	4428533	4428535	-	4422815	4422817	2076	supercont10.4	NCU07307	fatty acid synthase beta subunit dehydratase	4432595	4432597	+	4438924	4438926
supercont10.4	4501454	4501748	295	4501729	34.39	4.5702	2.08179	2.31138	FN4_vs_FN5_peak_425	-6921	supercont10.4	NCU07293	hypothetical protein	4494808	4494810	-	4493791	4493793	2059	supercont10.4	NCU11764	hypothetical protein	4503788	4503790	+	4504427	4504429
supercont10.4	4712229	4712492	264	4712256	12.9	4.79185	3.4741	2.44847	FN4_vs_FN5_peak_426	-2698	supercont10.4	NCU06971	transcriptional activator xlnR	4709558	4709560	-	4706601	4706603	8041	supercont10.4	NCU06973	interferon-induced GTP-binding protein Mx2	4720297	4720299	+	4723023	4723025
supercont10.4	4917070	4917465	396	4917180	14.33	7.81995	4.75998	5.0786	FN4_vs_FN5_peak_427	-404	supercont10.4	NCU07015	queuine tRNA-ribosyltransferase	4916776	4916778	-	4915177	4915179	1283	supercont10.4	NCU07016	hypothetical protein	4918463	4918465	+	4919465	4919467
supercont10.4	4922276	4922613	338	4922397	12.9	4.79185	3.4741	2.44847	FN4_vs_FN5_peak_428	-837	supercont10.4	NCU07017	hypothetical protein	4921560	4921562	-	4920396	4920398	1430	supercont10.4	NCU07018	histone deacetylase HosB	4923827	4923829	+	4927463	4927465
supercont10.4	5134333	5134539	207	5134416	13.61	5.87933	3.8864	3.37954	FN4_vs_FN5_peak_429	-1832	supercont10.4	NCU08821	hypothetical protein	5132584	5132586	-	5129624	5129626	3454	supercont10.4	NCU08820	hypothetical protein	5137870	5137872	+	5140844	5140846
supercont10.4	5174158	5174754	597	5174415	25.79	10.8165	4.58781	7.83574	FN4_vs_FN5_peak_430	-9835	supercont10.4	NCU08809	hypothetical protein	5164580	5164582	-	5162874	5162876	2724	supercont10.4	NCU08807	carbon catabolite regulation	5178427	5178429	-	5177137	5177139
supercont10.4	5184068	5184401	334	5184265	19.34	6.46191	3.39076	3.87492	FN4_vs_FN5_peak_431	-5838	supercont10.4	NCU08807	carbon catabolite regulation	5178427	5178429	-	5177137	5177139	3585	supercont10.4	NCU08806	hypothetical protein	5187850	5187852	+	5189483	5189485
supercont10.4	5189865	5190245	381	5190157	27.94	6.51537	2.89422	3.92545	FN4_vs_FN5_peak_432	-672	supercont10.4	NCU08806	hypothetical protein	5187850	5187852	+	5189483	5189485	3031	supercont10.4	NCU08805	hypothetical protein	5193968	5193970	-	5193186	5193188
supercont10.4	5190472	5190789	318	5190706	28.66	7.02967	2.96586	4.36576	FN4_vs_FN5_peak_433	-1221	supercont10.4	NCU08806	hypothetical protein	5187850	5187852	+	5189483	5189485	2482	supercont10.4	NCU08805	hypothetical protein	5193968	5193970	-	5193186	5193188
supercont10.4	5191279	5191496	218	5191371	25.79	7.78924	3.43497	5.05716	FN4_vs_FN5_peak_434	-1886	supercont10.4	NCU08806	hypothetical protein	5187850	5187852	+	5189483	5189485	1817	supercont10.4	NCU08805	hypothetical protein	5193968	5193970	-	5193186	5193188
supercont10.4	5379313	5379731	419	5379569	15.76	7.69373	4.63046	4.97143	FN4_vs_FN5_peak_435	-912	supercont10.4	NCU05309	Cut9 interacting protein Scn1	5377329	5377331	+	5378655	5378657	1257	supercont10.4	NCU05308	Zn(II)2Cys6 transcription factor	5380826	5380828	+	5383698	5383700
supercont10.4	5419781	5420775	995	5420048	33.67	26.5545	10.1982	22.8832	FN4_vs_FN5_peak_436	-380	supercont10.4	NCU05299	NADH:ubiquinone oxidoreductase 29.9	5419668	5419670	-	5418644	5418646	218	supercont10.4	NCU05298	nitrate nonutilizer-3	5423277	5423279	-	5420264	5420266
supercont10.4	5463451	5463872	422	5463798	12.9	4.79185	3.4741	2.44847	FN4_vs_FN5_peak_437	-1502	supercont10.4	NCU05285	C2H2 transcription factor RfeC	5462296	5462298	-	5460822	5460824	6190	supercont10.4	NCU05284	hypothetical protein	5470493	5470495	-	5469986	5469988
supercont10.4	5464080	5464645	566	5464467	13.61	5.87933	3.8864	3.37954	FN4_vs_FN5_peak_438	-2171	supercont10.4	NCU05285	C2H2 transcription factor RfeC	5462296	5462298	-	5460822	5460824	5521	supercont10.4	NCU05284	hypothetical protein	5470493	5470495	-	5469986	5469988
supercont10.4	5464837	5465036	200	5464895	12.9	4.79185	3.4741	2.44847	FN4_vs_FN5_peak_439	-2599	supercont10.4	NCU05285	C2H2 transcription factor RfeC	5462296	5462298	-	5460822	5460824	5093	supercont10.4	NCU05284	hypothetical protein	5470493	5470495	-	5469986	5469988
supercont10.4	5469002	5469274	273	5469153	18.63	6.96641	3.77464	4.32052	FN4_vs_FN5_peak_440	-6857	supercont10.4	NCU05285	C2H2 transcription factor RfeC	5462296	5462298	-	5460822	5460824	835	supercont10.4	NCU05284	hypothetical protein	5470493	5470495	-	5469986	5469988
supercont10.4	5571525	5571815	291	5571715	22.21	5.29249	2.69889	2.88973	FN4_vs_FN5_peak_441	-2911	supercont10.4	NCU05260	protein kinase domain-containing protein	5565500	5565502	+	5568802	5568804	1470	supercont10.4	NCU05259	acyl-CoA desaturase 1	5573185	5573187	+	5574757	5574759
supercont10.4	5572113	5572519	407	5572447	25.08	7.5446	3.25954	4.83839	FN4_vs_FN5_peak_442	-3643	supercont10.4	NCU05260	protein kinase domain-containing protein	5565500	5565502	+	5568802	5568804	738	supercont10.4	NCU05259	acyl-CoA desaturase 1	5573185	5573187	+	5574757	5574759
supercont10.4	5616781	5617206	426	5616884	18.63	6.96641	3.77464	4.32052	FN4_vs_FN5_peak_443	-1346	supercont10.4	NCU10101	hypothetical protein	5613863	5613865	+	5615536	5615538	441	supercont10.4	NCU05248	hypothetical protein	5617325	5617327	+	5617967	5617969
supercont10.4	5693483	5694243	761	5693851	19.34	12.3733	6.3173	9.30663	FN4_vs_FN5_peak_444	-680	supercont10.4	NCU05225	NADH dehydrogenase 64	5693171	5693173	-	5691090	5691092	533	supercont10.4	NCU05224	uridine-cytidine kinase 2	5696181	5696183	-	5694382	5694384
supercont10.4	5768269	5769451	1183	5769028	108.19	76.0187	10.9186	71.2029	FN4_vs_FN5_peak_445	-2042	supercont10.4	NCU05203	hypothetical protein	5766986	5766988	-	5765672	5765674	609	supercont10.4	NCU05202	hypothetical protein	5769637	5769639	+	5770789	5770791
supercont10.4	5843751	5843959	209	5843882	12.18	5.9324	3.94609	3.42719	FN4_vs_FN5_peak_446	-3161	supercont10.4	NCU05182	hypothetical protein	5840721	5840723	-	5838745	5838747	526	supercont10.4	NCU05180	kinesin family protein	5844408	5844410	+	5847250	5847252
supercont10.4	5895058	5895447	390	5895248	36.54	9.23779	3.12831	6.37125	FN4_vs_FN5_peak_447	-1820	supercont10.4	NCU05169	catalase 2	5893428	5893430	-	5891820	5891822	992	supercont10.4	NCU05168	arginine transporter	5896240	5896242	+	5897808	5897810
supercont10.5	39181	39435	255	39290	19.34	8.74268	4.42274	5.90698	FN4_vs_FN5_peak_448	-1976	supercont10.5	NCU08878	TEM1	37314	37316	-	36259	36261	264	supercont10.5	NCU08877	glycine cleavage system H protein	39554	39556	+	40203	40205
supercont10.5	75530	75763	234	75618	12.18	3.5627	2.63599	1.48522	FN4_vs_FN5_peak_449	-1151	supercont10.5	NCU08867	hypothetical protein	74467	74469	-	74179	74181	1673	supercont10.5	NCU08866	hypothetical protein	77291	77293	+	78826	78828
supercont10.5	218502	219777	1276	219197	50.87	24.5014	6.03129	20.8983	FN4_vs_FN5_peak_450	-837	supercont10.5	NCU07808	hypothetical protein	217563	217565	+	218358	218360	1563	supercont10.5	NCU07807	fructose bisphosphate aldolase	220760	220762	+	222242	222244
supercont10.5	307829	308073	245	307936	16.48	7.83165	4.45886	5.08981	FN4_vs_FN5_peak_451	-665	supercont10.5	NCU07785	hypothetical protein	306857	306859	+	307269	307271	4036	supercont10.5	NCU07784	SAM binding domain-containing protein	311972	311974	+	314363	314365
supercont10.5	440140	440489	350	440235	12.18	5.40567	3.64086	2.97105	FN4_vs_FN5_peak_452	-3972	supercont10.5	NCU07748	hypothetical protein	435639	435641	+	436261	436263	648	supercont10.5	NCU07747	hypothetical protein	440883	440885	+	441592	441594
supercont10.5	445649	445902	254	445781	15.76	5.31046	3.35245	2.89635	FN4_vs_FN5_peak_453	-987	supercont10.5	NCU07746	F-box domain-containing protein	444794	444796	-	444146	444148	955	supercont10.5	NCU07745	hypothetical protein	449472	449474	-	446734	446736
supercont10.5	469382	470049	668	469615	17.2	10.0039	5.38319	7.08108	FN4_vs_FN5_peak_454	-529	supercont10.5	NCU07742	poly(p)/ATP NAD kinase	469086	469088	-	467577	467579	731	supercont10.5	NCU07741	1-acyl-sn-glycerol-3-phosphate acyltransferase 2	470346	470348	+	471806	471808
supercont10.5	516805	517114	310	517012	13.61	6.17841	4.05913	3.62103	FN4_vs_FN5_peak_455	-417	supercont10.5	NCU09824	hypothetical protein	516595	516597	-	514080	514082	2287	supercont10.5	NCU09825	DNA damage response protein Rtt109	521187	521189	-	519297	519299
supercont10.5	719206	719468	263	719234	12.18	3.5627	2.63599	1.48522	FN4_vs_FN5_peak_456	-749	supercont10.5	NCU08899	hypothetical protein	718485	718487	-	715027	715029	743	supercont10.5	NCU08898	homoaconitase	719977	719979	+	722419	722421
supercont10.5	840247	840502	256	840360	14.33	4.9546	3.19361	2.59168	FN4_vs_FN5_peak_457	-159	supercont10.5	NCU09687	hypothetical protein	840201	840203	-	838659	838661	1194	supercont10.5	NCU09686	clock-controlled gene-8	841554	841556	+	843566	843568
supercont10.5	1239251	1239497	247	1239336	17.91	6.92493	3.93993	4.2833	FN4_vs_FN5_peak_458	-25	supercont10.5	NCU11601	hypothetical protein	1238928	1238930	+	1239309	1239311	954	supercont10.5	NCU04672	MatE family transporter	1241961	1241963	-	1240288	1240290
supercont10.5	1378017	1378667	651	1378339	20.78	7.09102	3.62959	4.4181	FN4_vs_FN5_peak_459	-718	supercont10.5	NCU04637	BAR adaptor protein RVS167	1377621	1377623	-	1375985	1375987	609	supercont10.5	NCU04636	cysteine desulfurase	1378948	1378950	+	1380723	1380725
supercont10.5	1465465	1465774	310	1465601	15.76	6.9063	4.19056	4.26704	FN4_vs_FN5_peak_460	-434	supercont10.5	NCU04619	hypothetical protein	1465167	1465169	-	1463504	1463506	2758	supercont10.5	NCU04618	hypothetical protein	1471687	1471689	-	1468357	1468359
supercont10.5	1648853	1649394	542	1649064	26.51	16.4086	6.87731	13.1461	FN4_vs_FN5_peak_461	-676	supercont10.5	NCU04570	NIMA interactive protein	1644967	1644969	+	1648386	1648388	572	supercont10.5	NCU04569	5-oxoprolinase	1649636	1649638	+	1653811	1653813
supercont10.5	1781200	1781438	239	1781304	20.06	5.41169	2.84609	2.97497	FN4_vs_FN5_peak_462	-1861	supercont10.5	NCU03593	kaleidoscope-1	1779443	1779445	-	1777467	1777469	8431	supercont10.5	NCU03596	CRAL/TRIO domain-containing protein	1791013	1791015	-	1789733	1789735
supercont10.5	1788322	1788922	601	1788506	17.91	7.63168	4.2981	4.91763	FN4_vs_FN5_peak_463	-9063	supercont10.5	NCU03593	kaleidoscope-1	1779443	1779445	-	1777467	1777469	1229	supercont10.5	NCU03596	CRAL/TRIO domain-containing protein	1791013	1791015	-	1789733	1789735
supercont10.5	1790781	1791603	823	1791205	24.36	16.7683	7.50291	13.4978	FN4_vs_FN5_peak_464	-192	supercont10.5	NCU03596	CRAL/TRIO domain-containing protein	1791013	1791015	-	1789733	1789735	723	supercont10.5	NCU03597	DNA polymerase alpha/primase associated subunit	1791928	1791930	+	1794065	1794067
supercont10.5	1831838	1832404	567	1832007	17.91	5.50446	3.26063	3.04916	FN4_vs_FN5_peak_465	-1522	supercont10.5	NCU03608	ketol-acid reductoisomerase	1830485	1830487	-	1828810	1828812	1218	supercont10.5	NCU03610	NEDD8-conjugating enzyme UBC12	1834093	1834095	-	1833223	1833225
supercont10.5	1849209	1849485	277	1849337	15.05	7.92366	4.55846	5.1781	FN4_vs_FN5_peak_466	-3340	supercont10.5	NCU03613	hypothetical protein	1844662	1844664	+	1845995	1845997	17	supercont10.5	NCU03614	hypothetical protein	1849670	1849672	-	1849352	1849354
supercont10.5	1861318	1861549	232	1861350	12.18	4.79185	3.29498	2.44847	FN4_vs_FN5_peak_467	-4570	supercont10.5	NCU03616	semicolonial-7	1856780	1856782	-	1855943	1855945	1548	supercont10.5	NCU03617	haloacid dehalogenase	1863799	1863801	-	1862896	1862898
supercont10.5	1871387	1871802	416	1871506	20.06	8.71601	4.21221	5.88332	FN4_vs_FN5_peak_468	-3604	supercont10.5	NCU03618	integral membrane protein	1865650	1865652	+	1867900	1867902	998	supercont10.5	NCU03620	hypothetical protein	1873388	1873390	-	1872502	1872504
supercont10.5	1884987	1885253	267	1885108	16.48	9.56914	5.4274	6.66981	FN4_vs_FN5_peak_469	-277	supercont10.5	NCU03623	ubiquitin-conjugating enzyme E	1884831	1884833	-	1884212	1884214	477	supercont10.5	NCU03624	hypothetical protein	1885585	1885587	+	1887613	1887615
supercont10.5	1928133	1928438	306	1928258	15.05	5.88153	3.48822	3.37954	FN4_vs_FN5_peak_470	-4628	supercont10.5	NCU03641	beta-glucosidase 2	1920713	1920715	+	1923628	1923630	2579	supercont10.5	NCU03643	cutinase transcription factor 1 beta	1930837	1930839	+	1933677	1933679
supercont10.5	1966762	1970836	4075	1967932	73.8	52.506	10.6852	48.1746	FN4_vs_FN5_peak_471	-3273	supercont10.5	NCU03650	DNA repair protein RAD16	1961146	1961148	+	1964657	1964659	3433	supercont10.5	NCU03651	NADP-dependent malic enzyme	1971365	1971367	+	1973937	1973939
supercont10.5	2080460	2080828	369	2080647	14.33	6.03438	3.75719	3.51679	FN4_vs_FN5_peak_472	-7297	supercont10.5	NCU03686	hypothetical protein	2073350	2073352	-	2071007	2071009	5417	supercont10.5	NCU03689	hypothetical protein	2086064	2086066	+	2086634	2086636
supercont10.5	2081012	2081227	216	2081060	14.33	6.10347	3.79439	3.58069	FN4_vs_FN5_peak_473	-7710	supercont10.5	NCU03686	hypothetical protein	2073350	2073352	-	2071007	2071009	5004	supercont10.5	NCU03689	hypothetical protein	2086064	2086066	+	2086634	2086636
supercont10.5	2127360	2127854	495	2127554	22.21	8.40735	3.86841	5.6184	FN4_vs_FN5_peak_474	-1863	supercont10.5	NCU03700	hypothetical protein	2125691	2125693	-	2124646	2124648	3012	supercont10.5	NCU03701	hypothetical protein	2131287	2131289	-	2130564	2130566
supercont10.5	2159696	2159905	210	2159775	16.48	7.23138	4.14188	4.55269	FN4_vs_FN5_peak_475	-2575	supercont10.5	NCU11260	hypothetical protein	2156928	2156930	+	2157198	2157200	2059	supercont10.5	NCU03707	hypothetical protein	2162928	2162930	-	2161832	2161834
supercont10.5	2201608	2202315	708	2201663	25.08	4.75251	2.37057	2.43286	FN4_vs_FN5_peak_476	-5366	supercont10.5	NCU03719	RING finger protein	2193896	2193898	+	2196295	2196297	14607	supercont10.5	NCU03725	VIB-1	2216270	2216272	+	2218502	2218504
supercont10.5	2202468	2202711	244	2202600	19.34	7.7162	3.94275	4.99379	FN4_vs_FN5_peak_477	-394	supercont10.5	NCU03721	hypothetical protein	2200555	2200557	+	2202204	2202206	13670	supercont10.5	NCU03725	VIB-1	2216270	2216272	+	2218502	2218504
supercont10.5	2203327	2203921	595	2203552	17.91	5.94099	3.46367	3.43527	FN4_vs_FN5_peak_478	-1346	supercont10.5	NCU03721	hypothetical protein	2200555	2200557	+	2202204	2202206	12718	supercont10.5	NCU03725	VIB-1	2216270	2216272	+	2218502	2218504
supercont10.5	2233798	2234081	284	2233853	15.76	5.31046	3.35245	2.89635	FN4_vs_FN5_peak_479	-3899	supercont10.5	NCU03728	hypothetical protein	2229954	2229956	-	2227620	2227622	843	supercont10.5	NCU03730	tRNA '-O-ribosylphosphate transferase	2234696	2234698	+	2236290	2236292
supercont10.5	2276290	2276534	245	2276395	18.63	6.10887	3.38416	3.58574	FN4_vs_FN5_peak_480	-2	supercont10.5	NCU11610	hypothetical protein	2276393	2276395	-	2276051	2276053	6267	supercont10.5	NCU03746	hypothetical protein	2282662	2282664	+	2284802	2284804
supercont10.5	2277692	2277952	261	2277786	25.08	4.08592	2.17303	1.91089	FN4_vs_FN5_peak_481	-1393	supercont10.5	NCU11610	hypothetical protein	2276393	2276395	-	2276051	2276053	4876	supercont10.5	NCU03746	hypothetical protein	2282662	2282664	+	2284802	2284804
supercont10.5	2291475	2293015	1541	2292336	39.41	27.1832	8.78384	23.4936	FN4_vs_FN5_peak_482	-94	supercont10.5	NCU11261	hypothetical protein	2291218	2291220	+	2292240	2292242	372	supercont10.5	NCU03749	hydroxyacylglutathione hydrolase	2292708	2292710	+	2294159	2294161
supercont10.5	2366806	2367005	200	2366921	20.06	8.01095	3.9002	5.25779	FN4_vs_FN5_peak_483	-2080	supercont10.5	NCU03771	phosphatidate cytidylyltransferase	2364841	2364843	-	2361972	2361974	2279	supercont10.5	NCU03773	hypothetical protein	2369200	2369202	+	2370812	2370814
supercont10.5	2776208	2777064	857	2776567	37.26	32.4926	11.8791	28.6374	FN4_vs_FN5_peak_484	-385	supercont10.5	NCU01053	hypothetical protein	2776182	2776184	-	2773635	2773637	273	supercont10.5	NCU01054	hypothetical protein	2777693	2777695	-	2776838	2776840
supercont10.5	2903853	2904102	250	2903978	16.48	9.56914	5.4274	6.66981	FN4_vs_FN5_peak_485	-3908	supercont10.5	NCU01095	MFS drug transporter	2897761	2897763	+	2900068	2900070	923	supercont10.5	NCU01096	hypothetical protein	2905517	2905519	-	2904899	2904901
supercont10.5	2904279	2904911	633	2904893	17.2	5.26629	3.03253	2.86719	FN4_vs_FN5_peak_486	-4823	supercont10.5	NCU01095	MFS drug transporter	2897761	2897763	+	2900068	2900070	8	supercont10.5	NCU01096	hypothetical protein	2905517	2905519	-	2904899	2904901
supercont10.5	2905110	2905309	200	2905143	14.33	5.22673	3.33246	2.83685	FN4_vs_FN5_peak_487	-5073	supercont10.5	NCU01095	MFS drug transporter	2897761	2897763	+	2900068	2900070	1092	supercont10.5	NCU01097	hypothetical protein	2906235	2906237	+	2908824	2908826
supercont10.5	3050757	3051026	270	3050772	19.34	6.65144	3.47177	4.03919	FN4_vs_FN5_peak_488	-413	supercont10.5	NCU11618	hypothetical protein	3050359	3050361	-	3049784	3049786	9070	supercont10.5	NCU01154	submerged protoperithecia-1	3059842	3059844	+	3061463	3061465
supercont10.5	3078817	3079016	200	3078893	17.2	6.60524	3.63904	3.99426	FN4_vs_FN5_peak_489	-1718	supercont10.5	NCU01157	glutamate-cysteine ligase catalytic subunit	3077175	3077177	-	3074669	3074671	917	supercont10.5	NCU01158	hypothetical protein	3082981	3082983	-	3079808	3079810
supercont10.5	3203258	3203494	237	3203362	24.36	8.23007	3.62284	5.45746	FN4_vs_FN5_peak_490	-713	supercont10.5	NCU01195	amination-deficient	3202649	3202651	-	3201160	3201162	3088	supercont10.5	NCU01196	hypothetical protein	3207481	3207483	-	3206448	3206450
supercont10.5	3203601	3203844	244	3203681	24.36	6.96909	3.16998	4.32189	FN4_vs_FN5_peak_491	-1032	supercont10.5	NCU01195	amination-deficient	3202649	3202651	-	3201160	3201162	2769	supercont10.5	NCU01196	hypothetical protein	3207481	3207483	-	3206448	3206450
supercont10.5	3204008	3205712	1705	3205200	42.27	21.863	6.18164	18.3693	FN4_vs_FN5_peak_492	-2551	supercont10.5	NCU01195	amination-deficient	3202649	3202651	-	3201160	3201162	1250	supercont10.5	NCU01196	hypothetical protein	3207481	3207483	-	3206448	3206450
supercont10.5	3291587	3292867	1281	3292298	53.02	50.9401	15.4339	46.638	FN4_vs_FN5_peak_493	-353	supercont10.5	NCU01224	26S protease regulatory subunit 4	3291945	3291947	-	3290331	3290333	805	supercont10.5	NCU01225	ubiquitin conjugating enzyme	3293103	3293105	+	3294045	3294047
supercont10.5	3297133	3297348	216	3297186	14.33	5.51891	3.48394	3.06018	FN4_vs_FN5_peak_494	-765	supercont10.5	NCU01227	succinyl-CoA ligase alpha-chain	3296421	3296423	-	3294927	3294929	225	supercont10.5	NCU01229	elongator complex protein 3	3297411	3297413	+	3299124	3299126
supercont10.5	3337185	3338025	841	3337710	20.06	13.3514	6.53977	10.232	FN4_vs_FN5_peak_495	-672	supercont10.5	NCU01241	mitochondrial carrier protein	3337038	3337040	-	3334764	3334766	2582	supercont10.5	NCU01242	G2/mitotic-specific cyclin	3342606	3342608	-	3340290	3340292
supercont10.5	3345720	3346005	286	3345837	22.21	10.2238	4.64209	7.2814	FN4_vs_FN5_peak_496	-3231	supercont10.5	NCU01242	G2/mitotic-specific cyclin	3342606	3342608	-	3340290	3340292	3866	supercont10.5	NCU01243	C6 finger domain-containing protein	3349703	3349705	+	3351578	3351580
supercont10.5	3346215	3346717	503	3346352	27.23	8.74288	3.52821	5.90698	FN4_vs_FN5_peak_497	-3746	supercont10.5	NCU01242	G2/mitotic-specific cyclin	3342606	3342608	-	3340290	3340292	3351	supercont10.5	NCU01243	C6 finger domain-containing protein	3349703	3349705	+	3351578	3351580
supercont10.5	3473991	3474842	852	3474469	18.63	11.4162	6.09482	8.39535	FN4_vs_FN5_peak_498	-1677	supercont10.5	NCU01271	spermidine-1	3472792	3472794	-	3471270	3471272	1842	supercont10.5	NCU01272	mitochondrial presequence protease	3479409	3479411	-	3476309	3476311
supercont10.5	3587322	3588129	808	3588025	17.2	10.2986	5.54731	7.3539	FN4_vs_FN5_peak_499	-1187	supercont10.5	NCU01305	rhomboid family membrane protein	3586838	3586840	-	3585061	3585063	178	supercont10.5	NCU01306	hypothetical protein	3588203	3588205	+	3589373	3589375
supercont10.5	3897317	3897586	270	3897487	11.46	5.40726	3.87009	2.97105	FN4_vs_FN5_peak_500	-2436	supercont10.5	NCU01395	WSC domain-containing protein	3895051	3895053	-	3893487	3893489	2104	supercont10.5	NCU01397	hypothetical protein	3899591	3899593	+	3900575	3900577
supercont10.5	4150781	4151101	321	4150962	16.48	5.66645	3.36129	3.19523	FN4_vs_FN5_peak_501	-761	supercont10.5	NCU06657	hypothetical protein	4150201	4150203	-	4149205	4149207	1675	supercont10.5	NCU06658	SET domain-containing protein	4154276	4154278	-	4152635	4152637
supercont10.5	4151778	4152084	307	4151892	17.2	5.26629	3.03253	2.86719	FN4_vs_FN5_peak_502	-1691	supercont10.5	NCU06657	hypothetical protein	4150201	4150203	-	4149205	4149207	745	supercont10.5	NCU06658	SET domain-containing protein	4154276	4154278	-	4152635	4152637
supercont10.5	4153960	4154334	375	4154188	16.48	7.30744	4.18151	4.6158	FN4_vs_FN5_peak_503	-3987	supercont10.5	NCU06657	hypothetical protein	4150201	4150203	-	4149205	4149207	909	supercont10.5	NCU06659	GTP-binding protein	4155097	4155099	+	4156797	4156799
supercont10.5	4187305	4187520	216	4187372	20.78	7.09102	3.62959	4.4181	FN4_vs_FN5_peak_504	-1298	supercont10.5	NCU06666	inositol-3-phosphate synthase	4186074	4186076	-	4184463	4184465	5669	supercont10.5	NCU06667	hypothetical protein	4193381	4193383	-	4193039	4193041
supercont10.5	4187645	4188153	509	4187994	12.18	5.89231	3.9226	3.38925	FN4_vs_FN5_peak_505	-1920	supercont10.5	NCU06666	inositol-3-phosphate synthase	4186074	4186076	-	4184463	4184465	5047	supercont10.5	NCU06667	hypothetical protein	4193381	4193383	-	4193039	4193041
supercont10.5	4212695	4212909	215	4212791	17.91	3.44155	2.36396	1.40945	FN4_vs_FN5_peak_506	-1706	supercont10.5	NCU10240	hypothetical protein	4211085	4211087	-	4210896	4210898	5403	supercont10.5	NCU06674	hypothetical protein	4218194	4218196	+	4219120	4219122
supercont10.5	4296215	4296445	231	4296289	14.33	6.46639	3.99201	3.87924	FN4_vs_FN5_peak_507	-1039	supercont10.5	NCU06691	hypothetical protein	4294021	4294023	+	4295248	4295250	2366	supercont10.5	NCU06693	hypothetical protein	4298655	4298657	+	4299486	4299488
supercont10.5	4296562	4296890	329	4296691	15.05	7.10145	4.11431	4.42712	FN4_vs_FN5_peak_508	-1441	supercont10.5	NCU06691	hypothetical protein	4294021	4294023	+	4295248	4295250	1964	supercont10.5	NCU06693	hypothetical protein	4298655	4298657	+	4299486	4299488
supercont10.5	4320180	4320432	253	4320325	12.18	5.9324	3.94609	3.42719	FN4_vs_FN5_peak_509	-767	supercont10.5	NCU06698	glycogenin	4319558	4319560	-	4317072	4317074	2443	supercont10.5	NCU06699	cation diffusion facilitator 1	4324263	4324265	-	4322766	4322768
supercont10.5	4338099	4338509	411	4338198	14.33	3.6454	2.55489	1.55814	FN4_vs_FN5_peak_510	-1190	supercont10.5	NCU06703	calcium channel subunit Mid1	4334909	4334911	+	4337006	4337008	1043	supercont10.5	NCU06704	hypothetical protein	4339241	4339243	+	4339649	4339651
supercont10.5	4398886	4399239	354	4399136	13.61	6.17841	4.05913	3.62103	FN4_vs_FN5_peak_511	-2111	supercont10.5	NCU06724	glutamine synthetase	4397025	4397027	-	4394830	4394832	3662	supercont10.5	NCU06725	hypothetical protein	4405694	4405696	-	4402796	4402798
supercont10.5	4399457	4400525	1069	4400327	15.76	5.31046	3.35245	2.89635	FN4_vs_FN5_peak_512	-3302	supercont10.5	NCU06724	glutamine synthetase	4397025	4397027	-	4394830	4394832	2471	supercont10.5	NCU06725	hypothetical protein	4405694	4405696	-	4402796	4402798
supercont10.5	4400716	4402122	1407	4401421	58.75	34.6048	7.86187	30.6843	FN4_vs_FN5_peak_513	-4396	supercont10.5	NCU06724	glutamine synthetase	4397025	4397027	-	4394830	4394832	1377	supercont10.5	NCU06725	hypothetical protein	4405694	4405696	-	4402796	4402798
supercont10.5	4489772	4490803	1032	4490225	32.24	5.61949	2.37436	3.15215	FN4_vs_FN5_peak_514	-3769	supercont10.5	NCU09530	hypothetical protein	4486456	4486458	-	4486144	4486146	3745	supercont10.5	NCU09532	L-threo-3-deoxy-hexulosonate aldolase	4494949	4494951	-	4493968	4493970
supercont10.5	4801241	4802172	932	4801557	26.51	11.2515	4.58488	8.24092	FN4_vs_FN5_peak_515	-189	supercont10.5	NCU11641	hypothetical protein	4801368	4801370	-	4800680	4800682	3082	supercont10.5	NCU04095	SH3 domain-containing protein	4808760	4808762	-	4804637	4804639
supercont10.5	4820542	4820789	248	4820684	13.61	5.46828	3.65321	3.0163	FN4_vs_FN5_peak_516	-883	supercont10.5	NCU04098	monothiol glutaredoxin-5	4819801	4819803	-	4819132	4819134	900	supercont10.5	NCU04099	alpha-methylacyl-CoA racemase	4821584	4821586	+	4822945	4822947
supercont10.5	4864347	4865094	748	4864766	26.51	5.19227	2.50084	2.80656	FN4_vs_FN5_peak_517	-2530	supercont10.5	NCU04106	hypothetical protein	4862236	4862238	-	4860927	4860929	2731	supercont10.5	NCU04108	isoamyl alcohol oxidase	4867497	4867499	+	4869330	4869332
supercont10.5	5024155	5024954	800	5024824	24.36	8.23007	3.62284	5.45746	FN4_vs_FN5_peak_518	-2766	supercont10.5	NCU04156	ergosterol-1	5021201	5021203	+	5022056	5022058	3653	supercont10.5	NCU04158	nitrogen metabolite regulation	5028477	5028479	+	5029941	5029943
supercont10.5	5090554	5091097	544	5090718	16.48	9.56914	5.4274	6.66981	FN4_vs_FN5_peak_519	-587	supercont10.5	NCU04174	hypothetical protein	5090131	5090133	-	5089522	5089524	763	supercont10.5	NCU04175	hypothetical protein	5091481	5091483	+	5092008	5092010
supercont10.5	5109007	5109331	325	5109136	13.61	6.25666	4.10474	3.6884	FN4_vs_FN5_peak_520	-12480	supercont10.5	NCU04177	hypothetical protein	5096198	5096200	+	5096654	5096656	5816	supercont10.5	NCU04179	C2H2 transcription factor	5114952	5114954	+	5116640	5116642
supercont10.5	5183879	5184259	381	5184159	12.9	4.53419	3.3245	2.27847	FN4_vs_FN5_peak_521	-5730	supercont10.5	NCU04199	hypothetical protein	5178429	5178431	-	5177292	5177294	761	supercont10.5	NCU04201	signal transduction protein Syg1	5184920	5184922	+	5188676	5188678
supercont10.5	5191678	5192164	487	5191995	12.18	6.05516	4.01827	3.5363	FN4_vs_FN5_peak_522	-518	supercont10.5	NCU04202	nucleoside diphosphate kinase-1	5191477	5191479	-	5190780	5190782	921	supercont10.5	NCU04203	glucosidase II alpha subunit	5192916	5192918	+	5195957	5195959
supercont10.5	5241335	5241583	249	5241496	12.9	6.18084	4.31503	3.62103	FN4_vs_FN5_peak_523	-1018	supercont10.5	NCU04216	amidophosphoribosyltransferase	5240478	5240480	-	5238499	5238501	3389	supercont10.5	NCU04218	RTA1 domain-containing protein	5244885	5244887	+	5246107	5246109
supercont10.5	5428096	5429507	1412	5429044	25.08	10.5157	4.34605	7.54402	FN4_vs_FN5_peak_524	-2224	supercont10.5	NCU04265	hypothetical protein	5426820	5426822	-	5424735	5424737	879	supercont10.5	NCU04266	hypothetical protein	5429923	5429925	+	5430196	5430198
supercont10.5	5460806	5461210	405	5461110	16.48	8.09272	4.59966	5.33347	FN4_vs_FN5_peak_525	-1806	supercont10.5	NCU04273	RNA-binding protein	5459304	5459306	-	5457840	5457842	1174	supercont10.5	NCU04274	nuclear envelope protein Cut8	5462284	5462286	+	5463295	5463297
supercont10.5	5568461	5568761	301	5568518	10.75	3.89317	3.15779	1.76689	FN4_vs_FN5_peak_526	-1816	supercont10.5	NCU04305	hypothetical protein	5566702	5566704	-	5565278	5565280	1913	supercont10.5	NCU04307	MSF1	5570431	5570433	+	5571025	5571027
supercont10.5	5568987	5570466	1480	5569543	78.09	59.1271	11.6316	54.6648	FN4_vs_FN5_peak_527	-796	supercont10.5	NCU04306	methionine aminopeptidase 2B	5567284	5567286	+	5568745	5568747	888	supercont10.5	NCU04307	MSF1	5570431	5570433	+	5571025	5571027
supercont10.5	5759418	5760836	1419	5760752	30.81	9.27005	3.53423	6.39696	FN4_vs_FN5_peak_528	-2624	supercont10.5	NCU08936	clock-controlled gene-15	5758128	5758130	-	5756751	5756753	3986	supercont10.5	NCU08938	DNA-3-methyladenine glycosylase	5766140	5766142	-	5764736	5764738
supercont10.5	5761007	5761315	309	5761143	22.93	10.6535	4.98478	7.67534	FN4_vs_FN5_peak_529	-94	supercont10.5	NCU08937	hypothetical protein	5760280	5760282	+	5761047	5761049	3595	supercont10.5	NCU08938	DNA-3-methyladenine glycosylase	5766140	5766142	-	5764736	5764738
supercont10.5	5772723	5773558	836	5773272	38.69	31.2257	11.0248	27.417	FN4_vs_FN5_peak_530	-364	supercont10.5	NCU08940	ubiquinol-cytochrome c reductase complex protein	5772908	5772910	-	5772222	5772224	1298	supercont10.5	NCU08941	calcium-binding mitochondrial carrier protein Aralar2	5774570	5774572	+	5775982	5775984
supercont10.5	5789545	5789967	423	5789789	18.63	11.4162	6.09482	8.39535	FN4_vs_FN5_peak_531	-875	supercont10.5	NCU08946	hypothetical protein	5788914	5788916	-	5788009	5788011	3712	supercont10.5	NCU08948	NIF domain-containing protein	5793501	5793503	+	5795189	5795191
supercont10.5	5835065	5835344	280	5835246	15.05	8.68161	4.98245	5.85936	FN4_vs_FN5_peak_532	-1540	supercont10.5	NCU08961	hypothetical protein	5833706	5833708	-	5830565	5830567	6387	supercont10.5	NCU08962	hypothetical protein	5843750	5843752	-	5841631	5841633
supercont10.5	5838838	5839135	298	5839065	10.75	4.36616	3.455	2.13081	FN4_vs_FN5_peak_533	-5359	supercont10.5	NCU08961	hypothetical protein	5833706	5833708	-	5830565	5830567	2568	supercont10.5	NCU08962	hypothetical protein	5843750	5843752	-	5841631	5841633
supercont10.5	5917110	5917428	319	5917295	17.2	8.90491	4.78821	6.05649	FN4_vs_FN5_peak_534	-27955	supercont10.5	NCU10063	sugar isomerase	5889340	5889342	-	5888129	5888131	1479	supercont10.5	NCU09841	phosphotyrosine protein phosphatase	5918774	5918776	+	5919448	5919450
supercont10.5	5926715	5927102	388	5927052	13.61	6.98575	4.53751	4.32752	FN4_vs_FN5_peak_535	-1003	supercont10.5	NCU09843	WD repeat containing protein 57	5926049	5926051	-	5924381	5924383	534	supercont10.5	NCU09844	amidohydrolase	5928683	5928685	-	5927584	5927586
supercont10.5	6270939	6271171	233	6271054	11.46	5.40726	3.87009	2.97105	FN4_vs_FN5_peak_536	-2	supercont10.5	NCU07197	arsenate reductase	6270438	6270440	+	6271050	6271052	922	supercont10.5	NCU07196	ropy-12	6271976	6271978	+	6272641	6272643
supercont10.5	6291151	6291350	200	6291243	17.91	6.60524	3.78233	3.99426	FN4_vs_FN5_peak_537	-1283	supercont10.5	NCU07191	hypothetical protein	6289960	6289962	-	6287426	6287428	2408	supercont10.5	NCU07190	exoglucanase 3	6294880	6294882	-	6293649	6293651
supercont10.5	6334519	6334864	346	6334561	31.52	7.60861	2.95677	4.89831	FN4_vs_FN5_peak_538	-906	supercont10.5	NCU10166	peptidyl-prolyl cis-trans isomerase-like 4	6333655	6333657	-	6332114	6332116	1022	supercont10.5	NCU07178	hypothetical protein	6336175	6336177	-	6335581	6335583
supercont10.5	6371444	6371921	478	6371658	25.08	12.6201	5.21526	9.5394	FN4_vs_FN5_peak_539	-338	supercont10.5	NCU07167	isoflavone reductase	6371320	6371322	-	6370232	6370234	465	supercont10.5	NCU07166	hypothetical protein	6372123	6372125	+	6373467	6373469
supercont10.6	31609	31904	296	31661	12.18	6.18084	4.09256	3.62103	FN4_vs_FN5_peak_540	-1520	supercont10.6	NCU07136	hypothetical protein	29375	29377	+	30139	30141	1184	supercont10.6	NCU07135	hypothetical protein	32845	32847	+	34740	34742
supercont10.6	100519	100756	238	100652	15.05	6.53862	3.82043	3.94434	FN4_vs_FN5_peak_541	-6696	supercont10.6	NCU07119	nonribosomal peptide synthase 2	93956	93958	-	78380	78382	1479	supercont10.6	NCU07117	ornithine-N5-oxygenase	102131	102133	+	103865	103867
supercont10.6	174133	174926	794	174690	20.78	11.4753	5.73093	8.45052	FN4_vs_FN5_peak_542	-2378	supercont10.6	NCU07099	hypothetical protein	172312	172314	-	171112	171114	1748	supercont10.6	NCU07098	hypothetical protein	176438	176440	+	178496	178498
supercont10.6	246940	247173	234	247042	13.61	5.46828	3.65321	3.0163	FN4_vs_FN5_peak_543	-1642	supercont10.6	NCU07075	calcium/proton exchanger	245400	245402	-	243650	243652	2223	supercont10.6	NCU07074	hypothetical protein	251425	251427	-	249263	249265
supercont10.6	444528	444730	203	444595	17.2	7.26625	3.95548	4.5838	FN4_vs_FN5_peak_544	-11581	supercont10.6	NCU12076	hypothetical protein	432497	432499	+	433012	433014	1786	supercont10.6	NCU04702	hypothetical protein	446381	446383	+	447915	447917
supercont10.6	497665	498041	377	497684	15.76	4.1611	2.79371	1.95838	FN4_vs_FN5_peak_545	-10661	supercont10.6	NCU04713	hypothetical protein	484837	484839	+	487021	487023	11460	supercont10.6	NCU12080	hypothetical protein	509857	509859	-	509142	509144
supercont10.6	501046	501615	570	501491	21.49	8.04762	3.87827	5.2906	FN4_vs_FN5_peak_546	-14468	supercont10.6	NCU04713	hypothetical protein	484837	484839	+	487021	487023	7653	supercont10.6	NCU12080	hypothetical protein	509857	509859	-	509142	509144
supercont10.6	510417	511105	689	510853	17.91	7.26625	4.11123	4.5838	FN4_vs_FN5_peak_547	-996	supercont10.6	NCU12080	hypothetical protein	509857	509859	-	509142	509144	4131	supercont10.6	NCU04718	hypothetical protein	514984	514986	+	516813	516815
supercont10.6	518000	518806	807	518183	15.05	7.73888	4.45716	5.01014	FN4_vs_FN5_peak_548	-1368	supercont10.6	NCU04718	hypothetical protein	514984	514986	+	516813	516815	10907	supercont10.6	NCU04719	hypothetical protein	529810	529812	-	529088	529090
supercont10.6	579576	580305	730	580115	40.12	20.1593	5.87459	16.748	FN4_vs_FN5_peak_549	-1947	supercont10.6	NCU04730	post-transcriptional silencing protein QDE-2	578168	578170	-	575354	575356	2052	supercont10.6	NCU04731	HLH transcription factor	585456	585458	-	582165	582167
supercont10.6	594305	594582	278	594495	17.91	6.30505	3.63686	3.73215	FN4_vs_FN5_peak_550	-1116	supercont10.6	NCU04732	hypothetical protein	593379	593381	-	591480	591482	840	supercont10.6	NCU04733	UvrD/REP helicase	595335	595337	+	598650	598652
supercont10.6	650711	651566	856	650880	25.79	18.5253	8.31956	15.1748	FN4_vs_FN5_peak_551	-466	supercont10.6	NCU10519	G-patch domain-containing protein	650414	650416	-	648144	648146	1577	supercont10.6	NCU04746	hypothetical protein	653177	653179	-	652455	652457
supercont10.6	726446	726664	219	726641	15.05	6.9063	4.01145	4.26704	FN4_vs_FN5_peak_552	-4292	supercont10.6	NCU04764	hypothetical protein	720910	720912	+	722347	722349	260	supercont10.6	NCU12082	hypothetical protein	726901	726903	+	727270	727272
supercont10.6	754762	755277	516	755090	27.23	11.6092	4.55254	8.58065	FN4_vs_FN5_peak_553	-3586	supercont10.6	NCU04768	electron transfer flavoprotein-ubiquinone oxidoreductase	749484	749486	+	751502	751504	990	supercont10.6	NCU12083	hypothetical protein	756515	756517	-	756078	756080
supercont10.6	831782	832052	271	832020	14.33	4.70046	3.06587	2.38776	FN4_vs_FN5_peak_554	-2967	supercont10.6	NCU04791	short chain dehydrogenase/reductase	827594	827596	+	829051	829053	1441	supercont10.6	NCU10732	mitochondrial dicarboxylate transporter	833461	833463	+	834532	834534
supercont10.6	857092	857500	409	857339	20.78	7.09102	3.62959	4.4181	FN4_vs_FN5_peak_555	-1519	supercont10.6	NCU04797	fructose-1,6-bisphosphatase	855820	855822	-	854582	854584	2189	supercont10.6	NCU04798	alpha-1,2-mannosidase subfamily	859528	859530	+	862454	862456
supercont10.6	866841	867116	276	866936	11.46	5.29288	3.79984	2.88973	FN4_vs_FN5_peak_556	-899	supercont10.6	NCU04799	polyadenylate-binding protein	866037	866039	-	863687	863689	2181	supercont10.6	NCU04800	E3 ubiquitin-protein ligase	869117	869119	+	872760	872762
supercont10.6	875394	876874	1481	876199	38.69	23.7789	7.63253	20.2033	FN4_vs_FN5_peak_557	-875	supercont10.6	NCU04801	hypothetical protein	875324	875326	-	873923	873925	1394	supercont10.6	NCU04802	peroxisomal biogenesis factor	878393	878395	-	877591	877593
supercont10.6	877055	877536	482	877327	12.9	6.01382	4.21103	3.49897	FN4_vs_FN5_peak_558	-2003	supercont10.6	NCU04801	hypothetical protein	875324	875326	-	873923	873925	266	supercont10.6	NCU04802	peroxisomal biogenesis factor	878393	878395	-	877591	877593
supercont10.6	972892	973647	756	972946	19.34	3.59698	2.26051	1.51698	FN4_vs_FN5_peak_559	-6279	supercont10.6	NCU04827	hypothetical protein	962502	962504	+	966665	966667	3259	supercont10.6	NCU04830	hypothetical protein	977970	977972	-	976203	976205
supercont10.6	979060	979263	204	979139	12.9	4.82169	3.49156	2.4744	FN4_vs_FN5_peak_560	-1169	supercont10.6	NCU04830	hypothetical protein	977970	977972	-	976203	976205	10655	supercont10.6	NCU04832	2-dehydropantoate 2-reductase	989794	989796	+	991237	991239
supercont10.6	979703	979978	276	979807	17.91	5.26629	3.15194	2.86719	FN4_vs_FN5_peak_561	-1837	supercont10.6	NCU04830	hypothetical protein	977970	977972	-	976203	976205	9987	supercont10.6	NCU04832	2-dehydropantoate 2-reductase	989794	989796	+	991237	991239
supercont10.6	980191	980460	270	980331	17.2	6.60524	3.63904	3.99426	FN4_vs_FN5_peak_562	-2361	supercont10.6	NCU04830	hypothetical protein	977970	977972	-	976203	976205	9463	supercont10.6	NCU04832	2-dehydropantoate 2-reductase	989794	989796	+	991237	991239
supercont10.6	981355	981718	364	981527	22.93	8.73269	4.12533	5.89943	FN4_vs_FN5_peak_563	-3557	supercont10.6	NCU04830	hypothetical protein	977970	977972	-	976203	976205	8267	supercont10.6	NCU04832	2-dehydropantoate 2-reductase	989794	989796	+	991237	991239
supercont10.6	1156361	1157068	708	1156898	22.93	13.6122	6.46673	10.4783	FN4_vs_FN5_peak_564	-1120	supercont10.6	NCU09795	hypothetical protein	1155778	1155780	-	1152911	1152913	2787	supercont10.6	NCU09796	integral membrane protein	1161062	1161064	-	1159683	1159685
supercont10.6	1269532	1270415	884	1270010	26.51	13.452	5.50185	10.3261	FN4_vs_FN5_peak_565	-220	supercont10.6	NCU12093	N-acyl-phosphatidylethanolamine-hydrolyzing phospholipase D	1269790	1269792	-	1268128	1268130	237	supercont10.6	NCU05630	cupin domain-containing protein	1270821	1270823	-	1270245	1270247
supercont10.6	1278906	1280425	1520	1279618	42.99	14.0129	3.99891	10.8642	FN4_vs_FN5_peak_566	-1664	supercont10.6	NCU05627	high affinity glucose transporter ght1	1277954	1277956	-	1276091	1276093	1407	supercont10.6	NCU05626	hypothetical protein	1281025	1281027	+	1282195	1282197
supercont10.6	1312871	1313700	830	1313059	32.96	18.7537	6.79149	15.3952	FN4_vs_FN5_peak_567	-2773	supercont10.6	NCU05618	extracellular SCP domain-containing protein Pry1	1309342	1309344	+	1310284	1310286	484	supercont10.6	NCU05616	arsenite S-adenosylmethyltransferase	1313543	1313545	+	1314745	1314747
supercont10.6	1403956	1404161	206	1404082	13.61	6.17841	4.05913	3.62103	FN4_vs_FN5_peak_568	-2273	supercont10.6	NCU05591	ABC transporter CDR4	1401809	1401811	-	1397009	1397011	4806	supercont10.6	NCU05589	sip-5	1408888	1408890	+	1411527	1411529
supercont10.6	1439931	1440161	231	1440094	12.18	4.79185	3.29498	2.44847	FN4_vs_FN5_peak_569	-1858	supercont10.6	NCU05581	hypothetical protein	1436403	1436405	+	1438234	1438236	1015	supercont10.6	NCU05580	membrane transporter	1441109	1441111	+	1442786	1442788
supercont10.6	1477126	1478286	1161	1477262	30.81	7.09779	2.89164	4.42351	FN4_vs_FN5_peak_570	-2048	supercont10.6	NCU05571	hypothetical protein	1475214	1475216	-	1474242	1474244	1355	supercont10.6	NCU05569	hypothetical protein	1478617	1478619	+	1479421	1479423
supercont10.6	1612925	1613406	482	1613046	24.36	11.8043	5.07197	8.7622	FN4_vs_FN5_peak_571	-2027	supercont10.6	NCU05527	hypothetical protein	1611019	1611021	-	1608870	1608872	2281	supercont10.6	NCU05526	lysine-5	1617303	1617305	-	1615325	1615327
supercont10.6	1763021	1763259	239	1763091	14.33	7.81995	4.75998	5.0786	FN4_vs_FN5_peak_572	-878	supercont10.6	NCU05485	casein kinase II regulatory beta subunit-1	1761143	1761145	+	1762211	1762213	14353	supercont10.6	NCU10009	ATP-binding cassette transporter	1777444	1777446	+	1781956	1781958
supercont10.6	1792284	1794023	1740	1793181	61.62	21.9793	4.47258	18.4811	FN4_vs_FN5_peak_573	-3433	supercont10.6	NCU10012	hypothetical protein	1788710	1788712	+	1789746	1789748	31989	supercont10.6	NCU09873	phosphoenolpyruvate carboxykinase	1825170	1825170	+	1825374	1825375
supercont10.6	1794640	1794960	321	1794810	20.78	10.3736	5.16055	7.42567	FN4_vs_FN5_peak_574	-5062	supercont10.6	NCU10012	hypothetical protein	1788710	1788712	+	1789746	1789748	30360	supercont10.6	NCU09873	phosphoenolpyruvate carboxykinase	1825170	1825170	+	1825374	1825375
supercont10.6	1824524	1824788	265	1824700	30.81	4.22237	2.12054	2.01429	FN4_vs_FN5_peak_575	-34952	supercont10.6	NCU10012	hypothetical protein	1788710	1788712	+	1789746	1789748	470	supercont10.6	NCU09873	phosphoenolpyruvate carboxykinase	1825170	1825170	+	1825374	1825375
supercont10.6	1825136	1825550	415	1825271	17.2	8.02414	4.33219	5.26779	FN4_vs_FN5_peak_576	-35523	supercont10.6	NCU10012	hypothetical protein	1788710	1788712	+	1789746	1789748	3127	supercont10.6	NCU09872	hypothetical protein	1828777	1828779	-	1828396	1828398
supercont10.6	2071522	2072235	714	2071744	17.2	8.95279	4.81354	6.10338	FN4_vs_FN5_peak_577	-2454	supercont10.6	NCU04050	cross-pathway control protein 1	2069290	2069292	-	2068423	2068425	1592	supercont10.6	NCU04049	hypothetical protein	2074978	2074980	-	2073334	2073336
supercont10.6	2123710	2124069	360	2123757	12.18	6.18084	4.09256	3.62103	FN4_vs_FN5_peak_578	-26	supercont10.6	NCU04033	covalently-linked cell wall protein	2122618	2122620	+	2123729	2123731	869	supercont10.6	NCU04032	hypothetical protein	2124626	2124628	+	2125688	2125690
supercont10.6	2190522	2190839	318	2190713	13.61	4.11731	2.92257	1.93487	FN4_vs_FN5_peak_579	-1165	supercont10.6	NCU04014	hypothetical protein	2186154	2186156	+	2189546	2189548	531	supercont10.6	NCU04013	yellow-1	2191244	2191246	+	2193063	2193065
supercont10.6	2218585	2219030	446	2218686	23.64	9.09299	4.10723	6.23465	FN4_vs_FN5_peak_580	-167	supercont10.6	NCU04006	hypothetical protein	2218519	2218521	-	2217259	2217261	1497	supercont10.6	NCU04005	casein kinase-1b	2220183	2220185	+	2221711	2221713
supercont10.6	2580342	2580572	231	2580423	19.34	7.99138	4.06892	5.24082	FN4_vs_FN5_peak_581	-383	supercont10.6	NCU03889	SNARE	2580040	2580042	-	2579680	2579682	934	supercont10.6	NCU03888	DUF500 and SH3 domain-containing protein	2581357	2581359	+	2582815	2582817
supercont10.6	2580841	2581132	292	2580960	16.48	3.75727	2.49696	1.65355	FN4_vs_FN5_peak_582	-920	supercont10.6	NCU03889	SNARE	2580040	2580042	-	2579680	2579682	397	supercont10.6	NCU03888	DUF500 and SH3 domain-containing protein	2581357	2581359	+	2582815	2582817
supercont10.6	2585381	2585633	253	2585535	20.78	8.01095	4.03287	5.25779	FN4_vs_FN5_peak_583	-2718	supercont10.6	NCU03888	DUF500 and SH3 domain-containing protein	2581357	2581359	+	2582815	2582817	3810	supercont10.6	NCU03887	CreD	2589345	2589347	+	2591365	2591367
supercont10.6	2708919	2709175	257	2709086	15.05	5.31046	3.20916	2.89635	FN4_vs_FN5_peak_584	-974	supercont10.6	NCU03863	hypothetical protein	2708112	2708114	-	2706711	2706713	928	supercont10.6	NCU03862	triacylglycerol lipase	2710014	2710016	+	2711157	2711159
supercont10.6	2755439	2755688	250	2755567	17.91	6.60524	3.78233	3.99426	FN4_vs_FN5_peak_585	-2074	supercont10.6	NCU03848	hypothetical protein	2753493	2753495	-	2752926	2752928	3636	supercont10.6	NCU03847	hypothetical protein	2760292	2760294	-	2759201	2759203
supercont10.6	3128328	3128580	253	3128439	19.34	10.0802	5.08615	7.15204	FN4_vs_FN5_peak_586	-2115	supercont10.6	NCU06001	hypothetical protein	3126324	3126326	-	3125557	3125559	4104	supercont10.6	NCU05999	CaaX farnesyltransferase beta subunit Ram1	3134811	3134813	-	3132541	3132543
supercont10.6	3136923	3137183	261	3137074	20.06	10.4222	5.01454	7.47107	FN4_vs_FN5_peak_587	-427	supercont10.6	NCU05998	hypothetical protein	3136647	3136649	-	3136140	3136142	853	supercont10.6	NCU12124	hypothetical protein	3138222	3138224	-	3137925	3137927
supercont10.6	3137757	3137995	239	3137891	15.76	4.80891	3.10412	2.46203	FN4_vs_FN5_peak_588	-1244	supercont10.6	NCU05998	hypothetical protein	3136647	3136649	-	3136140	3136142	36	supercont10.6	NCU12124	hypothetical protein	3138222	3138224	-	3137925	3137927
supercont10.6	3138540	3138802	263	3138731	18.63	5.85335	3.27135	3.35777	FN4_vs_FN5_peak_589	-509	supercont10.6	NCU12124	hypothetical protein	3138222	3138224	-	3137925	3137927	1457	supercont10.6	NCU05996	C6 finger domain-containing protein	3140188	3140190	+	3142792	3142794
supercont10.6	3143536	3145511	1976	3144334	83.83	27.2472	4.24133	23.554	FN4_vs_FN5_peak_590	-1540	supercont10.6	NCU05996	C6 finger domain-containing protein	3140188	3140190	+	3142792	3142794	1710	supercont10.6	NCU05995	ubiquitin	3146044	3146046	+	3147029	3147031
supercont10.6	3156270	3156479	210	3156355	18.63	5.61097	3.16583	3.14468	FN4_vs_FN5_peak_591	-643	supercont10.6	NCU05994	transcription factor TamA	3155712	3155714	-	3153086	3153088	3426	supercont10.6	NCU12125	hypothetical protein	3160653	3160655	-	3159779	3159781
supercont10.6	3157023	3157258	236	3157154	22.21	5.86828	2.90131	3.37006	FN4_vs_FN5_peak_592	-1442	supercont10.6	NCU05994	transcription factor TamA	3155712	3155714	-	3153086	3153088	2627	supercont10.6	NCU12125	hypothetical protein	3160653	3160655	-	3159779	3159781
supercont10.6	3157721	3158805	1085	3158493	49.44	22.7291	5.60402	19.1994	FN4_vs_FN5_peak_593	-2781	supercont10.6	NCU05994	transcription factor TamA	3155712	3155714	-	3153086	3153088	1288	supercont10.6	NCU12125	hypothetical protein	3160653	3160655	-	3159779	3159781
supercont10.6	3171674	3173471	1798	3172680	51.59	50.8374	16.3286	46.5355	FN4_vs_FN5_peak_594	-181	supercont10.6	NCU05989	hypothetical protein	3172499	3172501	-	3171392	3171394	976	supercont10.6	NCU05988	hypothetical protein	3174389	3174391	-	3173654	3173656
supercont10.6	3190306	3190657	352	3190472	15.76	7.4311	4.48189	4.73378	FN4_vs_FN5_peak_595	-358	supercont10.6	NCU05986	sucrase/ferredoxin domain-containing protein	3190114	3190116	-	3188893	3188895	1223	supercont10.6	NCU05985	glycerol-3-phosphate O-acyltransferase	3194275	3194277	-	3191693	3191695
supercont10.6	3194489	3194725	237	3194580	17.91	8.44714	4.72791	5.64918	FN4_vs_FN5_peak_596	-305	supercont10.6	NCU05985	glycerol-3-phosphate O-acyltransferase	3194275	3194277	-	3191693	3191695	3128	supercont10.6	NCU05984	formamidopyrimidine-DNA glycosylase	3199069	3199071	-	3197706	3197708
supercont10.6	3195010	3195769	760	3195272	49.44	15.6198	3.87971	12.392	FN4_vs_FN5_peak_597	-997	supercont10.6	NCU05985	glycerol-3-phosphate O-acyltransferase	3194275	3194277	-	3191693	3191695	2436	supercont10.6	NCU05984	formamidopyrimidine-DNA glycosylase	3199069	3199071	-	3197706	3197708
supercont10.6	3227198	3227519	322	3227358	12.9	5.81334	4.08717	3.32799	FN4_vs_FN5_peak_598	-1896	supercont10.6	NCU05976	hypothetical protein	3225462	3225464	-	3225074	3225076	8093	supercont10.6	NCU11216	hypothetical protein	3235671	3235673	-	3235449	3235451
supercont10.6	3245925	3246474	550	3245999	13.61	6.06371	3.99258	3.5443	FN4_vs_FN5_peak_599	-1001	supercont10.6	NCU05974	cell wall glucanosyltransferase Mwg1	3243837	3243839	+	3244996	3244998	2564	supercont10.6	NCU05973	NAD-dependent deacetylase sirtuin-5	3248563	3248565	+	3249691	3249693
supercont10.6	3246644	3246843	200	3246745	13.61	6.54253	4.27277	3.94608	FN4_vs_FN5_peak_600	-1747	supercont10.6	NCU05974	cell wall glucanosyltransferase Mwg1	3243837	3243839	+	3244996	3244998	1818	supercont10.6	NCU05973	NAD-dependent deacetylase sirtuin-5	3248563	3248565	+	3249691	3249693
supercont10.6	3260535	3260759	225	3260652	16.48	5.72094	3.38735	3.24815	FN4_vs_FN5_peak_601	-1829	supercont10.6	NCU05970	hypothetical protein	3258823	3258825	-	3257147	3257149	2840	supercont10.6	NCU10049	autophagy protein Apg12	3263492	3263494	+	3264080	3264082
supercont10.6	3266861	3267077	217	3266998	15.76	7.73888	4.65618	5.01014	FN4_vs_FN5_peak_602	-1153	supercont10.6	NCU10048	3-methyl-2-oxobutanoate hydroxymethyltransferase	3265845	3265847	-	3264479	3264481	1056	supercont10.6	NCU10046	ubiquitin conjugating enzyme Ubc8	3268054	3268056	+	3269221	3269223
supercont10.6	3310677	3311286	610	3311042	32.96	13.7817	4.85106	10.64	FN4_vs_FN5_peak_603	-1963	supercont10.6	NCU05960	GPI mannosyltransferase 2	3309079	3309081	-	3306767	3306769	1307	supercont10.6	NCU05959	vesicle transport V-SNARE protein VTI1	3313183	3313185	-	3312347	3312349
supercont10.6	3561063	3561310	248	3561146	17.91	5.04058	3.05027	2.6731	FN4_vs_FN5_peak_604	-1703	supercont10.6	NCU05153	carbohydrate O-acetyltransferase	3559443	3559445	-	3557774	3557776	1243	supercont10.6	NCU05152	hypothetical protein	3563353	3563355	-	3562387	3562389
supercont10.6	3731171	3731668	498	3731337	17.2	10.4811	5.64987	7.51774	FN4_vs_FN5_peak_605	-1093	supercont10.6	NCU05105	glucan endo-1,3-beta-glucosidase	3730244	3730246	-	3727758	3727760	1372	supercont10.6	NCU05104	exoglucanase 1	3732709	3732711	+	3734271	3734273
supercont10.6	4027478	4027837	360	4027781	10.75	4.66736	3.64761	2.36413	FN4_vs_FN5_peak_606	-5764	supercont10.6	NCU05025	hypothetical protein	4022017	4022019	-	4021045	4021047	3685	supercont10.6	NCU05024	hypothetical protein	4032358	4032360	-	4031464	4031466
supercont10.6	4045876	4046731	856	4046040	18.63	11.4162	6.09482	8.39535	FN4_vs_FN5_peak_607	-5968	supercont10.6	NCU05022	hypothetical protein	4040072	4040074	-	4039323	4039325	2409	supercont10.6	NCU05020	hypothetical protein	4048449	4048451	+	4049511	4049513
supercont10.6	4078417	4078625	209	4078559	15.76	5.31046	3.35245	2.89635	FN4_vs_FN5_peak_608	-3037	supercont10.6	NCU05013	hypothetical protein	4075522	4075524	-	4072717	4072719	2084	supercont10.6	NCU05012	hypothetical protein	4082257	4082259	-	4080641	4080643
supercont10.6	4099726	4100303	578	4099838	20.06	10.4222	5.01454	7.47107	FN4_vs_FN5_peak_609	-401	supercont10.6	NCU05009	NADH:ubiquinone oxidoreductase 21.3	4098378	4098380	+	4099435	4099437	523	supercont10.6	NCU05008	hypothetical protein	4100361	4100363	+	4101728	4101730
supercont10.6	4122882	4123121	240	4123060	13.61	4.11731	2.92257	1.93487	FN4_vs_FN5_peak_610	-953	supercont10.6	NCU10597	hypothetical protein	4122107	4122109	-	4119305	4119307	2954	supercont10.6	NCU05001	ent-kaurene oxidase	4126014	4126016	+	4127849	4127851
supercont10.6	4123326	4124552	1227	4123728	20.06	8.71601	4.21221	5.88332	FN4_vs_FN5_peak_611	-1621	supercont10.6	NCU10597	hypothetical protein	4122107	4122109	-	4119305	4119307	2286	supercont10.6	NCU05001	ent-kaurene oxidase	4126014	4126016	+	4127849	4127851
supercont10.7	108531	108804	274	108632	12.9	4.09516	3.07442	1.91851	FN4_vs_FN5_peak_612	-603	supercont10.7	NCU05880	hypothetical protein	104250	104252	+	108027	108029	3695	supercont10.7	NCU05878	hypothetical protein	112327	112329	+	114172	114174
supercont10.7	214952	215276	325	215098	14.33	7.81995	4.75998	5.0786	FN4_vs_FN5_peak_613	-3094	supercont10.7	NCU05848	cytochrome P450 monooxygenase	210407	210409	+	212002	212004	1886	supercont10.7	NCU05846	hypothetical protein	216984	216986	+	219501	219503
supercont10.7	262692	262986	295	262840	19.34	4.35259	2.54307	2.12485	FN4_vs_FN5_peak_614	-597	supercont10.7	NCU05836	glycosyl hydrolase family 47 protein	262243	262245	-	260407	260409	760	supercont10.7	NCU05835	hypothetical protein	263600	263602	+	265542	265544
supercont10.7	291845	293324	1480	292643	17.91	8.44714	4.72791	5.64918	FN4_vs_FN5_peak_615	-1283	supercont10.7	NCU05829	hypothetical protein	291360	291362	-	289666	289668	2311	supercont10.7	NCU05828	hypothetical protein	297880	297882	-	294952	294954
supercont10.7	300699	301053	355	300870	20.06	10.6202	5.11191	7.64469	FN4_vs_FN5_peak_616	-845	supercont10.7	NCU05827	hypothetical protein	299484	299486	+	300023	300025	291	supercont10.7	NCU10954	hypothetical protein	301531	301533	-	301159	301161
supercont10.7	333178	333638	461	333314	12.9	4.24356	3.15827	2.02655	FN4_vs_FN5_peak_617	-2192	supercont10.7	NCU05816	hypothetical protein	331122	331124	-	330377	330379	2025	supercont10.7	NCU05814	hypothetical protein	335339	335341	+	336519	336521
supercont10.7	360590	361696	1107	360857	27.94	12.0029	4.8237	8.95168	FN4_vs_FN5_peak_618	-672	supercont10.7	NCU05805	serine hydroxymethyltransferase	360185	360187	-	358280	358282	2612	supercont10.7	NCU05804	60S ribosomal protein L19	363792	363793	-	363469	363469
supercont10.7	471495	471992	498	471723	20.78	13.3514	6.76224	10.232	FN4_vs_FN5_peak_619	-753	supercont10.7	NCU05775	amino acid transporter	470970	470972	-	469110	469112	1194	supercont10.7	NCU05774	hypothetical protein	472917	472919	+	476168	476170
supercont10.7	710627	711141	515	710964	22.21	12.6839	5.80261	9.59402	FN4_vs_FN5_peak_620	-1158	supercont10.7	NCU08149	hypothetical protein	708693	708695	+	709804	709806	2819	supercont10.7	NCU08148	H+/nucleoside cotransporter	713783	713785	+	715795	715797
supercont10.7	927624	928015	392	927862	21.49	7.16869	3.51469	4.49163	FN4_vs_FN5_peak_621	-1187	supercont10.7	NCU11991	hypothetical protein	926316	926318	+	926673	926675	1529	supercont10.7	NCU02209	delta-12 fatty acid desaturase	929391	929393	+	930834	930836
supercont10.7	1048371	1048681	311	1048500	18.63	5.85335	3.27135	3.35777	FN4_vs_FN5_peak_622	-770	supercont10.7	NCU02244	C2 domain-containing protein	1045888	1045890	+	1047728	1047730	1746	supercont10.7	NCU02245	protein kinase domain-containing protein	1050246	1050248	+	1053915	1053917
supercont10.7	1074676	1075364	689	1074728	20.78	7.09102	3.62959	4.4181	FN4_vs_FN5_peak_623	-2667	supercont10.7	NCU02249	histone acetyltransferase	1069765	1069767	+	1072059	1072061	517	supercont10.7	NCU02250	oligomycin-resistant	1075245	1075247	+	1075972	1075974
supercont10.7	1076209	1076408	200	1076299	15.05	7.10145	4.11431	4.42712	FN4_vs_FN5_peak_624	-325	supercont10.7	NCU02250	oligomycin-resistant	1075245	1075247	+	1075972	1075974	207	supercont10.7	NCU02251	hypothetical protein	1077087	1077089	-	1076504	1076506
supercont10.7	1100310	1100522	213	1100379	12.18	6.18084	4.09256	3.62103	FN4_vs_FN5_peak_625	-4245	supercont10.7	NCU02257	protein-tyrosine phosphatase 2	1094337	1094339	+	1096132	1096134	2459	supercont10.7	NCU02259	hypothetical protein	1102838	1102840	+	1104407	1104409
supercont10.7	1138464	1138706	243	1138578	13.61	6.98575	4.53751	4.32752	FN4_vs_FN5_peak_626	-578	supercont10.7	NCU02269	mitochondrial carnitine/acylcarnitine carrier protein	1138000	1138002	-	1136947	1136949	211	supercont10.7	NCU02270	hypothetical protein	1141238	1141240	-	1138787	1138789
supercont10.7	1168319	1168791	473	1168682	27.23	5.64714	2.56597	3.17721	FN4_vs_FN5_peak_627	-435	supercont10.7	NCU02278	hypothetical protein	1168247	1168249	-	1166405	1166407	312	supercont10.7	NCU10226	mmf1	1168994	1168996	+	1169532	1169534
supercont10.7	1186064	1186419	356	1186224	12.18	5.16739	3.5053	2.78267	FN4_vs_FN5_peak_628	-3720	supercont10.7	NCU02282	aureobasidin-resistance protein	1182504	1182506	-	1181027	1181029	3829	supercont10.7	NCU02283	calcium/calmodulin-dependent protein kinase type I	1191220	1191222	-	1190051	1190053
supercont10.7	1196130	1196502	373	1196326	26.51	18.4237	7.90496	15.0857	FN4_vs_FN5_peak_629	-506	supercont10.7	NCU02284	nucleolar ATPase Kre33	1195820	1195822	-	1192463	1192465	337	supercont10.7	NCU02285	hypothetical protein	1197414	1197416	-	1196661	1196663
supercont10.7	1240691	1241053	363	1240932	17.91	6.60524	3.78233	3.99426	FN4_vs_FN5_peak_630	-2302	supercont10.7	NCU02296	allantoinase	1238630	1238632	-	1236932	1236934	1923	supercont10.7	NCU02297	hypothetical protein	1242855	1242857	+	1243228	1243230
supercont10.7	1259900	1260243	344	1260139	15.76	6.9063	4.19056	4.26704	FN4_vs_FN5_peak_631	-386	supercont10.7	NCU02304	hypothetical protein	1259753	1259755	-	1258896	1258898	498	supercont10.7	NCU02305	decaprenyl-diphosphate synthase subunit 1	1260637	1260639	+	1262065	1262067
supercont10.7	1378951	1379192	242	1379052	16.48	8.91027	5.05165	6.0613	FN4_vs_FN5_peak_632	-4277	supercont10.7	NCU12004	anucleate primary sterigmata protein B	1374775	1374777	-	1370075	1370077	502	supercont10.7	NCU02333	arginase	1379554	1379556	+	1380773	1380775
supercont10.7	1422655	1422938	284	1422790	15.76	8.31466	4.98877	5.53957	FN4_vs_FN5_peak_633	-3905	supercont10.7	NCU02346	hypothetical protein	1416999	1417001	+	1418883	1418885	924	supercont10.7	NCU02347	Sec7 domain-containing protein	1423714	1423716	+	1428593	1428595
supercont10.7	1489873	1490182	310	1490026	14.33	5.8664	3.6673	3.37006	FN4_vs_FN5_peak_634	-3874	supercont10.7	NCU02356	white collar-1	1486152	1486154	-	1482584	1482586	2007	supercont10.7	NCU02357	importin subunit beta-3	1495532	1495534	-	1492031	1492033
supercont10.7	1611767	1612367	601	1612258	15.05	6.9063	4.01145	4.26704	FN4_vs_FN5_peak_635	-1048	supercont10.7	NCU02398	hypothetical protein	1611210	1611212	-	1609302	1609304	1189	supercont10.7	NCU02399	hypothetical protein	1613447	1613449	+	1615391	1615393
supercont10.7	1667672	1667974	303	1667732	12.18	6.18084	4.09256	3.62103	FN4_vs_FN5_peak_636	-1392	supercont10.7	NCU02412	hypothetical protein	1666340	1666342	-	1665088	1665090	3510	supercont10.7	NCU02413	transcription factor prr1	1671242	1671244	+	1673682	1673684
supercont10.7	1675727	1675995	269	1675768	14.33	5.83359	3.64984	3.34603	FN4_vs_FN5_peak_637	-444	supercont10.7	NCU12007	hypothetical protein	1675324	1675326	-	1674873	1674875	3765	supercont10.7	NCU02414	translation initiation factor eif-2b epsilon subunit	1679533	1679535	+	1681855	1681857
supercont10.7	2225449	2225648	200	2225534	28.66	7.02967	2.96586	4.36576	FN4_vs_FN5_peak_638	-884	supercont10.7	NCU06031	mitochondrial peroxiredoxin PRX1	2224650	2224652	-	2223806	2223808	904	supercont10.7	NCU06032	long-chain fatty acid transporter	2228570	2228572	-	2226436	2226438
supercont10.7	2316618	2316909	292	2316773	21.49	6.40804	3.21343	3.82912	FN4_vs_FN5_peak_639	-902	supercont10.7	NCU06062	aerobactin siderophore biosynthesis protein iucB	2315871	2315873	-	2314443	2314445	1324	supercont10.7	NCU06063	long-chain-fatty-acid-CoA ligase	2318097	2318099	+	2320029	2320031
supercont10.7	2363070	2364220	1151	2363738	30.81	17.5374	6.62668	14.2328	FN4_vs_FN5_peak_640	-544	supercont10.7	NCU06076	hypothetical protein	2362497	2362499	+	2363192	2363194	363	supercont10.7	NCU06077	membrane transporter	2366035	2366037	-	2364099	2364101
supercont10.7	2385760	2386151	392	2385880	25.79	8.87152	3.82754	6.02581	FN4_vs_FN5_peak_641	-852	supercont10.7	NCU06083	hypothetical protein	2385028	2385030	-	2384284	2384286	1490	supercont10.7	NCU12013	hypothetical protein	2387751	2387753	-	2387368	2387370
supercont10.7	2386343	2386572	230	2386420	19.34	10.0802	5.08615	7.15204	FN4_vs_FN5_peak_642	-1392	supercont10.7	NCU06083	hypothetical protein	2385028	2385030	-	2384284	2384286	950	supercont10.7	NCU12013	hypothetical protein	2387751	2387753	-	2387368	2387370
supercont10.7	2484396	2485539	1144	2484916	31.52	7.60861	2.95677	4.89831	FN4_vs_FN5_peak_643	-6766	supercont10.7	NCU06108	UPF0135 protein	2477006	2477008	+	2478148	2478150	4301	supercont10.7	NCU06110	thiazole biosynthetic enzyme	2489217	2489219	+	2490314	2490316
supercont10.7	2487982	2488257	276	2488115	23.64	7.60524	3.52048	4.89532	FN4_vs_FN5_peak_644	-2811	supercont10.7	NCU06109	hypothetical protein	2480868	2480870	+	2485302	2485304	1102	supercont10.7	NCU06110	thiazole biosynthetic enzyme	2489217	2489219	+	2490314	2490316
supercont10.7	2493424	2493829	406	2493573	22.21	12.2863	5.60639	9.22744	FN4_vs_FN5_peak_645	-1440	supercont10.7	NCU06111	GTPase Ras2p	2492133	2492135	-	2491182	2491184	1872	supercont10.7	NCU06112	glutamate decarboxylase	2495445	2495447	+	2497254	2497256
supercont10.7	2809918	2810117	200	2809979	12.9	6.18084	4.31503	3.62103	FN4_vs_FN5_peak_646	-1941	supercont10.7	NCU04558	hypothetical protein	2808038	2808040	-	2806558	2806560	13591	supercont10.7	NCU10311	mitochondrial ribosomal protein subunit S4	2823570	2823572	+	2825738	2825740
supercont10.7	2999146	2999370	225	2999219	15.76	6.19807	3.8096	3.6341	FN4_vs_FN5_peak_647	-5544	supercont10.7	NCU09391	phenylalanine ammonia-lyase	2991313	2991315	+	2993673	2993675	1434	supercont10.7	NCU09394	hypothetical protein	3000653	3000655	+	3001235	3001237
supercont10.7	3217479	3218027	549	3217745	41.56	5.444	2.12775	3.00006	FN4_vs_FN5_peak_648	-364	supercont10.7	NCU10051	flavohemoglobin	3217381	3217383	-	3215986	3215988	2920	supercont10.7	NCU10052	hypothetical protein	3220665	3220667	+	3222974	3222976
supercont10.7	3218542	3218924	383	3218609	18.63	4.75456	2.80402	2.43292	FN4_vs_FN5_peak_649	-1228	supercont10.7	NCU10051	flavohemoglobin	3217381	3217383	-	3215986	3215988	2056	supercont10.7	NCU10052	hypothetical protein	3220665	3220667	+	3222974	3222976
supercont10.7	3253107	3253374	268	3253177	17.2	6.60524	3.63904	3.99426	FN4_vs_FN5_peak_650	-2141	supercont10.7	NCU09559	clock-controlled gene-9	3251036	3251038	-	3248254	3248256	2296	supercont10.7	NCU09560	superoxide dismutase	3256276	3256278	-	3255471	3255473
supercont10.7	3410816	3412445	1630	3411606	143.29	104.527	12.0244	97.2148	FN4_vs_FN5_peak_651	-436	supercont10.7	NCU06940	hypothetical protein	3411170	3411172	-	3410358	3410360	1148	supercont10.7	NCU06939	endosome-associated ubiquitin isopeptidase	3412754	3412756	+	3414668	3414670
supercont10.7	3516616	3516815	200	3516724	14.33	5.83359	3.64984	3.34603	FN4_vs_FN5_peak_652	-2698	supercont10.7	NCU06910	hypothetical protein	3514026	3514028	-	3513009	3513011	3269	supercont10.7	NCU06908	hypothetical protein	3523651	3523653	-	3519991	3519993
supercont10.7	3529045	3529381	337	3529045	18.63	3.73468	2.39367	1.63526	FN4_vs_FN5_peak_653	-1438	supercont10.7	NCU06907	hypothetical protein	3527607	3527609	-	3524814	3524816	1397	supercont10.7	NCU06906	hypothetical protein	3530442	3530444	+	3532990	3532992
supercont10.7	3629952	3630160	209	3630132	15.76	6.53862	3.99101	3.94434	FN4_vs_FN5_peak_654	-3873	supercont10.7	NCU06874	HMG box-containing protein	3626259	3626261	-	3623877	3623879	15526	supercont10.7	NCU06872	hypothetical protein	3645658	3645660	+	3646118	3646120
supercont10.7	3723759	3724656	898	3723853	15.76	4.1611	2.79371	1.95838	FN4_vs_FN5_peak_655	-461	supercont10.7	NCU06859	hypothetical protein	3723392	3723394	-	3721925	3721927	3011	supercont10.7	NCU11000	hypothetical protein	3726864	3726866	+	3728916	3728918
supercont10.7	3811278	3811564	287	3811445	17.91	10.4811	5.87235	7.51774	FN4_vs_FN5_peak_656	-242	supercont10.7	NCU12049	hypothetical protein	3811203	3811205	-	3810235	3810237	5929	supercont10.7	NCU09046	hypothetical protein	3817374	3817376	+	3818016	3818018
supercont10.7	3834645	3835115	471	3834836	21.49	13.0642	6.28324	9.96125	FN4_vs_FN5_peak_657	-1006	supercont10.7	NCU09040	oxidoreductase	3833830	3833832	-	3832674	3832676	270	supercont10.7	NCU09039	hypothetical protein	3837157	3837159	-	3835104	3835106
supercont10.7	4171311	4171533	223	4171438	15.05	7.30485	4.22258	4.61327	FN4_vs_FN5_peak_658	-1226	supercont10.7	NCU12057	hypothetical protein	4169605	4169607	+	4170210	4170212	5223	supercont10.7	NCU09285	zinc-containing alcohol dehydrogenase	4176661	4176663	+	4177834	4177836
