# Supplementary material for: Alternative Oxidase Transcription Factors AOD2 and AOD5 of Neurospora crassa Control the Expression of Genes Involved in Energy Production and Metabolism
Source: G3 (Bethesda). 2016 Dec 16;7(2):449–66. doi: 10.1534/g3.116.035402 (PMC5295593; doi:10.1534/g3.116.035402)
Supplement: Supplementary file 18 [file 449FileS3.xlsx]

## Sheet: FN3_FN8_annotate.xls
# This file is generated by MACS version 2.0.10.20130712 (tag:beta)
# Command line: callpeak -t /Users/pithy/Documents/Lab_Business_Collaborations/Nargang/FN3_sort.bam -c /Users/pithy/Documents/Lab_Business_Collaborations/Nargang/FN8_sort.bam -f BAM -g 44000000 -n FN3_vs_FN8 --nomodel
# ARGUMENTS LIST:
# name = FN3_vs_FN8
# format = BAM
# ChIP-seq file = ['/Users/pithy/Documents/Lab_Business_Collaborations/Nargang/FN3_sort.bam']
# control file = ['/Users/pithy/Documents/Lab_Business_Collaborations/Nargang/FN8_sort.bam']
# effective genome size = 4.40e+07
# band width = 300
# model fold = [5, 50]
# qvalue cutoff = 5.00e-02
# Larger dataset will be scaled towards smaller dataset.
# Range for calculating regional lambda is: 1000 bps and 10000 bps
# Broad region calling is off
# tag size is determined as 101 bps
# total tags in treatment: 3341525
# tags after filtering in treatment: 2716488
# maximum duplicate tags at the same position in treatment = 1
# Redundant rate in treatment: 0.19
# total tags in control: 2511851
# tags after filtering in control: 1183913
# maximum duplicate tags at the same position in control = 1
# Redundant rate in control: 0.53
# d = 200
chr	start	end	length	abs_summit	pileup	=-LOG10(pvalue)	fold_enrichment	=-LOG10(qvalue)	name	gene_up_pk	chr	NCU_up	genome_summary_per_gene.txt	gene_start1a	gene_start1b	gene_strand	gene_stop1a	gene_stop1b	gene_down_pk	chr	NCU_down	genome_summary_per_gene.txt	gene_start2a	gene_start2b	gene_strand	gene_stop2a	gene_stop2b
supercont10.1	47815	48794	980	48365	53.17	34.1145	8.46416	31.5022	FN3_vs_FN8_peak_1	-549	supercont10.1	NCU09909	urea active transporter	47816	47818	-	45569	45571	909	supercont10.1	NCU09910	hypothetical protein	51864	51866	-	49272	49274
supercont10.1	54504	54915	412	54619	19.61	5.97892	3.23002	4.37168	FN3_vs_FN8_peak_2	-203	supercont10.1	NCU09911	formyltetrahydrofolate deformylase	53553	53555	+	54414	54416	643	supercont10.1	NCU09912	MFS transporter	55262	55264	+	57198	57200
supercont10.1	95262	95569	308	95385	23.1	8.48423	3.77639	6.71217	FN3_vs_FN8_peak_3	-2792	supercont10.1	NCU10501	hypothetical protein	91324	91326	+	92591	92593	4932	supercont10.1	NCU08050	hypothetical protein	100317	100319	+	102132	102134
supercont10.1	132410	134068	1659	132891	35.74	8.70635	3.06147	6.92343	FN3_vs_FN8_peak_4	-529	supercont10.1	NCU08058	3-hydroxyacyl-CoA dehydrogenase	132362	132364	-	130428	130430	945	supercont10.1	NCU08059	hypothetical protein	133836	133838	+	134462	134464
supercont10.1	137237	137546	310	137468	26.59	8.13604	3.44816	6.38797	FN3_vs_FN8_peak_5	-597	supercont10.1	NCU08060	cytochrome b5	136871	136873	-	135264	135266	535	supercont10.1	NCU08062	cytochrome P450 monooxygenase	138003	138005	+	139720	139722
supercont10.1	143809	144487	679	144215	49.68	25.2043	6.3355	22.8016	FN3_vs_FN8_peak_6	-707	supercont10.1	NCU08063	hypothetical protein	143508	143510	-	140468	140470	573	supercont10.1	NCU08064	meiotically up-regulated 190 protein	148884	148886	-	144786	144788
supercont10.1	166163	168130	1968	167546	37.05	7.86097	2.71751	6.12813	FN3_vs_FN8_peak_7	-1703	supercont10.1	NCU08069	hypothetical protein	163963	163965	+	165841	165843	3719	supercont10.1	NCU08070	meiotically up-regulated 182 protein	172862	172864	-	171263	171265
supercont10.1	225664	226962	1299	226193	73.22	52.3095	10.5424	49.3713	FN3_vs_FN8_peak_8	-1319	supercont10.1	NCU08089	hypothetical protein	224662	224664	+	224872	224874	1079	supercont10.1	NCU11431	hypothetical protein	227639	227641	-	227270	227272
supercont10.1	229950	230192	243	230036	32.69	6.35161	2.5913	4.72546	FN3_vs_FN8_peak_9	-1417	supercont10.1	NCU08090	hypothetical protein	228619	228621	-	228253	228255	1549	supercont10.1	NCU10622	hypothetical protein	232579	232581	-	231583	231585
supercont10.1	230297	230923	627	230431	19.61	5.63151	3.08565	4.05492	FN3_vs_FN8_peak_10	-1812	supercont10.1	NCU08090	hypothetical protein	228619	228621	-	228253	228255	1154	supercont10.1	NCU10622	hypothetical protein	232579	232581	-	231583	231585
supercont10.1	231204	231482	279	231331	17.43	4.44811	2.71873	2.96537	FN3_vs_FN8_peak_11	-2712	supercont10.1	NCU08090	hypothetical protein	228619	228621	-	228253	228255	254	supercont10.1	NCU10622	hypothetical protein	232579	232581	-	231583	231585
supercont10.1	237234	237927	694	237565	64.94	45.7082	10.3328	42.8741	FN3_vs_FN8_peak_12	-1397	supercont10.1	NCU08092	nipsnap family protein	236168	236170	-	234958	234960	184	supercont10.1	NCU08093	hypothetical protein	237749	237751	+	238206	238208
supercont10.1	354083	355089	1007	354854	24.41	7.69454	3.43327	5.97412	FN3_vs_FN8_peak_13	-1645	supercont10.1	NCU11433	hypothetical protein	351913	351915	+	353207	353209	1634	supercont10.1	NCU07509	geranylgeranyltransferase beta subunit	356488	356490	+	357540	357542
supercont10.1	366726	368290	1565	367763	132.05	131.282	20.8504	126.954	FN3_vs_FN8_peak_14	-429	supercont10.1	NCU07507	hypothetical protein	367334	367336	-	367034	367036	416	supercont10.1	NCU07506	fumarylacetoacetate hydrolase	368179	368181	+	369179	369181
supercont10.1	388473	389095	623	388691	33.12	12.6807	4.26534	10.6992	FN3_vs_FN8_peak_15	-206	supercont10.1	NCU07503	hypothetical protein	388485	388487	-	387495	387497	1352	supercont10.1	NCU07502	hypothetical protein	390043	390045	+	392420	392422
supercont10.1	431467	432414	948	431585	18.3	4.5835	2.68867	3.09206	FN3_vs_FN8_peak_16	-985	supercont10.1	NCU07491	hypothetical protein	430600	430602	-	429523	429525	7329	supercont10.1	NCU07489	phosphatase-Z-like-1	438914	438916	+	440616	440618
supercont10.1	432933	433183	251	433031	23.53	6.41011	3.06682	4.7776	FN3_vs_FN8_peak_17	-2431	supercont10.1	NCU07491	hypothetical protein	430600	430602	-	429523	429525	5883	supercont10.1	NCU07489	phosphatase-Z-like-1	438914	438916	+	440616	440618
supercont10.1	436816	437104	289	436967	20.05	4.83877	2.63099	3.32478	FN3_vs_FN8_peak_18	-6367	supercont10.1	NCU07491	hypothetical protein	430600	430602	-	429523	429525	1947	supercont10.1	NCU07489	phosphatase-Z-like-1	438914	438916	+	440616	440618
supercont10.1	469604	469851	248	469741	21.79	6.90327	3.45322	5.23518	FN3_vs_FN8_peak_19	-847	supercont10.1	NCU07482	uracil-DNA glycosylase	468894	468896	-	467421	467423	4917	supercont10.1	NCU07481	morphogenesis protein	474658	474660	+	478225	478227
supercont10.1	493766	494209	444	494029	48.81	29.2579	7.80584	26.7485	FN3_vs_FN8_peak_20	-655	supercont10.1	NCU07478	mitochondrial carrier protein	493374	493376	-	491910	491912	758	supercont10.1	NCU07477	hypothetical protein	498531	498533	-	494785	494787
supercont10.1	527711	528681	971	528404	64.07	35.6338	7.22958	32.9864	FN3_vs_FN8_peak_21	-5014	supercont10.1	NCU07471	F-actin-capping protein subunit beta	522169	522171	+	523388	523390	3001	supercont10.1	NCU07468	NAD dependent epimerase/dehydratase	531405	531407	+	532753	532755
supercont10.1	529568	530073	506	529945	23.97	6.63001	3.20133	4.97385	FN3_vs_FN8_peak_22	-6555	supercont10.1	NCU07471	F-actin-capping protein subunit beta	522169	522171	+	523388	523390	1460	supercont10.1	NCU07468	NAD dependent epimerase/dehydratase	531405	531407	+	532753	532755
supercont10.1	535370	535783	414	535721	18.3	3.18684	2.14496	1.8348	FN3_vs_FN8_peak_23	-2966	supercont10.1	NCU07468	NAD dependent epimerase/dehydratase	531405	531407	+	532753	532755	672	supercont10.1	NCU07467	hypothetical protein	536393	536395	+	537072	537074
supercont10.1	538428	539211	784	538942	40.53	21.8354	6.50822	19.5235	FN3_vs_FN8_peak_24	-372	supercont10.1	NCU07466	cystathionine beta-synthase	538570	538572	-	537927	537929	1123	supercont10.1	NCU07465	mitochondrial phosphate carrier protein 2	540065	540067	+	541277	541279
supercont10.1	539875	540074	200	539946	18.74	5.40165	3.09343	3.83923	FN3_vs_FN8_peak_25	-1376	supercont10.1	NCU07466	cystathionine beta-synthase	538570	538572	-	537927	537929	119	supercont10.1	NCU07465	mitochondrial phosphate carrier protein 2	540065	540067	+	541277	541279
supercont10.1	572682	573622	941	572871	24.84	9.15568	4.04957	7.34846	FN3_vs_FN8_peak_26	-962	supercont10.1	NCU07454	MAC1 interacting protein 1	571909	571911	-	571276	571278	1786	supercont10.1	NCU07453	hypothetical protein	574657	574659	+	575800	575802
supercont10.1	577867	578880	1014	578272	39.22	7.18782	2.51401	5.50111	FN3_vs_FN8_peak_27	-765	supercont10.1	NCU07452	NADPH dehydrogenase	577507	577509	-	576205	576207	715	supercont10.1	NCU07451	methionyl-tRNA synthetase	581321	581323	-	578985	578987
supercont10.1	581243	582081	839	581626	40.53	21.8354	6.50822	19.5235	FN3_vs_FN8_peak_28	-305	supercont10.1	NCU07451	methionyl-tRNA synthetase	581321	581323	-	578985	578987	862	supercont10.1	NCU07450	hypothetical protein	582488	582490	+	583593	583595
supercont10.1	606485	606876	392	606604	26.15	8.39309	3.4807	6.63361	FN3_vs_FN8_peak_29	-3599	supercont10.1	NCU07445	hypothetical protein	603005	603007	-	599620	599622	2933	supercont10.1	NCU07443	phospholipid-translocating P-type ATPase domain-containing protein	609537	609539	+	614447	614449
supercont10.1	607871	608432	562	608050	28.33	7.02967	2.93286	5.35192	FN3_vs_FN8_peak_30	-5045	supercont10.1	NCU07445	hypothetical protein	603005	603007	-	599620	599622	1487	supercont10.1	NCU07443	phospholipid-translocating P-type ATPase domain-containing protein	609537	609539	+	614447	614449
supercont10.1	624973	625213	241	625049	22.23	5.66882	2.83257	4.08955	FN3_vs_FN8_peak_31	-438	supercont10.1	NCU07440	mutagen sensitive-38	624611	624613	-	621854	621856	323	supercont10.1	NCU07439	hypothetical protein	625372	625374	+	625685	625687
supercont10.1	646069	646710	642	646537	27.02	7.80473	3.19876	6.08004	FN3_vs_FN8_peak_32	-986	supercont10.1	NCU07432	tetraspanin	645551	645553	-	644751	644753	7003	supercont10.1	NCU07430	MADS box protein	653540	653542	+	654406	654408
supercont10.1	647661	648868	1208	648338	48.81	6.88312	2.2642	5.21626	FN3_vs_FN8_peak_33	-2787	supercont10.1	NCU07432	tetraspanin	645551	645553	-	644751	644753	5202	supercont10.1	NCU07430	MADS box protein	653540	653542	+	654406	654408
supercont10.1	649031	649583	553	649549	24.84	3.26514	2.01891	1.90901	FN3_vs_FN8_peak_34	-3998	supercont10.1	NCU07432	tetraspanin	645551	645553	-	644751	644753	3991	supercont10.1	NCU07430	MADS box protein	653540	653542	+	654406	654408
supercont10.1	650182	650454	273	650299	35.74	6.47414	2.51628	4.83862	FN3_vs_FN8_peak_35	-4748	supercont10.1	NCU07432	tetraspanin	645551	645553	-	644751	644753	3241	supercont10.1	NCU07430	MADS box protein	653540	653542	+	654406	654408
supercont10.1	651978	652380	403	652204	23.53	5.44671	2.73213	3.88009	FN3_vs_FN8_peak_36	-6653	supercont10.1	NCU07432	tetraspanin	645551	645553	-	644751	644753	1336	supercont10.1	NCU07430	MADS box protein	653540	653542	+	654406	654408
supercont10.1	712907	716284	3378	714777	117.24	68.821	8.44549	65.5928	FN3_vs_FN8_peak_37	-1878	supercont10.1	NCU10007	malate synthase	712899	712901	-	711205	711207	2336	supercont10.1	NCU10008	fumarate hydratase	718784	718786	-	717111	717113
supercont10.1	718738	720176	1439	719778	51.86	29.341	7.3421	26.8294	FN3_vs_FN8_peak_38	-994	supercont10.1	NCU10008	fumarate hydratase	718784	718786	-	717111	717113	894	supercont10.1	NCU09064	hypothetical protein	724626	724628	-	720670	720672
supercont10.1	734109	734381	273	734246	67.55	17.7334	3.45529	15.5536	FN3_vs_FN8_peak_39	-3952	supercont10.1	NCU09065	hypothetical protein	726646	726648	+	730292	730294	5787	supercont10.1	NCU09066	hypothetical protein	740391	740393	-	740031	740033
supercont10.1	735060	736366	1307	736006	99.8	22.1386	3.15012	19.8169	FN3_vs_FN8_peak_40	-5712	supercont10.1	NCU09065	hypothetical protein	726646	726648	+	730292	730294	4027	supercont10.1	NCU09066	hypothetical protein	740391	740393	-	740031	740033
supercont10.1	738476	738728	253	738539	47.5	3.0592	1.60612	1.71775	FN3_vs_FN8_peak_41	-8245	supercont10.1	NCU09065	hypothetical protein	726646	726648	+	730292	730294	1494	supercont10.1	NCU09066	hypothetical protein	740391	740393	-	740031	740033
supercont10.1	740156	740379	224	740229	60.58	3.85318	1.63776	2.42944	FN3_vs_FN8_peak_42	-9935	supercont10.1	NCU09065	hypothetical protein	726646	726648	+	730292	730294	2416	supercont10.1	NCU09068	nitrate nonutilizer-2	742645	742647	+	745930	745932
supercont10.1	741214	741724	511	741300	59.27	3.50606	1.58611	2.11882	FN3_vs_FN8_peak_43	-909	supercont10.1	NCU09066	hypothetical protein	740391	740393	-	740031	740033	1345	supercont10.1	NCU09068	nitrate nonutilizer-2	742645	742647	+	745930	745932
supercont10.1	750443	750781	339	750484	16.13	3.29349	2.25336	1.93273	FN3_vs_FN8_peak_44	-599	supercont10.1	NCU09069	hypothetical protein	749885	749887	-	747758	747760	1053	supercont10.1	NCU09070	hypothetical protein	752438	752440	-	751535	751537
supercont10.1	773613	774316	704	773756	23.53	8.48423	3.84468	6.71217	FN3_vs_FN8_peak_45	-608	supercont10.1	NCU09078	hypothetical protein	773148	773150	-	772183	772185	1518	supercont10.1	NCU09079	meiotically up-regulated 72 protein	777837	777839	-	775272	775274
supercont10.1	781903	782315	413	782233	21.79	2.64745	1.89927	1.36185	FN3_vs_FN8_peak_46	-4396	supercont10.1	NCU09079	meiotically up-regulated 72 protein	777837	777839	-	775272	775274	9708	supercont10.1	NCU09080	hypothetical protein	792233	792235	-	791939	791941
supercont10.1	800245	801261	1017	800868	50.99	26.0681	6.49894	23.6398	FN3_vs_FN8_peak_47	-2046	supercont10.1	NCU09082	hypothetical protein	798822	798824	-	798219	798221	3529	supercont10.1	NCU09084	hypothetical protein	804397	804399	+	805157	805159
supercont10.1	801763	802053	291	801929	24.41	6.87869	3.14433	5.21198	FN3_vs_FN8_peak_48	-3107	supercont10.1	NCU09082	hypothetical protein	798822	798824	-	798219	798221	2468	supercont10.1	NCU09084	hypothetical protein	804397	804399	+	805157	805159
supercont10.1	802495	804623	2129	804239	41.84	6.63725	2.37995	4.98077	FN3_vs_FN8_peak_49	-5417	supercont10.1	NCU09082	hypothetical protein	798822	798824	-	798219	798221	158	supercont10.1	NCU09084	hypothetical protein	804397	804399	+	805157	805159
supercont10.1	804908	805366	459	805095	33.99	7.67859	2.91619	5.95923	FN3_vs_FN8_peak_50	-6273	supercont10.1	NCU09082	hypothetical protein	798822	798824	-	798219	798221	3939	supercont10.1	NCU09085	cyclin	809034	809036	+	811108	811110
supercont10.1	805842	806060	219	805981	20.92	4.47809	2.60328	2.99214	FN3_vs_FN8_peak_51	-822	supercont10.1	NCU09084	hypothetical protein	804397	804399	+	805157	805159	3053	supercont10.1	NCU09085	cyclin	809034	809036	+	811108	811110
supercont10.1	806364	807369	1006	806536	24.84	6.36418	3.01893	4.73779	FN3_vs_FN8_peak_52	-1377	supercont10.1	NCU09084	hypothetical protein	804397	804399	+	805157	805159	2498	supercont10.1	NCU09085	cyclin	809034	809036	+	811108	811110
supercont10.1	807561	807868	308	807678	28.76	8.62809	3.47715	6.85162	FN3_vs_FN8_peak_53	-2519	supercont10.1	NCU09084	hypothetical protein	804397	804399	+	805157	805159	1356	supercont10.1	NCU09085	cyclin	809034	809036	+	811108	811110
supercont10.1	842559	843640	1082	843430	39.66	13.5438	4.06601	11.5229	FN3_vs_FN8_peak_54	-402	supercont10.1	NCU09096	hypothetical protein	841872	841874	+	843026	843028	440	supercont10.1	NCU09097	hypothetical protein	843870	843872	+	846810	846812
supercont10.1	849804	850346	543	850088	33.12	15.8847	5.34719	13.7723	FN3_vs_FN8_peak_55	-530	supercont10.1	NCU09098	tetracycline transporter	849558	849560	-	848012	848014	1725	supercont10.1	NCU09099	hypothetical protein	851813	851815	+	852662	852664
supercont10.1	925069	925566	498	925383	30.51	7.09779	2.86434	5.4154	FN3_vs_FN8_peak_56	-53944	supercont10.1	NCU09104	hypothetical protein	871439	871441	-	864346	864348	995	supercont10.1	NCU11440	hypothetical protein	927146	927148	-	926376	926378
supercont10.1	947527	950664	3138	948594	47.94	23.5026	6.11759	21.1468	FN3_vs_FN8_peak_57	-5525	supercont10.1	NCU02184	hypothetical protein	938696	938698	+	943067	943069	2606	supercont10.1	NCU02183	hypothetical protein	951621	951623	-	951198	951200
supercont10.1	981897	982952	1056	982219	31.82	11.3145	4.1019	9.39233	FN3_vs_FN8_peak_58	-439	supercont10.1	NCU11442	hypothetical protein	981780	981782	-	981366	981368	2451	supercont10.1	NCU02175	phosphatidyl inositol-specific phospholipase C	984670	984672	+	987407	987409
supercont10.1	983156	983399	244	983280	27.89	4.25308	2.22252	2.79623	FN3_vs_FN8_peak_59	-1500	supercont10.1	NCU11442	hypothetical protein	981780	981782	-	981366	981368	1390	supercont10.1	NCU02175	phosphatidyl inositol-specific phospholipase C	984670	984672	+	987407	987409
supercont10.1	988552	989275	724	988844	28.33	7.02967	2.93286	5.35192	FN3_vs_FN8_peak_60	-1435	supercont10.1	NCU02175	phosphatidyl inositol-specific phospholipase C	984670	984672	+	987407	987409	115	supercont10.1	NCU11443	hypothetical protein	988959	988961	+	989406	989408
supercont10.1	989594	990032	439	989841	31.82	9.12154	3.41825	7.32023	FN3_vs_FN8_peak_61	-433	supercont10.1	NCU11443	hypothetical protein	988959	988961	+	989406	989408	2557	supercont10.1	NCU02174	hypothetical protein	992398	992400	+	993073	993075
supercont10.1	990331	990996	666	990769	31.38	7.60861	2.94358	5.89283	FN3_vs_FN8_peak_62	-1361	supercont10.1	NCU11443	hypothetical protein	988959	988961	+	989406	989408	1629	supercont10.1	NCU02174	hypothetical protein	992398	992400	+	993073	993075
supercont10.1	991406	991605	200	991510	19.18	4.42002	2.54751	2.93865	FN3_vs_FN8_peak_63	-2102	supercont10.1	NCU11443	hypothetical protein	988959	988961	+	989406	989408	888	supercont10.1	NCU02174	hypothetical protein	992398	992400	+	993073	993075
supercont10.1	1010287	1010626	340	1010527	17.87	4.24476	2.69555	2.78868	FN3_vs_FN8_peak_64	-118	supercont10.1	NCU02171	hypothetical protein	1008855	1008857	+	1010407	1010409	3968	supercont10.1	NCU02170	hypothetical protein	1016734	1016736	-	1014493	1014495
supercont10.1	1023585	1024730	1146	1024084	29.64	11.5922	4.37658	9.65818	FN3_vs_FN8_peak_65	-386	supercont10.1	NCU02167	Krev-1-like	1023698	1023700	-	1022273	1022275	7106	supercont10.1	NCU11444	hypothetical protein	1031190	1031192	+	1031460	1031462
supercont10.1	1024877	1025310	434	1025036	23.53	8.4257	3.82158	6.6655	FN3_vs_FN8_peak_66	-1338	supercont10.1	NCU02167	Krev-1-like	1023698	1023700	-	1022273	1022275	6154	supercont10.1	NCU11444	hypothetical protein	1031190	1031192	+	1031460	1031462
supercont10.1	1025569	1025904	336	1025713	18.3	5.40165	3.02513	3.83923	FN3_vs_FN8_peak_67	-2015	supercont10.1	NCU02167	Krev-1-like	1023698	1023700	-	1022273	1022275	5477	supercont10.1	NCU11444	hypothetical protein	1031190	1031192	+	1031460	1031462
supercont10.1	1030200	1030804	605	1030467	23.1	6.41011	3.01234	4.7776	FN3_vs_FN8_peak_68	-6769	supercont10.1	NCU02167	Krev-1-like	1023698	1023700	-	1022273	1022275	723	supercont10.1	NCU11444	hypothetical protein	1031190	1031192	+	1031460	1031462
supercont10.1	1046489	1046720	232	1046644	16.56	4.31245	2.75195	2.8389	FN3_vs_FN8_peak_69	-648	supercont10.1	NCU02161	hypothetical protein	1045996	1045998	-	1044074	1044076	1917	supercont10.1	NCU02160	small GTPase RAC	1048561	1048563	+	1049631	1049633
supercont10.1	1078690	1078905	216	1078866	17.43	4.24476	2.63329	2.78868	FN3_vs_FN8_peak_70	-263	supercont10.1	NCU02149	cytochrome c oxidase assembly protein	1078603	1078605	-	1078125	1078127	809	supercont10.1	NCU02148	triacylglycerol lipase	1079675	1079677	+	1081774	1081776
supercont10.1	1090912	1091151	240	1090993	22.66	4.17504	2.36629	2.72609	FN3_vs_FN8_peak_71	-1651	supercont10.1	NCU02146	hypothetical protein	1087390	1087392	+	1089340	1089342	4133	supercont10.1	NCU10687	hypothetical protein	1095126	1095128	+	1097221	1097223
supercont10.1	1102799	1104682	1884	1103785	59.71	28.5052	6.0708	26.0138	FN3_vs_FN8_peak_72	-2539	supercont10.1	NCU02144	hypothetical protein	1100620	1100622	+	1101244	1101246	1146	supercont10.1	NCU02143	hypothetical protein	1104931	1104933	+	1105463	1105465
supercont10.1	1104849	1105489	641	1104941	22.23	6.26999	3.04817	4.64826	FN3_vs_FN8_peak_73	-3695	supercont10.1	NCU02144	hypothetical protein	1100620	1100622	+	1101244	1101246	2221	supercont10.1	NCU02142	hypothetical protein	1107162	1107164	+	1108335	1108337
supercont10.1	1106274	1106855	582	1106454	20.92	5.00311	2.80302	3.47312	FN3_vs_FN8_peak_74	-989	supercont10.1	NCU02143	hypothetical protein	1104931	1104933	+	1105463	1105465	708	supercont10.1	NCU02142	hypothetical protein	1107162	1107164	+	1108335	1108337
supercont10.1	1111292	1111642	351	1111473	24.41	4.32837	2.30965	2.85293	FN3_vs_FN8_peak_75	-3136	supercont10.1	NCU02142	hypothetical protein	1107162	1107164	+	1108335	1108337	5541	supercont10.1	NCU02139	annexin ANXC4	1119393	1119395	-	1117012	1117014
supercont10.1	1111798	1112076	279	1111904	24.41	3.16391	1.95432	1.81483	FN3_vs_FN8_peak_76	-3567	supercont10.1	NCU02142	hypothetical protein	1107162	1107164	+	1108335	1108337	5110	supercont10.1	NCU02139	annexin ANXC4	1119393	1119395	-	1117012	1117014
supercont10.1	1112664	1113085	422	1112960	23.1	6.47517	3.0351	4.83963	FN3_vs_FN8_peak_77	-4623	supercont10.1	NCU02142	hypothetical protein	1107162	1107164	+	1108335	1108337	4054	supercont10.1	NCU02139	annexin ANXC4	1119393	1119395	-	1117012	1117014
supercont10.1	1114055	1114445	391	1114287	29.2	6.60034	2.74548	4.94575	FN3_vs_FN8_peak_78	-5950	supercont10.1	NCU02142	hypothetical protein	1107162	1107164	+	1108335	1108337	2727	supercont10.1	NCU02139	annexin ANXC4	1119393	1119395	-	1117012	1117014
supercont10.1	1123905	1124120	216	1124019	19.61	3.59698	2.29024	2.20162	FN3_vs_FN8_peak_79	-1532	supercont10.1	NCU02138	hypothetical protein	1122487	1122489	-	1121590	1121592	751	supercont10.1	NCU02137	phosphatidylinositol:UDP-GlcNAc transferase PIG-C	1124770	1124772	+	1126873	1126875
supercont10.1	1136295	1136787	493	1136631	27.46	10.202	4.06528	8.34044	FN3_vs_FN8_peak_80	-345	supercont10.1	NCU02133	superoxide dismutase	1136286	1136288	-	1135379	1135381	1641	supercont10.1	NCU02132	hypothetical protein	1138635	1138637	-	1138270	1138272
supercont10.1	1155400	1155785	386	1155570	56.22	25.5926	5.60994	23.1755	FN3_vs_FN8_peak_81	-745	supercont10.1	NCU02128	D-arabinitol dehydrogenase	1154825	1154827	-	1153219	1153221	1023	supercont10.1	NCU02127	methylcrotonoyl-CoA carboxylase subunit beta	1158481	1158483	-	1156591	1156593
supercont10.1	1156148	1156494	347	1156426	17	4.16172	2.75186	2.71446	FN3_vs_FN8_peak_82	-1601	supercont10.1	NCU02128	D-arabinitol dehydrogenase	1154825	1154827	-	1153219	1153221	167	supercont10.1	NCU02127	methylcrotonoyl-CoA carboxylase subunit beta	1158481	1158483	-	1156591	1156593
supercont10.1	1169081	1169396	316	1169176	19.18	5.97892	3.16172	4.37168	FN3_vs_FN8_peak_83	-423	supercont10.1	NCU02123	mitochondrial GTPase	1168753	1168755	-	1167472	1167474	1070	supercont10.1	NCU02122	HCO3	1170246	1170248	+	1172202	1172204
supercont10.1	1181215	1181589	375	1181394	30.94	10.681	4.00295	8.79305	FN3_vs_FN8_peak_84	-839	supercont10.1	NCU10232	hypothetical protein	1178787	1178789	+	1180553	1180555	6471	supercont10.1	NCU02120	hypothetical protein	1187865	1187867	+	1193031	1193033
supercont10.1	1186354	1186886	533	1186546	26.15	10.172	4.11356	8.31298	FN3_vs_FN8_peak_85	-5991	supercont10.1	NCU10232	hypothetical protein	1178787	1178789	+	1180553	1180555	1319	supercont10.1	NCU02120	hypothetical protein	1187865	1187867	+	1193031	1193033
supercont10.1	1197567	1197804	238	1197726	19.18	5.97892	3.16172	4.37168	FN3_vs_FN8_peak_86	-713	supercont10.1	NCU02119	capsule protein	1197013	1197015	-	1193788	1193790	212	supercont10.1	NCU02118	palmitoyltransferase PFA4	1197938	1197940	+	1199396	1199398
supercont10.1	1211396	1212983	1588	1212243	49.25	29.4553	7.61337	26.9399	FN3_vs_FN8_peak_87	-5963	supercont10.1	NCU02115	hypothetical protein	1203419	1203421	+	1206278	1206280	21825	supercont10.1	NCU02114	G1/S-specific cyclin Cln1	1234068	1234070	+	1235386	1235388
supercont10.1	1213194	1213972	779	1213560	37.05	10.934	3.45865	9.03451	FN3_vs_FN8_peak_88	-7280	supercont10.1	NCU02115	hypothetical protein	1203419	1203421	+	1206278	1206280	20508	supercont10.1	NCU02114	G1/S-specific cyclin Cln1	1234068	1234070	+	1235386	1235388
supercont10.1	1229732	1230403	672	1230304	22.23	6.292	3.05619	4.66944	FN3_vs_FN8_peak_89	-24024	supercont10.1	NCU02115	hypothetical protein	1203419	1203421	+	1206278	1206280	3764	supercont10.1	NCU02114	G1/S-specific cyclin Cln1	1234068	1234070	+	1235386	1235388
supercont10.1	1253626	1253904	279	1253819	19.61	4.70152	2.71212	3.20195	FN3_vs_FN8_peak_90	-2797	supercont10.1	NCU02111	myosin-5	1251022	1251024	-	1247098	1247100	1117	supercont10.1	NCU02110	NADPH oxidase-1	1254936	1254938	+	1256830	1256832
supercont10.1	1292446	1294478	2033	1293554	65.37	28.7035	5.53114	26.2075	FN3_vs_FN8_peak_91	-1147	supercont10.1	NCU11041	hypothetical protein	1292407	1292409	-	1290549	1290551	1159	supercont10.1	NCU02099	hypothetical protein	1294713	1294715	+	1296164	1296166
supercont10.1	1301055	1304537	3483	1301995	81.5	29.064	4.58329	26.5599	FN3_vs_FN8_peak_92	-2561	supercont10.1	NCU02097	short chain dehydrogenase	1299434	1299436	-	1298311	1298313	2685	supercont10.1	NCU02096	flavohemoglobin	1304680	1304682	+	1306185	1306187
supercont10.1	1310341	1311561	1221	1311043	28.33	7.02967	2.93286	5.35192	FN3_vs_FN8_peak_93	-1521	supercont10.1	NCU02095	hypothetical protein	1309522	1309524	-	1308488	1308490	2443	supercont10.1	NCU02094	hypothetical protein	1313486	1313488	+	1315837	1315839
supercont10.1	1311958	1312912	955	1311992	23.97	3.33362	2.08086	1.95913	FN3_vs_FN8_peak_94	-2470	supercont10.1	NCU02095	hypothetical protein	1309522	1309524	-	1308488	1308490	1494	supercont10.1	NCU02094	hypothetical protein	1313486	1313488	+	1315837	1315839
supercont10.1	1326720	1327057	338	1326902	35.3	6.92954	2.59299	5.26028	FN3_vs_FN8_peak_95	-11063	supercont10.1	NCU02094	hypothetical protein	1313486	1313488	+	1315837	1315839	4188	supercont10.1	NCU02092	hypothetical protein	1331090	1331092	+	1333813	1333815
supercont10.1	1327523	1328436	914	1328193	40.1	14.2051	4.10959	12.1617	FN3_vs_FN8_peak_96	-12354	supercont10.1	NCU02094	hypothetical protein	1313486	1313488	+	1315837	1315839	2897	supercont10.1	NCU02092	hypothetical protein	1331090	1331092	+	1333813	1333815
supercont10.1	1328701	1328908	208	1328764	23.1	5.99524	2.8689	4.38727	FN3_vs_FN8_peak_97	-12925	supercont10.1	NCU02094	hypothetical protein	1313486	1313488	+	1315837	1315839	2326	supercont10.1	NCU02092	hypothetical protein	1331090	1331092	+	1333813	1333815
supercont10.1	1335441	1335945	505	1335441	20.05	2.79908	1.91345	1.49914	FN3_vs_FN8_peak_98	-1626	supercont10.1	NCU02092	hypothetical protein	1331090	1331092	+	1333813	1333815	18502	supercont10.1	NCU02091	ER glycosyl hydrolase	1353943	1353945	+	1357546	1357548
supercont10.1	1360493	1360898	406	1360673	29.2	12.7516	4.73253	10.7623	FN3_vs_FN8_peak_99	-525	supercont10.1	NCU02090	adenine phosphoribosyltransferase	1360148	1360150	-	1359311	1359313	1604	supercont10.1	NCU11450	hypothetical protein	1362277	1362279	+	1362795	1362797
supercont10.1	1361152	1361534	383	1361248	16.56	4.31245	2.75195	2.8389	FN3_vs_FN8_peak_100	-1100	supercont10.1	NCU02090	adenine phosphoribosyltransferase	1360148	1360150	-	1359311	1359313	1029	supercont10.1	NCU11450	hypothetical protein	1362277	1362279	+	1362795	1362797
supercont10.1	1386815	1387128	314	1387019	30.07	7.09779	2.82472	5.4154	FN3_vs_FN8_peak_101	-1337	supercont10.1	NCU02086	hypothetical protein	1385682	1385684	-	1383996	1383998	1086	supercont10.1	NCU10903	hypothetical protein	1388105	1388107	+	1389126	1389128
supercont10.1	1427368	1427717	350	1427544	26.59	7.65004	3.28397	5.93246	FN3_vs_FN8_peak_102	-13930	supercont10.1	NCU02082	cft-1	1408913	1408915	+	1413612	1413614	2107	supercont10.1	NCU11210	hypothetical protein	1429651	1429653	+	1430691	1430693
supercont10.1	1429944	1431651	1708	1430930	80.63	61.3001	11.9689	58.2094	FN3_vs_FN8_peak_103	-237	supercont10.1	NCU11210	hypothetical protein	1429651	1429653	+	1430691	1430693	1006	supercont10.1	NCU02080	hypothetical protein	1431936	1431938	+	1432194	1432196
supercont10.1	1435379	1436248	870	1435800	37.05	18.7538	5.79956	16.5399	FN3_vs_FN8_peak_104	-3604	supercont10.1	NCU02080	hypothetical protein	1431936	1431938	+	1432194	1432196	2696	supercont10.1	NCU02079	cyclin-dependent kinase regulatory subunit	1439050	1439052	-	1438494	1438496
supercont10.1	1450118	1451269	1152	1450766	60.14	41.4185	9.58154	38.6615	FN3_vs_FN8_peak_105	-1368	supercont10.1	NCU02076	eukaryotic translation initiation factor 4E	1449398	1449400	-	1448503	1448505	216	supercont10.1	NCU02075	heat shock protein 70	1450982	1450984	+	1453320	1453322
supercont10.1	1454242	1455050	809	1454661	51.86	29.7973	7.4877	27.2751	FN3_vs_FN8_peak_106	-1339	supercont10.1	NCU02075	heat shock protein 70	1450982	1450984	+	1453320	1453322	715	supercont10.1	NCU02074	endoplasmic oxidoreductin-1	1455376	1455378	+	1457550	1457552
supercont10.1	1493357	1494029	673	1493511	48.81	29.2579	7.80584	26.7485	FN3_vs_FN8_peak_107	-306	supercont10.1	NCU02064	hypothetical protein	1493205	1493207	-	1492151	1492153	662	supercont10.1	NCU02063	mitochondrial intermediate peptidase	1494173	1494175	+	1496588	1496590
supercont10.1	1504652	1505302	651	1504916	26.59	6.98403	3.06504	5.31014	FN3_vs_FN8_peak_108	-700	supercont10.1	NCU02060	zinc metallopeptidase	1504216	1504218	-	1502743	1502745	1489	supercont10.1	NCU02059	endothiapepsin	1506405	1506407	+	1507981	1507983
supercont10.1	1517584	1518392	809	1517905	24.84	5.931	2.87134	4.33387	FN3_vs_FN8_peak_109	-2094	supercont10.1	NCU02057	autoinducer 2 sensor kinase/phosphatase luxQ	1515811	1515813	-	1511407	1511409	2112	supercont10.1	NCU02056	salicylaldehyde dehydrogenase	1520017	1520019	+	1521507	1521509
supercont10.1	1567204	1567985	782	1567499	25.71	8.04363	3.51496	6.3034	FN3_vs_FN8_peak_110	-3030	supercont10.1	NCU02048	VPS9 domain-containing protein	1560294	1560296	+	1564467	1564469	3351	supercont10.1	NCU02046	hypothetical protein	1570850	1570852	+	1572708	1572710
supercont10.1	1583228	1583650	423	1583392	23.1	6.41011	3.01234	4.7776	FN3_vs_FN8_peak_111	-944	supercont10.1	NCU02042	hypothetical protein	1582448	1582450	-	1580757	1580759	2811	supercont10.1	NCU02041	anchored cell wall protein-11	1586203	1586205	+	1586977	1586979
supercont10.1	1584865	1585818	954	1585126	37.48	12.253	3.84809	10.2894	FN3_vs_FN8_peak_112	-2678	supercont10.1	NCU02042	hypothetical protein	1582448	1582450	-	1580757	1580759	1077	supercont10.1	NCU02041	anchored cell wall protein-11	1586203	1586205	+	1586977	1586979
supercont10.1	1610080	1611224	1145	1610518	51.86	30.2656	7.63918	27.7322	FN3_vs_FN8_peak_113	-641	supercont10.1	NCU02035	helix-hairpin-helix domain-containing protein	1609877	1609879	-	1608107	1608109	1413	supercont10.1	NCU02034	RIP defective	1611931	1611933	+	1614466	1614468
supercont10.1	1631821	1632134	314	1631978	23.53	2.83183	1.88727	1.52945	FN3_vs_FN8_peak_114	-224	supercont10.1	NCU02028	aromatic ring-opening dioxygenase LigB subunit	1631754	1631756	-	1630617	1630619	526	supercont10.1	NCU02027	acyl-protein thioesterase 1	1632504	1632506	+	1633394	1633396
supercont10.1	1633564	1634320	757	1634087	33.56	8.66882	3.14168	6.88863	FN3_vs_FN8_peak_115	-691	supercont10.1	NCU02027	acyl-protein thioesterase 1	1632504	1632506	+	1633394	1633396	753	supercont10.1	NCU02026	hypothetical protein	1634840	1634842	+	1636948	1636950
supercont10.1	1657293	1657700	408	1657384	31.38	5.90546	2.49072	4.31101	FN3_vs_FN8_peak_116	-2499	supercont10.1	NCU02020	metalloreductase transmembrane component	1654885	1654887	-	1652002	1652004	829	supercont10.1	NCU02019	FAD dependent oxidoreductase	1659570	1659572	-	1658211	1658213
supercont10.1	1667058	1667314	257	1667166	20.05	6.57666	3.29832	4.92334	FN3_vs_FN8_peak_117	-408	supercont10.1	NCU02016	hypothetical protein	1666758	1666760	-	1665853	1665855	1575	supercont10.1	NCU02015	palmitoyltransferase ERF2	1668741	1668743	+	1670839	1670841
supercont10.1	1675003	1675453	451	1675154	27.02	11.2677	4.39105	9.34856	FN3_vs_FN8_peak_118	-321	supercont10.1	NCU02013	hypothetical protein	1674833	1674835	-	1674006	1674008	653	supercont10.1	NCU02012	hypothetical protein	1679157	1679159	-	1675805	1675807
supercont10.1	1684547	1684774	228	1684703	24.84	6.74565	3.15147	5.08477	FN3_vs_FN8_peak_119	-922	supercont10.1	NCU02011	importin subunit beta-1	1683781	1683783	-	1680784	1680786	1658	supercont10.1	NCU02010	2-isopropylmalate synthase	1688461	1688463	-	1686359	1686361
supercont10.1	1688779	1689807	1029	1689638	28.33	8.57825	3.4103	6.80332	FN3_vs_FN8_peak_120	-1177	supercont10.1	NCU02010	2-isopropylmalate synthase	1688461	1688463	-	1686359	1686361	1229	supercont10.1	NCU02009	FreB	1692806	1692808	-	1690865	1690867
supercont10.1	1694118	1696865	2748	1695834	72.78	43.1495	8.19808	40.3601	FN3_vs_FN8_peak_121	-3028	supercont10.1	NCU02009	FreB	1692806	1692808	-	1690865	1690867	608	supercont10.1	NCU02008	hypothetical protein	1696442	1696444	+	1697180	1697182
supercont10.1	1704265	1705023	759	1704812	34.87	8.18652	2.98883	6.43645	FN3_vs_FN8_peak_122	-641	supercont10.1	NCU02005	phosphoadenosine phosphosulfate reductase	1704171	1704173	-	1703238	1703240	1709	supercont10.1	NCU02004	phosphoserine phosphatase	1706521	1706523	+	1708009	1708011
supercont10.1	1706059	1706354	296	1706164	31.82	6.69973	2.7346	5.0404	FN3_vs_FN8_peak_123	-1993	supercont10.1	NCU02005	phosphoadenosine phosphosulfate reductase	1704171	1704173	-	1703238	1703240	357	supercont10.1	NCU02004	phosphoserine phosphatase	1706521	1706523	+	1708009	1708011
supercont10.1	1709959	1710395	437	1710208	23.97	5.62925	2.84401	4.05289	FN3_vs_FN8_peak_124	-2197	supercont10.1	NCU02004	phosphoserine phosphatase	1706521	1706523	+	1708009	1708011	1527	supercont10.1	NCU02003	translation elongation factor-1	1711735	1711737	+	1713507	1713509
supercont10.1	1745420	1746078	659	1745836	36.17	17.8189	5.63234	15.6366	FN3_vs_FN8_peak_125	-2385	supercont10.1	NCU01995	hypothetical protein	1743451	1743453	-	1741307	1741309	1128	supercont10.1	NCU01994	bZIP transcription factor	1746964	1746966	+	1748394	1748396
supercont10.1	1773916	1774729	814	1774170	29.2	12.7516	4.73253	10.7623	FN3_vs_FN8_peak_126	-1058	supercont10.1	NCU11454	hypothetical protein	1771034	1771036	+	1773110	1773112	1229	supercont10.1	NCU01985	sulfate adenylyltransferase	1775399	1775401	+	1777778	1777780
supercont10.1	1788525	1789617	1093	1788941	53.61	34.1874	8.5571	31.5707	FN3_vs_FN8_peak_127	-503	supercont10.1	NCU01981	translation factor sui1	1788438	1788440	-	1787711	1787713	794	supercont10.1	NCU01980	hypothetical protein	1789735	1789737	+	1791250	1791252
supercont10.1	1798548	1799329	782	1798728	32.25	15.0818	5.2106	13.0018	FN3_vs_FN8_peak_128	-1778	supercont10.1	NCU01978	hypothetical protein	1796950	1796952	-	1793932	1793934	960	supercont10.1	NCU01977	urea transporter	1802325	1802327	-	1799686	1799688
supercont10.1	1803206	1803465	260	1803359	19.18	2.97636	2.01763	1.64358	FN3_vs_FN8_peak_129	-1034	supercont10.1	NCU01977	urea transporter	1802325	1802327	-	1799686	1799688	966	supercont10.1	NCU01976	hypothetical protein	1807022	1807024	-	1804323	1804325
supercont10.1	1809025	1809493	469	1809440	20.05	5.61968	2.92333	4.04358	FN3_vs_FN8_peak_130	-2418	supercont10.1	NCU01976	hypothetical protein	1807022	1807024	-	1804323	1804325	229	supercont10.1	NCU01975	complex I intermediate associated protein 30	1809669	1809671	+	1810611	1810613
supercont10.1	1812843	1813689	847	1813329	28.33	8.09835	3.25874	6.35525	FN3_vs_FN8_peak_131	-458	supercont10.1	NCU01974	hypothetical protein	1812871	1812873	-	1811610	1811612	816	supercont10.1	NCU01973	hypothetical protein	1814145	1814147	+	1818471	1818473
supercont10.1	1852713	1852994	282	1852839	17	4.31245	2.82024	2.8389	FN3_vs_FN8_peak_132	-265	supercont10.1	NCU01962	hypothetical protein	1852574	1852576	-	1851640	1851642	638	supercont10.1	NCU01961	DNA lyase Apn2	1853477	1853479	+	1855569	1855571
supercont10.1	1865127	1866010	884	1865687	59.71	34.2015	7.5885	31.5838	FN3_vs_FN8_peak_133	-3853	supercont10.1	NCU01958	mating-type protein A-1	1860834	1860836	+	1861832	1861834	403	supercont10.1	NCU01957	AR2	1867208	1867210	-	1866088	1866090
supercont10.1	1887318	1888273	956	1888070	26.15	9.25708	3.78127	7.44453	FN3_vs_FN8_peak_134	-3504	supercont10.1	NCU01953	AMI1 protein	1884566	1884568	-	1878503	1878505	994	supercont10.1	NCU01951	ultraviolet photoreactivation-1	1894941	1894943	-	1889062	1889064
supercont10.1	1908955	1909878	924	1909514	31.38	9.87633	3.59771	8.02874	FN3_vs_FN8_peak_135	-1005	supercont10.1	NCU01945	IMP-specific 5'-nucleotidase 1	1906728	1906730	+	1908507	1908509	896	supercont10.1	NCU01944	hypothetical protein	1912229	1912231	-	1910408	1910410
supercont10.1	1912747	1914495	1749	1913747	65.37	33.602	6.63737	30.9981	FN3_vs_FN8_peak_136	-1518	supercont10.1	NCU01944	hypothetical protein	1912229	1912231	-	1910408	1910410	3497	supercont10.1	NCU01943	hypothetical protein	1918162	1918164	-	1917242	1917244
supercont10.1	1915197	1916277	1081	1915887	41.84	8.92154	2.85595	7.12681	FN3_vs_FN8_peak_137	-3658	supercont10.1	NCU01944	hypothetical protein	1912229	1912231	-	1910408	1910410	1357	supercont10.1	NCU01943	hypothetical protein	1918162	1918164	-	1917242	1917244
supercont10.1	1922845	1924205	1361	1923748	33.99	10.3109	3.64524	8.4459	FN3_vs_FN8_peak_138	-5586	supercont10.1	NCU01943	hypothetical protein	1918162	1918164	-	1917242	1917244	9342	supercont10.1	NCU01940	serine/threonine protein kinase	1933090	1933092	+	1935433	1935435
supercont10.1	1947460	1947865	406	1947689	29.64	7.55824	3.06361	5.84704	FN3_vs_FN8_peak_139	-3805	supercont10.1	NCU01939	nonsense-mediated mRNA decay protein	1943884	1943886	-	1940024	1940026	2844	supercont10.1	NCU01938	hypothetical protein	1952030	1952032	-	1950531	1950533
supercont10.1	1958360	1958687	328	1958539	19.18	5.97892	3.16172	4.37168	FN3_vs_FN8_peak_140	-424	supercont10.1	NCU01936	sister chromatid cohesion protein Eso1	1958115	1958117	-	1956037	1956039	667	supercont10.1	NCU11458	hypothetical protein	1959206	1959208	+	1959542	1959544
supercont10.1	1969516	1970186	671	1969658	23.1	7.60524	3.44267	5.89056	FN3_vs_FN8_peak_141	-8208	supercont10.1	NCU01935	palmitoyltransferase PFA5	1961450	1961452	-	1959913	1959915	1548	supercont10.1	NCU01932	hypothetical protein	1974896	1974898	-	1971204	1971206
supercont10.1	1995904	1996110	207	1996024	17.87	3.44155	2.3586	2.05763	FN3_vs_FN8_peak_142	-2364	supercont10.1	NCU01927	hypothetical protein	1991452	1991454	+	1993658	1993660	1448	supercont10.1	NCU01926	hypothetical protein	1997472	1997474	+	1999097	1999099
supercont10.1	1996247	1996900	654	1996517	38.79	9.28	3.06065	7.46456	FN3_vs_FN8_peak_143	-2857	supercont10.1	NCU01927	hypothetical protein	1991452	1991454	+	1993658	1993660	955	supercont10.1	NCU01926	hypothetical protein	1997472	1997474	+	1999097	1999099
supercont10.1	2000636	2001637	1002	2001201	67.99	13.6112	2.87453	11.5891	FN3_vs_FN8_peak_144	-2102	supercont10.1	NCU01926	hypothetical protein	1997472	1997474	+	1999097	1999099	3172	supercont10.1	NCU01924	hypothetical protein	2005843	2005845	-	2004371	2004373
supercont10.1	2001835	2002336	502	2001883	26.59	3.34496	1.97038	1.96954	FN3_vs_FN8_peak_145	-2784	supercont10.1	NCU01926	hypothetical protein	1997472	1997474	+	1999097	1999099	2490	supercont10.1	NCU01924	hypothetical protein	2005843	2005845	-	2004371	2004373
supercont10.1	2006377	2006896	520	2006829	22.23	3.5291	2.11155	2.13946	FN3_vs_FN8_peak_146	-986	supercont10.1	NCU01924	hypothetical protein	2005843	2005845	-	2004371	2004373	3970	supercont10.1	NCU01923	hypothetical protein	2011864	2011866	-	2010797	2010799
supercont10.1	2007058	2009307	2250	2007773	93.27	46.9077	6.73332	44.0561	FN3_vs_FN8_peak_147	-1930	supercont10.1	NCU01924	hypothetical protein	2005843	2005845	-	2004371	2004373	3026	supercont10.1	NCU01923	hypothetical protein	2011864	2011866	-	2010797	2010799
supercont10.1	2009793	2010405	613	2009927	28.76	7.29111	3.0559	5.59438	FN3_vs_FN8_peak_148	-4084	supercont10.1	NCU01924	hypothetical protein	2005843	2005845	-	2004371	2004373	872	supercont10.1	NCU01923	hypothetical protein	2011864	2011866	-	2010797	2010799
supercont10.1	2012335	2012858	524	2012705	33.56	5.18866	2.26168	3.64922	FN3_vs_FN8_peak_149	-841	supercont10.1	NCU01923	hypothetical protein	2011864	2011866	-	2010797	2010799	10233	supercont10.1	NCU01922	hypothetical protein	2022938	2022940	+	2024348	2024350
supercont10.1	2014192	2017805	3614	2015409	112.88	20.5009	2.77753	18.2295	FN3_vs_FN8_peak_150	-3545	supercont10.1	NCU01923	hypothetical protein	2011864	2011866	-	2010797	2010799	7529	supercont10.1	NCU01922	hypothetical protein	2022938	2022940	+	2024348	2024350
supercont10.1	2018312	2020309	1998	2019205	85.86	18.8526	3.10205	16.6349	FN3_vs_FN8_peak_151	-7341	supercont10.1	NCU01923	hypothetical protein	2011864	2011866	-	2010797	2010799	3733	supercont10.1	NCU01922	hypothetical protein	2022938	2022940	+	2024348	2024350
supercont10.1	2020998	2021243	246	2021138	34.87	5.77036	2.39107	4.18688	FN3_vs_FN8_peak_152	-9274	supercont10.1	NCU01923	hypothetical protein	2011864	2011866	-	2010797	2010799	1800	supercont10.1	NCU01922	hypothetical protein	2022938	2022940	+	2024348	2024350
supercont10.1	2022263	2023096	834	2022706	63.19	23.3604	4.58533	21.009	FN3_vs_FN8_peak_153	-10842	supercont10.1	NCU01923	hypothetical protein	2011864	2011866	-	2010797	2010799	232	supercont10.1	NCU01922	hypothetical protein	2022938	2022940	+	2024348	2024350
supercont10.1	2026490	2027429	940	2026796	45.33	10.9468	3.08839	9.04664	FN3_vs_FN8_peak_154	-520	supercont10.1	NCU11201	phosphoglycerate mutase	2026276	2026278	-	2024978	2024980	730	supercont10.1	NCU11460	hypothetical protein	2029508	2029510	-	2027524	2027526
supercont10.1	2086947	2087591	645	2087339	36.61	11.9012	3.83768	9.95702	FN3_vs_FN8_peak_155	-1216	supercont10.1	NCU11461	hypothetical protein	2086123	2086125	-	2085867	2085869	621	supercont10.1	NCU01902	glucosamine 6-phosphate N-acetyltransferase	2088605	2088607	-	2087958	2087960
supercont10.1	2089138	2089792	655	2089698	17.43	4.56372	2.76772	3.07386	FN3_vs_FN8_peak_156	-1093	supercont10.1	NCU01902	glucosamine 6-phosphate N-acetyltransferase	2088605	2088607	-	2087958	2087960	996	supercont10.1	NCU01901	hypothetical protein	2090694	2090696	+	2094273	2094275
supercont10.1	2100780	2101582	803	2101424	25.71	9.84381	4.18616	7.99896	FN3_vs_FN8_peak_157	-668	supercont10.1	NCU11463	hypothetical protein	2100496	2100498	+	2100754	2100756	875	supercont10.1	NCU01898	hypothetical protein	2102299	2102301	+	2103802	2103804
supercont10.1	2101776	2102706	931	2102390	17	4.31245	2.82024	2.8389	FN3_vs_FN8_peak_158	-1634	supercont10.1	NCU11463	hypothetical protein	2100496	2100498	+	2100754	2100756	68	supercont10.1	NCU01898	hypothetical protein	2102458	2102460	+	2103802	2103804
supercont10.1	2103835	2105504	1670	2104298	40.53	17.8367	5.19146	15.6526	FN3_vs_FN8_peak_159	-494	supercont10.1	NCU01898	hypothetical protein	2102458	2102460	+	2103802	2103804	1961	supercont10.1	NCU01897	hypothetical protein	2107421	2107423	-	2106257	2106259
supercont10.1	2106337	2108404	2068	2107128	110.26	73.5486	10.1149	70.2443	FN3_vs_FN8_peak_160	-3324	supercont10.1	NCU01898	hypothetical protein	2102458	2102460	+	2103802	2103804	1865	supercont10.1	NCU01896	hypothetical protein	2112018	2112020	-	2108991	2108993
supercont10.1	2112974	2113260	287	2113138	20.48	5.61968	2.98386	4.04358	FN3_vs_FN8_peak_161	-1120	supercont10.1	NCU01896	hypothetical protein	2112018	2112020	-	2108991	2108993	1326	supercont10.1	NCU01895	response regulator	2114464	2114466	+	2117891	2117893
supercont10.1	2147231	2147433	203	2147370	17.43	3.90121	2.49095	2.47166	FN3_vs_FN8_peak_162	-1634	supercont10.1	NCU01886	hypothetical protein	2145736	2145738	-	2143315	2143317	1501	supercont10.1	NCU10570	hypothetical protein	2150317	2150319	-	2148869	2148871
supercont10.1	2151099	2152280	1182	2151522	44.89	25.4707	7.19118	23.0566	FN3_vs_FN8_peak_163	-1205	supercont10.1	NCU10570	hypothetical protein	2150317	2150319	-	2148869	2148871	983	supercont10.1	NCU01884	hypothetical protein	2155662	2155664	-	2152503	2152505
supercont10.1	2155980	2156237	258	2156080	18.3	4.75456	2.75781	3.25014	FN3_vs_FN8_peak_164	-418	supercont10.1	NCU01884	hypothetical protein	2155662	2155664	-	2152503	2152505	1092	supercont10.1	NCU01883	SH3 domain signaling protein	2157172	2157174	+	2158890	2158892
supercont10.1	2162490	2163823	1334	2162906	22.23	5.86828	2.90338	4.27553	FN3_vs_FN8_peak_165	-803	supercont10.1	NCU01882	purine transporter	2162103	2162105	-	2160030	2160032	3620	supercont10.1	NCU11464	hypothetical protein	2166526	2166528	+	2167030	2167032
supercont10.1	2164977	2165422	446	2165196	26.59	8.13604	3.44816	6.38797	FN3_vs_FN8_peak_166	-3093	supercont10.1	NCU01882	purine transporter	2162103	2162105	-	2160030	2160032	1330	supercont10.1	NCU11464	hypothetical protein	2166526	2166528	+	2167030	2167032
supercont10.1	2170721	2170948	228	2170947	19.18	2.97636	2.01763	1.64358	FN3_vs_FN8_peak_167	-900	supercont10.1	NCU01881	hypothetical protein	2170047	2170049	-	2167841	2167843	1057	supercont10.1	NCU01880	hypothetical protein	2173442	2173444	-	2172002	2172004
supercont10.1	2171080	2171945	866	2171538	44.45	18.4326	4.94067	16.2279	FN3_vs_FN8_peak_168	-1491	supercont10.1	NCU01881	hypothetical protein	2170047	2170049	-	2167841	2167843	466	supercont10.1	NCU01880	hypothetical protein	2173442	2173444	-	2172002	2172004
supercont10.1	2176624	2177122	499	2176875	22.23	6.07584	2.97783	4.46286	FN3_vs_FN8_peak_169	-1295	supercont10.1	NCU01879	hypothetical protein	2175580	2175582	-	2174330	2174332	520	supercont10.1	NCU01878	vesicle-mediated transporter	2177395	2177397	+	2180895	2180897
supercont10.1	2194199	2196912	2714	2194935	168.66	13.5166	1.88516	11.4972	FN3_vs_FN8_peak_170	-2645	supercont10.1	NCU01873	hypothetical protein	2192290	2192292	-	2191189	2191191	1824	supercont10.1	NCU01871	hypothetical protein	2196759	2196761	+	2197954	2197956
supercont10.1	2218392	2218727	336	2218475	15.69	3.80273	2.61536	2.38028	FN3_vs_FN8_peak_171	-4122	supercont10.1	NCU01865	hypothetical protein	2212304	2212306	+	2214351	2214353	972	supercont10.1	NCU11466	hypothetical protein	2219796	2219798	-	2219445	2219447
supercont10.1	2219391	2219800	410	2219521	24.84	8.23007	3.69172	6.4769	FN3_vs_FN8_peak_172	-5168	supercont10.1	NCU01865	hypothetical protein	2212304	2212306	+	2214351	2214353	2684	supercont10.1	NCU01863	hypothetical protein	2222205	2222207	+	2223001	2223003
supercont10.1	2244576	2246378	1803	2244816	75.4	30.1629	5.09318	27.6355	FN3_vs_FN8_peak_173	-1154	supercont10.1	NCU01856	transcriptional activator hac1	2243662	2243664	-	2241860	2241862	2450	supercont10.1	NCU11467	hypothetical protein	2247567	2247569	-	2247264	2247266
supercont10.1	2247987	2248647	661	2248524	27.02	8.2331	3.33585	6.47953	FN3_vs_FN8_peak_174	-957	supercont10.1	NCU11467	hypothetical protein	2247567	2247569	-	2247264	2247266	975	supercont10.1	NCU01855	hypothetical protein	2250242	2250244	-	2249497	2249499
supercont10.1	2250472	2251537	1066	2250657	21.79	6.31426	3.2191	4.6905	FN3_vs_FN8_peak_175	-415	supercont10.1	NCU01855	hypothetical protein	2250242	2250244	-	2249497	2249499	1101	supercont10.1	NCU01854	hypothetical protein	2251758	2251760	+	2252823	2252825
supercont10.1	2252689	2253266	578	2253032	44.45	18.8305	5.05046	16.6136	FN3_vs_FN8_peak_176	-207	supercont10.1	NCU01854	hypothetical protein	2251758	2251760	+	2252823	2252825	3695	supercont10.1	NCU01853	choline dehydrogenase	2256727	2256729	+	2259388	2259390
supercont10.1	2262720	2263321	602	2263142	23.1	4.6105	2.40987	3.11594	FN3_vs_FN8_peak_177	-378	supercont10.1	NCU01851	hypothetical protein	2262764	2262766	-	2262034	2262036	679	supercont10.1	NCU01850	peroxisomal membrane protein pex16	2263821	2263823	+	2264999	2265001
supercont10.1	2432855	2434913	2059	2433956	134.67	104.284	13.301	100.49	FN3_vs_FN8_peak_178	-520	supercont10.1	NCU02474	translocase of outer mitochondrial membrane 5	2433436	2433438	-	2433044	2433046	984	supercont10.1	NCU02475	glycine dehydrogenase	2434940	2434942	+	2438370	2438372
supercont10.1	2453097	2453362	266	2453209	18.74	5.11928	2.97296	3.58267	FN3_vs_FN8_peak_179	-1741	supercont10.1	NCU02478	alpha-1,3-glucan synthase Ags2	2451468	2451470	-	2444043	2444045	3010	supercont10.1	NCU02479	glutamine synthetase	2457868	2457870	-	2456217	2456219
supercont10.1	2458417	2459335	919	2459076	37.92	6.33454	2.4323	4.7095	FN3_vs_FN8_peak_180	-1208	supercont10.1	NCU02479	glutamine synthetase	2457868	2457870	-	2456217	2456219	507	supercont10.1	NCU02480	short-chain dehydrogenase/reductase	2459583	2459585	+	2460601	2460603
supercont10.1	2477584	2478074	491	2477682	15.69	3.80273	2.61536	2.38028	FN3_vs_FN8_peak_181	-6479	supercont10.1	NCU02483	hypothetical protein	2470348	2470350	+	2471201	2471203	829	supercont10.1	NCU02485	hypothetical protein	2478511	2478513	+	2480613	2480615
supercont10.1	2500180	2501145	966	2500811	24.41	9.15568	3.98127	7.34846	FN3_vs_FN8_peak_182	-674	supercont10.1	NCU02491	DNAJ domain-containing protein	2500137	2500139	-	2499041	2499043	1539	supercont10.1	NCU02492	hypothetical protein	2502350	2502352	+	2503154	2503156
supercont10.1	2516294	2517019	726	2516927	22.23	7.66119	3.5734	5.94322	FN3_vs_FN8_peak_183	-816	supercont10.1	NCU02495	CwfJ domain-containing protein	2516111	2516113	-	2514395	2514397	861	supercont10.1	NCU02496	M-phase inducer phosphatase 3	2519190	2519192	-	2517786	2517788
supercont10.1	2520525	2521685	1161	2521230	78.01	60.2454	11.9716	57.173	FN3_vs_FN8_peak_184	-2040	supercont10.1	NCU02496	M-phase inducer phosphatase 3	2519190	2519192	-	2517786	2517788	1476	supercont10.1	NCU02497	hypothetical protein	2522706	2522708	+	2525831	2525833
supercont10.1	2535780	2537309	1530	2536136	50.12	23.5351	5.67998	21.1776	FN3_vs_FN8_peak_185	-244	supercont10.1	NCU02501	hypothetical protein	2535892	2535894	-	2534742	2534744	1293	supercont10.1	NCU02502	S-adenosyl-methionine-sterol-C	2537429	2537431	+	2538593	2538595
supercont10.1	2542602	2544330	1729	2543305	81.5	65.0515	12.928	61.8874	FN3_vs_FN8_peak_186	-191	supercont10.1	NCU02504	DUF1640 domain-containing protein	2543114	2543116	-	2542196	2542198	2157	supercont10.1	NCU02505	succinate	2550407	2550409	-	2545460	2545462
supercont10.1	2551060	2552041	982	2551811	25.28	8.87152	3.75398	7.07881	FN3_vs_FN8_peak_187	-1404	supercont10.1	NCU02505	succinate	2550407	2550409	-	2545460	2545462	2919	supercont10.1	NCU02507	hypothetical protein	2555676	2555678	-	2554728	2554730
supercont10.1	2552325	2555082	2758	2553564	93.7	75.4676	13.5289	72.1377	FN3_vs_FN8_peak_188	-3157	supercont10.1	NCU02505	succinate	2550407	2550409	-	2545460	2545462	1166	supercont10.1	NCU02507	hypothetical protein	2555676	2555678	-	2554728	2554730
supercont10.1	2573477	2573700	224	2573576	16.13	4.31245	2.68365	2.8389	FN3_vs_FN8_peak_189	-2455	supercont10.1	NCU02512	hypothetical protein	2571121	2571123	-	2569303	2569305	4030	supercont10.1	NCU02513	YjeF domain-containing protein	2579032	2579034	-	2577604	2577606
supercont10.1	2582605	2584252	1648	2583257	112.88	101.881	17.1504	98.1357	FN3_vs_FN8_peak_190	-623	supercont10.1	NCU02514	ATPase-1	2582634	2582636	-	2580026	2580028	1523	supercont10.1	NCU02515	dipeptidyl aminopeptidase	2584780	2584782	+	2587528	2587530
supercont10.1	2591469	2592477	1009	2591903	48.81	29.2579	7.80584	26.7485	FN3_vs_FN8_peak_191	-1443	supercont10.1	NCU11472	hypothetical protein	2590460	2590462	-	2589778	2589780	67	supercont10.1	NCU02517	hypothetical protein	2592426	2592428	-	2591968	2591970
supercont10.1	2608741	2609187	447	2609042	18.3	5.09818	2.8986	3.5626	FN3_vs_FN8_peak_192	-578	supercont10.1	NCU02522	hypothetical protein	2606824	2606826	+	2608462	2608464	6326	supercont10.1	NCU02524	rho GAP domain-containing protein	2615368	2615370	+	2620293	2620295
supercont10.1	2613829	2614403	575	2614284	20.05	5.83711	3.00685	4.24743	FN3_vs_FN8_peak_193	-3953	supercont10.1	NCU02523	hypothetical protein	2609022	2609024	+	2610329	2610331	1084	supercont10.1	NCU02524	rho GAP domain-containing protein	2615368	2615370	+	2620293	2620295
supercont10.1	2628515	2628799	285	2628681	27.02	7.53378	3.11346	5.82588	FN3_vs_FN8_peak_194	-1057	supercont10.1	NCU02526	hypothetical protein	2627624	2627626	-	2626778	2626780	2109	supercont10.1	NCU11473	hypothetical protein	2630790	2630792	+	2631155	2631157
supercont10.1	2673781	2674161	381	2673970	21.79	7.19399	3.5715	5.50111	FN3_vs_FN8_peak_195	-520	supercont10.1	NCU02541	oligosaccharyltransferase alpha subunit	2673450	2673452	-	2671834	2671836	1106	supercont10.1	NCU02542	hexokinase	2675076	2675078	+	2678178	2678180
supercont10.1	2676129	2676356	228	2676275	17	4.31245	2.82024	2.8389	FN3_vs_FN8_peak_196	-2825	supercont10.1	NCU02541	oligosaccharyltransferase alpha subunit	2673450	2673452	-	2671834	2671836	179	supercont10.1	NCU02542	hexokinase	2676454	2676456	+	2678178	2678180
supercont10.1	2694057	2694418	362	2694306	18.3	5.16179	2.92495	3.62313	FN3_vs_FN8_peak_197	-706	supercont10.1	NCU02548	hypothetical protein	2693600	2693602	-	2692505	2692507	408	supercont10.1	NCU02549	processing enhancing protein	2696563	2696565	-	2694712	2694714
supercont10.1	2695713	2697611	1899	2696707	115.49	108.063	18.2551	104.195	FN3_vs_FN8_peak_198	-144	supercont10.1	NCU02549	processing enhancing protein	2696563	2696565	-	2694712	2694714	1139	supercont10.1	NCU02550	alpha-galactosidase	2697846	2697848	+	2700708	2700710
supercont10.1	2728421	2728804	384	2728687	17.87	3.58795	2.41908	2.1958	FN3_vs_FN8_peak_199	-3737	supercont10.1	NCU02556	hypothetical protein	2721798	2721800	+	2724948	2724950	3168	supercont10.1	NCU02558	MADS-box MEF2 type transcription factor	2731855	2731857	+	2733863	2733865
supercont10.1	2728994	2730614	1621	2729745	46.2	24.2398	6.37803	21.8637	FN3_vs_FN8_peak_200	-4795	supercont10.1	NCU02556	hypothetical protein	2721798	2721800	+	2724948	2724950	2110	supercont10.1	NCU02558	MADS-box MEF2 type transcription factor	2731855	2731857	+	2733863	2733865
supercont10.1	2735207	2736367	1161	2735705	73.22	53.5099	10.9145	50.5493	FN3_vs_FN8_peak_201	-282	supercont10.1	NCU02559	hypothetical protein	2735423	2735425	-	2734447	2734449	303	supercont10.1	NCU02560	hypothetical protein	2736008	2736010	+	2737230	2737232
supercont10.1	2737164	2737548	385	2737363	27.46	10.8745	4.31166	8.98092	FN3_vs_FN8_peak_202	-131	supercont10.1	NCU02560	hypothetical protein	2736008	2736010	+	2737230	2737232	712	supercont10.1	NCU02561	hypothetical protein	2738075	2738077	+	2739145	2739147
supercont10.1	2747395	2747841	447	2747514	16.13	3.01855	2.14069	1.67863	FN3_vs_FN8_peak_203	-168	supercont10.1	NCU02564	cysteine synthase 2	2747346	2747348	-	2745978	2745980	690	supercont10.1	NCU02565	hypothetical protein	2748204	2748206	+	2749972	2749974
supercont10.1	2753743	2754913	1171	2754365	47.94	14.3836	3.76467	12.3305	FN3_vs_FN8_peak_204	-470	supercont10.1	NCU02566	alanyl-tRNA synthetase	2753895	2753897	-	2750487	2750489	431	supercont10.1	NCU02567	hypothetical protein	2754796	2754798	+	2755783	2755785
supercont10.1	2777006	2777621	616	2777199	26.59	8.13604	3.44816	6.38797	FN3_vs_FN8_peak_205	-753	supercont10.1	NCU02573	FAM96B	2776446	2776448	-	2775687	2775689	2679	supercont10.1	NCU02575	hypothetical protein	2779878	2779880	+	2780833	2780835
supercont10.1	2778368	2781672	3305	2780757	33.99	10.8469	3.80373	8.95433	FN3_vs_FN8_peak_206	-2876	supercont10.1	NCU02574	hypothetical protein	2777124	2777126	+	2777879	2777881	1580	supercont10.1	NCU02576	C6 finger domain-containing protein	2782337	2782339	+	2785574	2785576
supercont10.1	2794621	2795041	421	2794833	21.36	7.19399	3.5032	5.50111	FN3_vs_FN8_peak_207	-636	supercont10.1	NCU02578	paired amphipathic helix protein Sin3a	2794197	2794199	-	2789267	2789269	664	supercont10.1	NCU02579	FAS1 domain-containing protein	2796398	2796400	-	2795495	2795497
supercont10.1	2796992	2797370	379	2797311	17	4.31245	2.82024	2.8389	FN3_vs_FN8_peak_208	-913	supercont10.1	NCU02579	FAS1 domain-containing protein	2796398	2796400	-	2795495	2795497	1466	supercont10.1	NCU02580	fumarate reductase Osm1	2798777	2798779	+	2800812	2800814
supercont10.1	2797632	2797873	242	2797716	19.18	5.28566	2.88233	3.73887	FN3_vs_FN8_peak_209	-1318	supercont10.1	NCU02579	FAS1 domain-containing protein	2796398	2796400	-	2795495	2795497	1061	supercont10.1	NCU02580	fumarate reductase Osm1	2798777	2798779	+	2800812	2800814
supercont10.1	2804019	2804933	915	2804267	29.64	11.5922	4.37658	9.65818	FN3_vs_FN8_peak_210	-3453	supercont10.1	NCU02580	fumarate reductase Osm1	2798777	2798779	+	2800812	2800814	1169	supercont10.1	NCU02582	sorbose-resistant-4	2805436	2805438	+	2807467	2807469
supercont10.1	2873403	2873943	541	2873565	25.28	9.42106	3.95751	7.59931	FN3_vs_FN8_peak_211	-279	supercont10.1	NCU02603	oxidoreductase	2873286	2873288	-	2871942	2871944	642	supercont10.1	NCU02604	hypothetical protein	2877237	2877239	-	2874205	2874207
supercont10.1	2881999	2882517	519	2882233	25.71	7.08235	3.1802	5.40219	FN3_vs_FN8_peak_212	-4178	supercont10.1	NCU02605	DNA-directed RNA polymerase I/II/III subunit 10	2877614	2877616	+	2878053	2878055	1014	supercont10.1	NCU02606	hypothetical protein	2883247	2883249	+	2885747	2885749
supercont10.1	2895368	2895875	508	2895745	24.84	7.54238	3.43644	5.83435	FN3_vs_FN8_peak_213	-5446	supercont10.1	NCU02608	hypothetical protein	2889011	2889013	+	2890297	2890299	3160	supercont10.1	NCU02609	hypothetical protein	2898905	2898907	+	2901354	2901356
supercont10.1	2896761	2896973	213	2896877	18.3	4.24471	2.55352	2.78868	FN3_vs_FN8_peak_214	-6578	supercont10.1	NCU02608	hypothetical protein	2889011	2889013	+	2890297	2890299	2028	supercont10.1	NCU02609	hypothetical protein	2898905	2898907	+	2901354	2901356
supercont10.1	2897462	2897798	337	2897689	17.43	3.95072	2.51131	2.5172	FN3_vs_FN8_peak_215	-7390	supercont10.1	NCU02608	hypothetical protein	2889011	2889013	+	2890297	2890299	1216	supercont10.1	NCU02609	hypothetical protein	2898905	2898907	+	2901354	2901356
supercont10.1	2923878	2924167	290	2924029	30.07	11.6068	4.19891	9.67187	FN3_vs_FN8_peak_216	-2764	supercont10.1	NCU02614	peptidyl-prolyl cis-trans isomerase H	2921265	2921267	-	2919981	2919983	2007	supercont10.1	NCU02616	WD-repeat containing protein slp1	2927920	2927922	-	2926034	2926036
supercont10.1	2946757	2946991	235	2946886	22.23	7.09887	3.35651	5.41645	FN3_vs_FN8_peak_217	-311	supercont10.1	NCU02621	C2H2 transcription factor	2946575	2946577	-	2944079	2944081	3959	supercont10.1	NCU02622	hypothetical protein	2950845	2950847	+	2952480	2952482
supercont10.1	2947209	2947490	282	2947329	22.66	6.7045	3.26836	5.04499	FN3_vs_FN8_peak_218	-754	supercont10.1	NCU02621	C2H2 transcription factor	2946575	2946577	-	2944079	2944081	3516	supercont10.1	NCU02622	hypothetical protein	2950845	2950847	+	2952480	2952482
supercont10.1	2949742	2950012	271	2949932	21.36	4.24646	2.40381	2.79035	FN3_vs_FN8_peak_219	-3357	supercont10.1	NCU02621	C2H2 transcription factor	2946575	2946577	-	2944079	2944081	913	supercont10.1	NCU02622	hypothetical protein	2950845	2950847	+	2952480	2952482
supercont10.1	2950453	2952350	1898	2951478	72.78	16.0724	3.07428	13.9535	FN3_vs_FN8_peak_220	-4903	supercont10.1	NCU02621	C2H2 transcription factor	2946575	2946577	-	2944079	2944081	3294	supercont10.1	NCU02623	mitochondrial hypoxia responsive domain-containing protein	2954772	2954774	+	2955594	2955596
supercont10.1	2952457	2954667	2211	2954232	120.29	49.9579	5.51308	47.0573	FN3_vs_FN8_peak_221	-1750	supercont10.1	NCU02622	hypothetical protein	2950845	2950847	+	2952480	2952482	540	supercont10.1	NCU02623	mitochondrial hypoxia responsive domain-containing protein	2954772	2954774	+	2955594	2955596
supercont10.1	2959304	2960410	1107	2959776	54.04	22.3616	5.00384	20.0355	FN3_vs_FN8_peak_222	-557	supercont10.1	NCU02624	cytochrome P450 51	2959219	2959221	-	2957492	2957494	1267	supercont10.1	NCU02625	hypothetical protein	2962832	2962834	-	2961041	2961043
supercont10.1	2964376	2965304	929	2965001	24.41	6.96909	3.17577	5.2972	FN3_vs_FN8_peak_223	-2169	supercont10.1	NCU02625	hypothetical protein	2962832	2962834	-	2961041	2961043	2491	supercont10.1	NCU02626	kinesin	2970569	2970571	-	2967490	2967492
supercont10.1	2977806	2979142	1337	2978115	47.07	9.23265	2.6705	7.42119	FN3_vs_FN8_peak_224	-1343	supercont10.1	NCU02627	hypothetical protein	2976772	2976774	-	2975316	2975318	3829	supercont10.1	NCU02628	hypothetical protein	2981944	2981946	+	2985427	2985429
supercont10.1	2988876	2989255	380	2989073	24.41	9.15568	3.98127	7.34846	FN3_vs_FN8_peak_225	-549	supercont10.1	NCU02629	bifunctional purine biosynthesis protein	2988524	2988526	-	2986585	2986587	1341	supercont10.1	NCU02630	heat shock protein 78	2992842	2992844	-	2990412	2990414
supercont10.1	3016456	3016738	283	3016605	29.2	6.78065	2.79632	5.11794	FN3_vs_FN8_peak_226	-310	supercont10.1	NCU02638	hypothetical protein	3015960	3015962	+	3016293	3016295	5489	supercont10.1	NCU02639	argininosuccinate synthase	3023843	3023845	-	3022092	3022094
supercont10.1	3016948	3017720	773	3017581	46.63	10.4898	2.97708	8.61634	FN3_vs_FN8_peak_227	-1286	supercont10.1	NCU02638	hypothetical protein	3015960	3015962	+	3016293	3016295	4513	supercont10.1	NCU02639	argininosuccinate synthase	3023843	3023845	-	3022092	3022094
supercont10.1	3017825	3019212	1388	3018894	44.02	4.94771	1.95732	3.42004	FN3_vs_FN8_peak_228	-2599	supercont10.1	NCU02638	hypothetical protein	3015960	3015962	+	3016293	3016295	3200	supercont10.1	NCU02639	argininosuccinate synthase	3023843	3023845	-	3022092	3022094
supercont10.1	3019414	3019782	369	3019635	33.99	4.87596	2.21483	3.3542	FN3_vs_FN8_peak_229	-3340	supercont10.1	NCU02638	hypothetical protein	3015960	3015962	+	3016293	3016295	2459	supercont10.1	NCU02639	argininosuccinate synthase	3023843	3023845	-	3022092	3022094
supercont10.1	3020865	3021359	495	3020984	24.84	3.70177	2.1535	2.30044	FN3_vs_FN8_peak_230	-4689	supercont10.1	NCU02638	hypothetical protein	3015960	3015962	+	3016293	3016295	1110	supercont10.1	NCU02639	argininosuccinate synthase	3023843	3023845	-	3022092	3022094
supercont10.1	3032584	3032944	361	3032638	20.05	4.49458	2.50571	3.00707	FN3_vs_FN8_peak_231	-5591	supercont10.1	NCU02641	hypothetical protein	3025664	3025666	+	3027045	3027047	8004	supercont10.1	NCU02643	hypothetical protein	3041682	3041684	-	3040640	3040642
supercont10.1	3033128	3034022	895	3033930	31.38	4.59066	2.15863	3.09883	FN3_vs_FN8_peak_232	-6883	supercont10.1	NCU02641	hypothetical protein	3025664	3025666	+	3027045	3027047	6712	supercont10.1	NCU02643	hypothetical protein	3041682	3041684	-	3040640	3040642
supercont10.1	3034526	3034960	435	3034904	27.46	6.51537	2.8457	4.87584	FN3_vs_FN8_peak_233	-7857	supercont10.1	NCU02641	hypothetical protein	3025664	3025666	+	3027045	3027047	5738	supercont10.1	NCU02643	hypothetical protein	3041682	3041684	-	3040640	3040642
supercont10.1	3035561	3036326	766	3036100	34.87	6.78946	2.63721	5.12657	FN3_vs_FN8_peak_234	-9053	supercont10.1	NCU02641	hypothetical protein	3025664	3025666	+	3027045	3027047	4542	supercont10.1	NCU02643	hypothetical protein	3041682	3041684	-	3040640	3040642
supercont10.1	3041881	3042342	462	3042217	38.79	14.8118	4.52141	12.7456	FN3_vs_FN8_peak_235	-535	supercont10.1	NCU02643	hypothetical protein	3041682	3041684	-	3040640	3040642	2287	supercont10.1	NCU02644	hypothetical protein	3044504	3044506	+	3045983	3045985
supercont10.1	3042530	3044133	1604	3042747	35.74	15.2455	4.96455	13.1604	FN3_vs_FN8_peak_236	-1065	supercont10.1	NCU02643	hypothetical protein	3041682	3041684	-	3040640	3040642	1757	supercont10.1	NCU02644	hypothetical protein	3044504	3044506	+	3045983	3045985
supercont10.1	3094441	3094694	254	3094530	20.48	5.41169	2.90321	3.84846	FN3_vs_FN8_peak_237	-726	supercont10.1	NCU02657	ethionine resistant-1	3093804	3093806	-	3092487	3092489	1092	supercont10.1	NCU02658	ATP binding protein	3095622	3095624	+	3096593	3096595
supercont10.1	3094809	3095036	228	3094958	18.3	4.75456	2.75781	3.25014	FN3_vs_FN8_peak_238	-1154	supercont10.1	NCU02657	ethionine resistant-1	3093804	3093806	-	3092487	3092489	664	supercont10.1	NCU02658	ATP binding protein	3095622	3095624	+	3096593	3096595
supercont10.1	3100634	3100955	322	3100761	16.56	3.01855	2.19517	1.67863	FN3_vs_FN8_peak_239	-752	supercont10.1	NCU02660	DUF962 domain-containing protein	3100009	3100011	-	3099220	3099222	714	supercont10.1	NCU02661	DNA-directed RNA polymerase II polypeptide	3101475	3101477	+	3102199	3102201
supercont10.1	3124087	3125840	1754	3125071	114.62	97.0595	15.2134	93.4098	FN3_vs_FN8_peak_240	-234	supercont10.1	NCU02665	diacylglycerol O-acyltransferase	3124837	3124839	-	3122315	3122317	1200	supercont10.1	NCU02666	NSDC	3128690	3128692	-	3126269	3126271
supercont10.1	3128851	3132991	4141	3129876	67.55	22.8287	4.28455	20.4881	FN3_vs_FN8_peak_241	-403	supercont10.1	NCU11482	hypothetical protein	3129473	3129475	-	3129137	3129139	4172	supercont10.1	NCU02668	cell wall synthesis protein-Penicillium chrysogenum	3134048	3134050	+	3135442	3135444
supercont10.1	3148724	3156265	7542	3150880	128.57	48.1273	4.9834	45.2547	FN3_vs_FN8_peak_242	-2551	supercont10.1	NCU02671	cutinase G-box binding protein	3148329	3148331	-	3146309	3146311	195	supercont10.1	NCU02672	hypothetical protein	3151075	3151077	+	3151652	3151654
supercont10.1	3159854	3160094	241	3159995	24.84	5.58332	2.75501	4.00979	FN3_vs_FN8_peak_243	-3148	supercont10.1	NCU11483	hypothetical protein	3156260	3156262	+	3156845	3156847	2819	supercont10.1	NCU02674	hypothetical protein	3165311	3165313	-	3162812	3162814
supercont10.1	3160231	3160711	481	3160441	21.79	5.26835	2.8207	3.72439	FN3_vs_FN8_peak_244	-3594	supercont10.1	NCU11483	hypothetical protein	3156260	3156262	+	3156845	3156847	2373	supercont10.1	NCU02674	hypothetical protein	3165311	3165313	-	3162812	3162814
supercont10.1	3169595	3170322	728	3169773	26.15	6.0158	2.71495	4.40622	FN3_vs_FN8_peak_245	-1305	supercont10.1	NCU02676	hypothetical protein	3168468	3168470	-	3167264	3167266	1065	supercont10.1	NCU02677	arginine-3	3170838	3170840	+	3174505	3174507
supercont10.1	3205610	3206252	643	3205980	21.36	7.19399	3.5032	5.50111	FN3_vs_FN8_peak_246	-480	supercont10.1	NCU02687	activator 1 41 kDa subunit	3205500	3205502	-	3204182	3204184	1157	supercont10.1	NCU02688	ubiquitin-conjugating enzyme E2Z	3207137	3207139	+	3208963	3208965
supercont10.1	3226652	3227244	593	3226832	17.87	2.79744	2.09654	1.49901	FN3_vs_FN8_peak_247	-305	supercont10.1	NCU02693	C-3 sterol dehydrogenase/C-4 decarboxylase	3226527	3226529	-	3225335	3225337	883	supercont10.1	NCU02694	hypothetical protein	3227715	3227717	+	3229527	3229529
supercont10.1	3249297	3251367	2071	3249721	96.32	55.6936	8.10977	52.7008	FN3_vs_FN8_peak_248	-623	supercont10.1	NCU02701	dipeptidyl peptidase	3249098	3249100	-	3246525	3246527	5506	supercont10.1	NCU02702	glucokinase	3255227	3255229	+	3255997	3255999
supercont10.1	3251610	3252376	767	3252242	29.64	11.0487	4.18526	9.14477	FN3_vs_FN8_peak_249	-3144	supercont10.1	NCU02701	dipeptidyl peptidase	3249098	3249100	-	3246525	3246527	2985	supercont10.1	NCU02702	glucokinase	3255227	3255229	+	3255997	3255999
supercont10.1	3252575	3252830	256	3252789	23.1	4.6105	2.40987	3.11594	FN3_vs_FN8_peak_250	-3691	supercont10.1	NCU02701	dipeptidyl peptidase	3249098	3249100	-	3246525	3246527	2438	supercont10.1	NCU02702	glucokinase	3255227	3255229	+	3255997	3255999
supercont10.1	3253107	3253452	346	3253302	30.51	4.22237	2.10052	2.76957	FN3_vs_FN8_peak_251	-4204	supercont10.1	NCU02701	dipeptidyl peptidase	3249098	3249100	-	3246525	3246527	1925	supercont10.1	NCU02702	glucokinase	3255227	3255229	+	3255997	3255999
supercont10.1	3253633	3254369	737	3254002	23.97	5.42882	2.77449	3.86286	FN3_vs_FN8_peak_252	-4904	supercont10.1	NCU02701	dipeptidyl peptidase	3249098	3249100	-	3246525	3246527	1225	supercont10.1	NCU02702	glucokinase	3255227	3255229	+	3255997	3255999
supercont10.1	3267711	3268149	439	3267849	24.41	9.15568	3.98127	7.34846	FN3_vs_FN8_peak_253	-163	supercont10.1	NCU02707	60S ribosomal protein L6	3267686	3267688	-	3266756	3266758	193	supercont10.1	NCU10498	60S ribosomal protein L35	3268042	3268044	+	3268858	3268860
supercont10.1	3286906	3287496	591	3287148	18.74	3.88655	2.46756	2.45786	FN3_vs_FN8_peak_254	-1161	supercont10.1	NCU02713	conidial separation-1	3285987	3285989	-	3285126	3285128	11637	supercont10.1	NCU02716	pre-mRNA splicing factor	3300718	3300720	-	3298783	3298785
supercont10.1	3294081	3294444	364	3294338	23.97	6.19868	3.04517	4.58009	FN3_vs_FN8_peak_255	-8351	supercont10.1	NCU02713	conidial separation-1	3285987	3285989	-	3285126	3285128	4447	supercont10.1	NCU02716	pre-mRNA splicing factor	3300718	3300720	-	3298783	3298785
supercont10.1	3315985	3316678	694	3316557	21.79	6.6253	3.34182	4.96972	FN3_vs_FN8_peak_256	-1501	supercont10.1	NCU02720	hypothetical protein	3315056	3315058	-	3312110	3312112	2864	supercont10.1	NCU02721	hypothetical protein	3320556	3320558	-	3319419	3319421
supercont10.1	3316869	3319437	2569	3317895	118.54	106.73	17.0778	102.888	FN3_vs_FN8_peak_257	-2839	supercont10.1	NCU02720	hypothetical protein	3315056	3315058	-	3312110	3312112	1526	supercont10.1	NCU02721	hypothetical protein	3320556	3320558	-	3319419	3319421
supercont10.1	3342033	3342741	709	3342326	53.17	30.8165	7.40036	28.2733	FN3_vs_FN8_peak_258	-278	supercont10.1	NCU02727	glycine cleavage system T protein	3342048	3342050	-	3340617	3340619	221	supercont10.1	NCU02728	pre-mRNA splicing factor ATP-dependent RNA helicase prp16	3345560	3345562	-	3342545	3342547
supercont10.1	3356608	3357223	616	3356845	45.76	24.4923	6.68023	22.1079	FN3_vs_FN8_peak_259	-1048	supercont10.1	NCU02731	hypothetical protein	3354332	3354334	+	3355795	3355797	2005	supercont10.1	NCU02732	hypothetical protein	3358850	3358852	+	3360563	3360565
supercont10.1	3357504	3357770	267	3357669	21.36	6.65	3.28756	4.99275	FN3_vs_FN8_peak_260	-1872	supercont10.1	NCU02731	hypothetical protein	3354332	3354334	+	3355795	3355797	1181	supercont10.1	NCU02732	hypothetical protein	3358850	3358852	+	3360563	3360565
supercont10.1	3389630	3390144	515	3389842	29.64	12.4395	4.68442	10.468	FN3_vs_FN8_peak_261	-549	supercont10.1	NCU02740	hypothetical protein	3388258	3388260	+	3389291	3389293	492	supercont10.1	NCU02741	MEI3	3390334	3390336	+	3391526	3391528
supercont10.1	3527207	3529922	2716	3528875	125.52	121.6	19.8259	117.45	FN3_vs_FN8_peak_262	-5	supercont10.1	NCU09376	hypothetical protein	3527701	3527703	+	3528868	3528870	1473	supercont10.1	NCU09375	hypothetical protein	3530348	3530350	+	3531303	3531305
supercont10.1	3536253	3536633	381	3536359	23.1	7.60524	3.44267	5.89056	FN3_vs_FN8_peak_263	-1004	supercont10.1	NCU09374	integral membrane protein	3535355	3535357	-	3531983	3531985	1443	supercont10.1	NCU09373	hypothetical protein	3540354	3540356	-	3537800	3537802
supercont10.1	3542764	3543254	491	3543036	27.89	11.2677	4.52764	9.34856	FN3_vs_FN8_peak_264	-1245	supercont10.1	NCU09372	hypothetical protein	3541791	3541793	-	3541003	3541005	1217	supercont10.1	NCU09371	6,7-dimethyl-8-ribityllumazine synthase	3544253	3544255	+	3545113	3545115
supercont10.1	3576502	3577011	510	3576773	17.87	4.84581	2.95684	3.32478	FN3_vs_FN8_peak_265	-1192	supercont10.1	NCU09367	phosphatidylinositol 3-kinase 3	3575581	3575583	-	3569437	3569439	586	supercont10.1	NCU09366	proteasome component C5	3577359	3577361	+	3578232	3578234
supercont10.1	3711909	3712420	512	3712241	26.59	9.08135	3.77881	7.28159	FN3_vs_FN8_peak_266	-255	supercont10.1	NCU11487	oligoribonuclease	3711986	3711988	-	3711314	3711316	284	supercont10.1	NCU10059	streptomycin biosynthesis protein StrI	3712525	3712527	+	3714200	3714202
supercont10.1	4104493	4104728	236	4104622	19.61	3.59698	2.29024	2.20162	FN3_vs_FN8_peak_267	-517	supercont10.1	NCU09804	C6 transcription factor	4101649	4101651	+	4104103	4104105	714	supercont10.1	NCU09805	alpha-amylase	4105336	4105338	+	4108494	4108496
supercont10.1	4147141	4147828	688	4147575	67.99	48.9954	10.8109	46.1078	FN3_vs_FN8_peak_268	-249	supercont10.1	NCU09816	cytochrome-1	4147326	4147328	-	4145880	4145882	805	supercont10.1	NCU09817	DAHP synthase	4149763	4149765	-	4148378	4148380
supercont10.1	4150597	4151341	745	4151169	27.46	7.53378	3.16189	5.82588	FN3_vs_FN8_peak_269	-1406	supercont10.1	NCU09817	DAHP synthase	4149763	4149765	-	4148378	4148380	138	supercont10.1	NCU09818	integral membrane protein	4152179	4152181	-	4151305	4151307
supercont10.1	4195917	4197410	1494	4196959	27.89	10.9451	4.40439	9.04535	FN3_vs_FN8_peak_270	-34871	supercont10.1	NCU09821	oxidoreductase	4162088	4162090	-	4161108	4161110	1384	supercont10.1	NCU09333	zinc finger transcription factor ace1	4198343	4198345	+	4200665	4200667
supercont10.1	4206655	4207149	495	4206876	27.89	11.2677	4.52764	9.34856	FN3_vs_FN8_peak_271	-1171	supercont10.1	NCU09332	mannosyltransferase PMTI	4205705	4205707	-	4203247	4203249	158	supercont10.1	NCU09331	HMF1	4207034	4207036	+	4207653	4207655
supercont10.1	4214473	4214856	384	4214669	27.46	8.74288	3.55712	6.95666	FN3_vs_FN8_peak_272	-2375	supercont10.1	NCU09329	hypothetical protein	4212294	4212296	-	4211325	4211327	1962	supercont10.1	NCU09328	hypothetical protein	4216631	4216633	+	4218401	4218403
supercont10.1	4222879	4224101	1223	4223156	32.25	11.9912	4.15638	10.0423	FN3_vs_FN8_peak_273	-766	supercont10.1	NCU09327	protein phosphatase	4222390	4222392	-	4219039	4219041	1910	supercont10.1	NCU11491	hypothetical protein	4225066	4225068	+	4225378	4225380
supercont10.1	4234142	4234368	227	4234277	19.61	5.86142	3.18088	4.27068	FN3_vs_FN8_peak_274	-617	supercont10.1	NCU09325	WD domain-containing protein	4233660	4233662	-	4231314	4231316	3060	supercont10.1	NCU09324	chitin synthase 4	4241113	4241115	-	4237335	4237337
supercont10.1	4242081	4243616	1536	4243263	74.09	50.7558	9.88029	47.8404	FN3_vs_FN8_peak_275	-2150	supercont10.1	NCU09324	chitin synthase 4	4241113	4241115	-	4237335	4237337	1611	supercont10.1	NCU11492	hypothetical protein	4245385	4245387	-	4244872	4244874
supercont10.1	4243764	4244316	553	4244193	21.79	3.75708	2.27912	2.34695	FN3_vs_FN8_peak_276	-348	supercont10.1	NCU09323	hypothetical protein	4243845	4243847	-	4242903	4242905	681	supercont10.1	NCU11492	hypothetical protein	4245385	4245387	-	4244872	4244874
supercont10.1	4244561	4245016	456	4244593	22.23	4.17504	2.32271	2.72609	FN3_vs_FN8_peak_277	-748	supercont10.1	NCU09323	hypothetical protein	4243845	4243847	-	4242903	4242905	281	supercont10.1	NCU11492	hypothetical protein	4245385	4245387	-	4244872	4244874
supercont10.1	4245257	4245475	219	4245329	13.51	2.80204	2.24622	1.50185	FN3_vs_FN8_peak_278	-1484	supercont10.1	NCU09323	hypothetical protein	4243845	4243847	-	4242903	4242905	2930	supercont10.1	NCU09322	chitin synthase activator	4248259	4248261	+	4250621	4250623
supercont10.1	4246338	4246791	454	4246650	20.05	6.45143	3.24814	4.81643	FN3_vs_FN8_peak_279	-1265	supercont10.1	NCU11492	hypothetical protein	4245385	4245387	-	4244872	4244874	1609	supercont10.1	NCU09322	chitin synthase activator	4248259	4248261	+	4250621	4250623
supercont10.1	4252644	4254643	2000	4253432	139.03	105.44	12.7298	101.626	FN3_vs_FN8_peak_280	-2809	supercont10.1	NCU09322	chitin synthase activator	4248259	4248261	+	4250621	4250623	3226	supercont10.1	NCU09320	ATP phosphoribosyltransferase	4256658	4256660	+	4257923	4257925
supercont10.1	4255807	4256276	470	4256095	33.56	12.6807	4.31981	10.6992	FN3_vs_FN8_peak_281	-1729	supercont10.1	NCU09321	sucrose transporter	4254366	4254368	-	4252460	4252462	563	supercont10.1	NCU09320	ATP phosphoribosyltransferase	4256658	4256660	+	4257923	4257925
supercont10.1	4269241	4269959	719	4269536	38.79	8.34325	2.84203	6.58517	FN3_vs_FN8_peak_282	-688	supercont10.1	NCU09317	hypothetical protein	4266808	4266810	+	4268846	4268848	3681	supercont10.1	NCU09316	hypothetical protein	4273217	4273219	+	4275581	4275583
supercont10.1	4271365	4271933	569	4271767	31.38	5.90546	2.49072	4.31101	FN3_vs_FN8_peak_283	-2919	supercont10.1	NCU09317	hypothetical protein	4266808	4266810	+	4268846	4268848	1450	supercont10.1	NCU09316	hypothetical protein	4273217	4273219	+	4275581	4275583
supercont10.1	4278191	4278396	206	4278226	24.84	4.32837	2.34927	2.85293	FN3_vs_FN8_peak_284	-2643	supercont10.1	NCU09316	hypothetical protein	4273217	4273219	+	4275581	4275583	856	supercont10.1	NCU09315	nuclease-l	4279082	4279084	+	4281302	4281304
supercont10.1	4287679	4287899	221	4287795	20.92	4.83877	2.73995	3.32478	FN3_vs_FN8_peak_285	-650	supercont10.1	NCU09313	exocyst complex component Sec10	4287145	4287147	-	4284505	4284507	381	supercont10.1	NCU09312	di-trans,poly-cis-decaprenylcistransferase	4288176	4288178	+	4289312	4289314
supercont10.1	4290267	4290645	379	4290459	20.92	6.57666	3.43491	4.92334	FN3_vs_FN8_peak_286	-1145	supercont10.1	NCU09312	di-trans,poly-cis-decaprenylcistransferase	4288176	4288178	+	4289312	4289314	11052	supercont10.1	NCU09310	protein phosphatase type 1 complex subunit Hex2/Reg1	4301511	4301513	+	4303398	4303400
supercont10.1	4334800	4335497	698	4335092	60.58	29.3374	6.15797	26.826	FN3_vs_FN8_peak_287	-414	supercont10.1	NCU10069	hypothetical protein	4334678	4334680	-	4334397	4334399	23503	supercont10.1	NCU03055	alpha-1,6-mannosyltransferase subunit	4358595	4358597	+	4360078	4360080
supercont10.1	4402802	4403964	1163	4402979	43.58	13.2598	3.71521	11.2543	FN3_vs_FN8_peak_288	-523	supercont10.1	NCU03064	RSC complex subunit Rsc7	4402456	4402458	-	4399725	4399727	8446	supercont10.1	NCU03065	mitotic control protein dis3	4411425	4411427	+	4414377	4414379
supercont10.1	4406244	4407842	1599	4406984	33.99	8.66882	3.1813	6.88863	FN3_vs_FN8_peak_289	-4528	supercont10.1	NCU03064	RSC complex subunit Rsc7	4402456	4402458	-	4399725	4399727	4441	supercont10.1	NCU03065	mitotic control protein dis3	4411425	4411427	+	4414377	4414379
supercont10.1	4426729	4427936	1208	4427477	30.07	9.7939	3.61301	7.95744	FN3_vs_FN8_peak_290	-5389	supercont10.1	NCU03068	glycerol-3-phosphate phosphatase 1	4420123	4420125	+	4422086	4422088	8809	supercont10.1	NCU03070	hypothetical protein	4436286	4436288	+	4438304	4438306
supercont10.1	4432516	4432837	322	4432680	25.28	5.70292	2.68141	4.12248	FN3_vs_FN8_peak_291	-10592	supercont10.1	NCU03068	glycerol-3-phosphate phosphatase 1	4420123	4420125	+	4422086	4422088	3606	supercont10.1	NCU03070	hypothetical protein	4436286	4436288	+	4438304	4438306
supercont10.1	4433259	4433526	268	4433371	22.23	4.61962	2.47096	3.12452	FN3_vs_FN8_peak_292	-11283	supercont10.1	NCU03068	glycerol-3-phosphate phosphatase 1	4420123	4420125	+	4422086	4422088	2915	supercont10.1	NCU03070	hypothetical protein	4436286	4436288	+	4438304	4438306
supercont10.1	4449149	4449610	462	4449276	21.36	7.19399	3.5032	5.50111	FN3_vs_FN8_peak_293	-2157	supercont10.1	NCU03071	MAP kinase kinase kinase SskB	4447119	4447121	-	4442955	4442957	757	supercont10.1	NCU03072	hypothetical protein	4450033	4450035	+	4453483	4453485
supercont10.1	4466528	4466795	268	4466711	19.18	5.97892	3.16172	4.37168	FN3_vs_FN8_peak_294	-738	supercont10.1	NCU03076	delta-1-pyrroline-5-carboxylate dehydrogenase	4464052	4464054	+	4465971	4465973	594	supercont10.1	NCU03077	hypothetical protein	4467305	4467307	+	4468629	4468631
supercont10.1	4477179	4478006	828	4477559	33.12	15.8847	5.34719	13.7723	FN3_vs_FN8_peak_295	-1452	supercont10.1	NCU03079	hypothetical protein	4476107	4476109	-	4473286	4473288	325	supercont10.1	NCU03080	hypothetical protein	4479643	4479645	-	4477882	4477884
supercont10.1	4486669	4486986	318	4486814	19.18	4.35259	2.52204	2.8738	FN3_vs_FN8_peak_296	-374	supercont10.1	NCU11493	hypothetical protein	4486440	4486442	-	4485861	4485863	1917	supercont10.1	NCU03083	hypothetical protein	4490103	4490105	-	4488729	4488731
supercont10.1	4497901	4498139	239	4498061	18.74	5.40165	3.09343	3.83923	FN3_vs_FN8_peak_297	-493	supercont10.1	NCU11494	glutaredoxin domain-containing protein	4497568	4497570	-	4497183	4497185	152	supercont10.1	NCU03087	diploid state maintenance protein chpA	4498213	4498215	+	4499385	4499387
supercont10.1	4550629	4551203	575	4550973	36.17	9.23779	3.09779	7.42535	FN3_vs_FN8_peak_298	-608	supercont10.1	NCU03099	RNP domain-containing protein	4550365	4550367	-	4549006	4549008	2610	supercont10.1	NCU03100	6-phosphogluconate dehydrogenase	4553583	4553585	+	4555596	4555598
supercont10.1	4552676	4553123	448	4552771	17.87	3.44155	2.3586	2.05763	FN3_vs_FN8_peak_299	-2406	supercont10.1	NCU03099	RNP domain-containing protein	4550365	4550367	-	4549006	4549008	812	supercont10.1	NCU03100	6-phosphogluconate dehydrogenase	4553583	4553585	+	4555596	4555598
supercont10.1	4601024	4601626	603	4601458	26.15	10.548	4.25446	8.66671	FN3_vs_FN8_peak_300	-399	supercont10.1	NCU03112	NADH-cytochrome b5 reductase 2	4601059	4601061	-	4599700	4599702	749	supercont10.1	NCU03113	SH3 domain-containing protein	4603990	4603992	-	4602205	4602207
supercont10.1	4620819	4622052	1234	4621546	33.56	15.8847	5.41549	13.7723	FN3_vs_FN8_peak_301	-1426	supercont10.1	NCU03116	Ras GTPase activating protein	4620120	4620122	-	4614636	4614638	458	supercont10.1	NCU03117	inosine-5'-monophosphate dehydrogenase IMD2	4622004	4622006	+	4623827	4623829
supercont10.1	4626489	4628019	1531	4627225	48.38	29.2579	7.73755	26.7485	FN3_vs_FN8_peak_302	-917	supercont10.1	NCU03118	hypothetical protein	4626308	4626310	-	4624865	4624867	1278	supercont10.1	NCU03120	hypothetical protein	4628503	4628505	+	4630858	4630860
supercont10.1	4651119	4651672	554	4651475	18.74	3.18684	2.19339	1.8348	FN3_vs_FN8_peak_303	-861	supercont10.1	NCU03125	NIMA-interacting protein TinC	4650614	4650616	-	4648054	4648056	3863	supercont10.1	NCU03126	hypothetical protein	4655338	4655340	+	4656607	4656609
supercont10.1	4653732	4653979	248	4653869	17.87	4.84581	2.95684	3.32478	FN3_vs_FN8_peak_304	-3255	supercont10.1	NCU03125	NIMA-interacting protein TinC	4650614	4650616	-	4648054	4648056	1469	supercont10.1	NCU03126	hypothetical protein	4655338	4655340	+	4656607	4656609
supercont10.1	4654811	4655120	310	4654933	23.97	8.48423	3.91298	6.71217	FN3_vs_FN8_peak_305	-4319	supercont10.1	NCU03125	NIMA-interacting protein TinC	4650614	4650616	-	4648054	4648056	405	supercont10.1	NCU03126	hypothetical protein	4655338	4655340	+	4656607	4656609
supercont10.1	4668712	4669997	1286	4669222	37.48	17.6823	5.49728	15.5037	FN3_vs_FN8_peak_306	-475	supercont10.1	NCU03131	FAD dependent oxidoreductase superfamily	4668747	4668749	-	4667349	4667351	3347	supercont10.1	NCU03132	hypothetical protein	4672569	4672571	+	4674840	4674842
supercont10.1	4671406	4671729	324	4671555	18.3	5.38075	3.01635	3.82689	FN3_vs_FN8_peak_307	-2808	supercont10.1	NCU03131	FAD dependent oxidoreductase superfamily	4668747	4668749	-	4667349	4667351	1014	supercont10.1	NCU03132	hypothetical protein	4672569	4672571	+	4674840	4674842
supercont10.1	4676286	4676644	359	4676464	23.1	5.42882	2.67764	3.86286	FN3_vs_FN8_peak_308	-305	supercont10.1	NCU03133	hypothetical protein	4676159	4676161	-	4675262	4675264	814	supercont10.1	NCU03134	class I alpha-mannosidase 1A	4677278	4677280	+	4679249	4679251
supercont10.1	4681333	4681746	414	4681476	29.64	10.0007	3.82951	8.14721	FN3_vs_FN8_peak_309	-390	supercont10.1	NCU03135	hypothetical protein	4681086	4681088	-	4680241	4680243	367	supercont10.1	NCU03136	hypothetical protein	4685565	4685567	-	4681841	4681843
supercont10.1	4724137	4724790	654	4724551	22.23	7.8301	3.63979	6.09852	FN3_vs_FN8_peak_310	-393	supercont10.1	NCU03146	F-box protein pof7	4722323	4722325	+	4724156	4724158	281	supercont10.1	NCU03147	assembly factor cbp-4	4724832	4724834	+	4725512	4725514
supercont10.1	4742865	4743157	293	4743037	24.84	8.23007	3.69172	6.4769	FN3_vs_FN8_peak_311	-309	supercont10.1	NCU03153	hypothetical protein	4741076	4741078	+	4742726	4742728	1170	supercont10.1	NCU03154	pantothenate kinase	4744207	4744209	+	4745994	4745996
supercont10.1	4770705	4771349	645	4771032	23.53	7.60524	3.50493	5.89056	FN3_vs_FN8_peak_312	-1752	supercont10.1	NCU03164	two-component system response regulator	4769280	4769282	-	4764314	4764316	844	supercont10.1	NCU03166	phosphoribosylaminoimidazole-succinocarboxamide synthase	4772795	4772797	-	4771874	4771876
supercont10.1	4772724	4773762	1039	4773120	44.02	25.4707	7.05459	23.0566	FN3_vs_FN8_peak_313	-325	supercont10.1	NCU03166	phosphoribosylaminoimidazole-succinocarboxamide synthase	4772795	4772797	-	4771874	4771876	64	supercont10.1	NCU03167	hypothetical protein	4773184	4773186	+	4773649	4773651
supercont10.1	4774914	4775113	200	4775018	18.3	5.40165	3.02513	3.83923	FN3_vs_FN8_peak_314	-1367	supercont10.1	NCU03167	hypothetical protein	4773184	4773186	+	4773649	4773651	109	supercont10.1	NCU03168	aspartic-type endopeptidase	4775127	4775129	+	4776714	4776716
supercont10.1	4786654	4788829	2176	4788543	31.82	11.3145	4.1019	9.39233	FN3_vs_FN8_peak_315	-2084	supercont10.1	NCU03171	small oligopeptide transporter	4786459	4786461	-	4783871	4783873	1525	supercont10.1	NCU03172	hypothetical protein	4791806	4791808	-	4790066	4790068
supercont10.1	4795297	4796174	878	4795735	43.15	22.7298	6.30667	20.3905	FN3_vs_FN8_peak_316	-363	supercont10.1	NCU03173	HAD superfamily hydrolase	4795372	4795374	-	4793928	4793930	2076	supercont10.1	NCU03174	hypothetical protein	4799441	4799443	-	4797809	4797811
supercont10.1	4801880	4802128	249	4802015	16.13	4.31245	2.68365	2.8389	FN3_vs_FN8_peak_317	-2574	supercont10.1	NCU03174	hypothetical protein	4799441	4799443	-	4798118	4798120	1851	supercont10.1	NCU03175	hypothetical protein	4806981	4806983	-	4803864	4803866
supercont10.1	4823260	4826923	3664	4824622	38.79	15.9148	4.85225	13.8005	FN3_vs_FN8_peak_318	-227	supercont10.1	NCU03182	hypothetical protein	4824116	4824118	+	4824393	4824395	227	supercont10.1	NCU03183	hypothetical protein	4824849	4824851	+	4825641	4825643
supercont10.1	4827145	4830690	3546	4828228	49.25	20.2032	4.9263	17.9395	FN3_vs_FN8_peak_319	-2585	supercont10.1	NCU03183	hypothetical protein	4824849	4824851	+	4825641	4825643	5265	supercont10.1	NCU03184	C2H2 conidiation transcription factor FlbC	4833493	4833495	+	4834521	4834523
supercont10.1	4830920	4832637	1718	4831392	40.53	7.63015	2.59573	5.91341	FN3_vs_FN8_peak_320	-5749	supercont10.1	NCU03183	hypothetical protein	4824849	4824851	+	4825641	4825643	2101	supercont10.1	NCU03184	C2H2 conidiation transcription factor FlbC	4833493	4833495	+	4834521	4834523
supercont10.1	4835662	4835932	271	4835814	35.74	5.05612	2.18937	3.52369	FN3_vs_FN8_peak_321	-1291	supercont10.1	NCU03184	C2H2 conidiation transcription factor FlbC	4833493	4833495	+	4834521	4834523	898	supercont10.1	NCU10621	hypothetical protein	4836712	4836714	+	4838098	4838100
supercont10.1	4836329	4837347	1019	4836963	37.92	4.54373	2.0418	3.05451	FN3_vs_FN8_peak_322	-2440	supercont10.1	NCU03184	C2H2 conidiation transcription factor FlbC	4833493	4833495	+	4834521	4834523	7480	supercont10.1	NCU03186	ankyrin repeat and BTB/POZ domain-containing protein	4846613	4846615	-	4844441	4844443
supercont10.1	4837466	4837837	372	4837576	37.05	4.5838	2.00448	3.09236	FN3_vs_FN8_peak_323	-3053	supercont10.1	NCU03184	C2H2 conidiation transcription factor FlbC	4833493	4833495	+	4834521	4834523	6867	supercont10.1	NCU03186	ankyrin repeat and BTB/POZ domain-containing protein	4846613	4846615	-	4844441	4844443
supercont10.1	4838063	4838315	253	4838168	54.91	9.30029	2.54154	7.48383	FN3_vs_FN8_peak_324	-68	supercont10.1	NCU10621	hypothetical protein	4836712	4836714	+	4838098	4838100	6275	supercont10.1	NCU03186	ankyrin repeat and BTB/POZ domain-containing protein	4846613	4846615	-	4844441	4844443
supercont10.1	4838461	4842284	3824	4838922	110.26	26.4992	3.33125	24.059	FN3_vs_FN8_peak_325	-822	supercont10.1	NCU10621	hypothetical protein	4836712	4836714	+	4838098	4838100	5521	supercont10.1	NCU03186	ankyrin repeat and BTB/POZ domain-containing protein	4846613	4846615	-	4844441	4844443
supercont10.1	4874880	4875153	274	4875050	15.25	3.5138	2.41873	2.12586	FN3_vs_FN8_peak_326	-725	supercont10.1	NCU11251	pre-mRNA splicing factor	4874325	4874327	-	4872604	4872606	859	supercont10.1	NCU03197	serine/threonine-protein kinase psk1	4875909	4875911	+	4877496	4877498
supercont10.1	4892844	4894296	1453	4893414	23.97	6.41011	3.1213	4.7776	FN3_vs_FN8_peak_327	-896	supercont10.1	NCU03200	serine/threonine-protein kinase sck1	4892518	4892520	-	4889734	4889736	4857	supercont10.1	NCU03202	hypothetical protein	4898795	4898797	-	4898269	4898271
supercont10.1	4894767	4895693	927	4895259	34.87	16.7	5.62038	14.5568	FN3_vs_FN8_peak_328	-2741	supercont10.1	NCU03200	serine/threonine-protein kinase sck1	4892518	4892520	-	4889734	4889736	3012	supercont10.1	NCU03202	hypothetical protein	4898795	4898797	-	4898269	4898271
supercont10.1	4902452	4902744	293	4902583	21.36	7.11459	3.47134	5.43133	FN3_vs_FN8_peak_329	-294	supercont10.1	NCU03204	iron-sulfur cluster assembly associated protein Nar1	4902289	4902291	-	4900546	4900548	1144	supercont10.1	NCU03205	hypothetical protein	4903727	4903729	+	4904441	4904443
supercont10.1	4930507	4930990	484	4930637	20.05	6.35196	3.20853	4.7257	FN3_vs_FN8_peak_330	-824	supercont10.1	NCU03215	glycosyl hydrolase	4929813	4929815	-	4927899	4927901	994	supercont10.1	NCU03216	adenylate kinase	4932532	4932534	-	4931629	4931631
supercont10.1	4932529	4932869	341	4932721	21.79	5.34426	2.84891	3.79247	FN3_vs_FN8_peak_331	-189	supercont10.1	NCU03216	adenylate kinase	4932532	4932534	-	4931629	4931631	2824	supercont10.1	NCU03217	MRS7 family protein	4935545	4935547	+	4937264	4937266
supercont10.1	4934275	4934809	535	4934670	19.61	5.86142	3.18088	4.27068	FN3_vs_FN8_peak_332	-2138	supercont10.1	NCU03216	adenylate kinase	4932532	4932534	-	4931629	4931631	875	supercont10.1	NCU03217	MRS7 family protein	4935545	4935547	+	4937264	4937266
supercont10.1	4955610	4957374	1765	4957135	50.12	11.1931	2.93792	9.2835	FN3_vs_FN8_peak_333	-2657	supercont10.1	NCU03221	PX domain-containing protein	4953479	4953481	+	4954476	4954478	732	supercont10.1	NCU03222	hypothetical protein	4957867	4957869	+	4958603	4958605
supercont10.1	4987499	4988088	590	4987911	27.46	11.2677	4.45935	9.34856	FN3_vs_FN8_peak_334	-451	supercont10.1	NCU03230	mitochondrial ribosomal protein subunit S18	4986330	4986332	+	4987458	4987460	132	supercont10.1	NCU03231	mitochondrial chaperone BCS1	4988043	4988045	+	4989462	4989464
supercont10.1	4991387	4992993	1607	4991847	85.42	69.8366	13.5427	66.591	FN3_vs_FN8_peak_335	-365	supercont10.1	NCU03232	RNA binding protein Pym	4991482	4991484	-	4990888	4990890	172	supercont10.1	NCU03233	hypothetical protein	4992019	4992021	+	4992518	4992520
supercont10.1	5005963	5006284	322	5006097	23.53	4.76296	2.50352	3.25771	FN3_vs_FN8_peak_336	-1196	supercont10.1	NCU03235	sulfate permease II	5004901	5004903	-	5002034	5002036	6358	supercont10.1	NCU03237	mitotic check point protein	5012455	5012457	+	5014212	5014214
supercont10.1	5011145	5011408	264	5011289	17	4.31245	2.82024	2.8389	FN3_vs_FN8_peak_337	-6388	supercont10.1	NCU03235	sulfate permease II	5004901	5004903	-	5002034	5002036	1166	supercont10.1	NCU03237	mitotic check point protein	5012455	5012457	+	5014212	5014214
supercont10.1	5018218	5018541	324	5018468	16.56	3.84129	2.54512	2.41779	FN3_vs_FN8_peak_338	-1110	supercont10.1	NCU03238	hypothetical protein	5017358	5017360	-	5015888	5015890	505	supercont10.1	NCU03239	hypothetical protein	5018973	5018975	+	5019754	5019756
supercont10.1	5020446	5020958	513	5020781	27.02	6.51537	2.80211	4.87584	FN3_vs_FN8_peak_339	-1025	supercont10.1	NCU03239	hypothetical protein	5018973	5018975	+	5019754	5019756	4688	supercont10.1	NCU03240	hypothetical protein	5025469	5025471	+	5027756	5027758
supercont10.1	5024712	5025192	481	5024853	28.76	6.11664	2.70586	4.50171	FN3_vs_FN8_peak_340	-5097	supercont10.1	NCU03239	hypothetical protein	5018973	5018975	+	5019754	5019756	616	supercont10.1	NCU03240	hypothetical protein	5025469	5025471	+	5027756	5027758
supercont10.1	5042538	5043174	637	5042788	30.07	7.09779	2.82472	5.4154	FN3_vs_FN8_peak_341	-484	supercont10.1	NCU03245	hypothetical protein	5042304	5042306	-	5041776	5041778	887	supercont10.1	NCU03246	tyrosine-protein phosphatase CDC14	5043675	5043677	+	5045918	5045920
supercont10.1	5055033	5055238	206	5055138	19.18	4.35259	2.52204	2.8738	FN3_vs_FN8_peak_342	-4105	supercont10.1	NCU03247	hypothetical protein	5051033	5051035	-	5049646	5049648	1417	supercont10.1	NCU03248	hypothetical protein	5058349	5058351	-	5056553	5056555
supercont10.1	5069846	5070629	784	5070251	53.17	12.143	3.00948	10.1829	FN3_vs_FN8_peak_343	-1916	supercont10.1	NCU03250	hypothetical protein	5066431	5066433	+	5068333	5068335	5259	supercont10.1	NCU03253	hypothetical protein	5075510	5075512	+	5077393	5077395
supercont10.1	5074094	5074992	899	5074307	35.3	10.0103	3.36128	8.15638	FN3_vs_FN8_peak_344	-5972	supercont10.1	NCU03250	hypothetical protein	5066431	5066433	+	5068333	5068335	1203	supercont10.1	NCU03253	hypothetical protein	5075510	5075512	+	5077393	5077395
supercont10.1	5082742	5083722	981	5083085	74.53	45.089	8.39178	42.2663	FN3_vs_FN8_peak_345	-5690	supercont10.1	NCU03253	hypothetical protein	5075510	5075512	+	5077393	5077395	357	supercont10.1	NCU03254	hypothetical protein	5083442	5083444	+	5084678	5084680
supercont10.1	5088990	5089189	200	5089033	17.43	4.24476	2.63329	2.78868	FN3_vs_FN8_peak_346	-558	supercont10.1	NCU11498	hypothetical protein	5085777	5085779	+	5088473	5088475	729	supercont10.1	NCU03255	3-phytase A	5089762	5089764	+	5091908	5091910
supercont10.1	5093214	5096917	3704	5094433	151.67	63.2527	5.65434	60.1252	FN3_vs_FN8_peak_347	-2523	supercont10.1	NCU03255	3-phytase A	5089762	5089764	+	5091908	5091910	3534	supercont10.1	NCU03257	ammonium transporter MEP1	5097967	5097969	+	5099721	5099723
supercont10.1	5097050	5097271	222	5097156	26.15	3.99023	2.12105	2.55554	FN3_vs_FN8_peak_348	-5246	supercont10.1	NCU03255	3-phytase A	5089762	5089764	+	5091908	5091910	811	supercont10.1	NCU03257	ammonium transporter MEP1	5097967	5097969	+	5099721	5099723
supercont10.1	5101303	5101520	218	5101489	21.79	4.32161	2.47731	2.84721	FN3_vs_FN8_peak_349	-1766	supercont10.1	NCU03257	ammonium transporter MEP1	5097967	5097969	+	5099721	5099723	1514	supercont10.1	NCU03258	oxysterol-binding protein	5105048	5105050	-	5103001	5103003
supercont10.1	5101652	5103075	1424	5102765	36.61	13.0969	4.17881	11.0969	FN3_vs_FN8_peak_350	-3042	supercont10.1	NCU03257	ammonium transporter MEP1	5097967	5097969	+	5099721	5099723	238	supercont10.1	NCU03258	oxysterol-binding protein	5105048	5105050	-	5103001	5103003
supercont10.1	5106953	5107400	448	5107123	19.61	5.97892	3.23002	4.37168	FN3_vs_FN8_peak_351	-2075	supercont10.1	NCU03258	oxysterol-binding protein	5105048	5105050	-	5103001	5103003	409	supercont10.1	NCU11499	hypothetical protein	5108194	5108196	-	5107530	5107532
supercont10.1	5135081	5135326	246	5135224	23.53	6.8589	3.22823	5.19295	FN3_vs_FN8_peak_352	-450	supercont10.1	NCU03267	NAD+ kinase Utr1	5134774	5134776	-	5132654	5132656	2452	supercont10.1	NCU03268	hypothetical protein	5138559	5138561	-	5137674	5137676
supercont10.1	5143843	5144042	200	5143971	15.69	3.80273	2.61536	2.38028	FN3_vs_FN8_peak_353	-1440	supercont10.1	NCU03270	hypothetical protein	5142531	5142533	-	5141616	5141618	2804	supercont10.1	NCU03273	NF-X1 finger transcription factor	5146775	5146777	+	5150498	5150500
supercont10.1	5154543	5154959	417	5154626	17	3.59523	2.49961	2.20162	FN3_vs_FN8_peak_354	-890	supercont10.1	NCU03274	hypothetical protein	5153736	5153738	-	5151786	5151788	850	supercont10.1	NCU03275	hypothetical protein	5155476	5155478	+	5156123	5156125
supercont10.1	5171034	5171419	386	5171297	24.41	8.23007	3.62946	6.4769	FN3_vs_FN8_peak_355	-710	supercont10.1	NCU03281	hypothetical protein	5170587	5170589	-	5169654	5169656	146	supercont10.1	NCU03282	3-hydroxyanthranilate 3,4-dioxygenase	5171443	5171445	+	5172109	5172111
supercont10.1	5173556	5174495	940	5174173	23.53	6.41011	3.06682	4.7776	FN3_vs_FN8_peak_356	-1068	supercont10.1	NCU03283	2-keto-4-pentenoate hydratase	5173105	5173107	-	5172268	5172270	246	supercont10.1	NCU03284	hypothetical protein	5174419	5174421	+	5175155	5175157
supercont10.1	5210417	5210665	249	5210635	49.25	3.28493	1.62091	1.928	FN3_vs_FN8_peak_357	-2004	supercont10.1	NCU11246	golgi transport complex subunit Cog4	5205868	5205870	+	5208629	5208631	1091	supercont10.1	NCU03293	hypothetical protein	5211726	5211728	+	5212245	5212247
supercont10.1	5223966	5226379	2414	5224421	67.55	15.4473	3.11604	13.3551	FN3_vs_FN8_peak_358	-599	supercont10.1	NCU03297	cytochrome c peroxidase	5223822	5223824	-	5222692	5222694	2435	supercont10.1	NCU10810	mRNA splicing protein	5229246	5229248	-	5226854	5226856
supercont10.1	5235936	5237305	1370	5236325	41.4	16.6034	4.71148	14.4673	FN3_vs_FN8_peak_359	-629	supercont10.1	NCU03298	hypothetical protein	5231392	5231394	+	5235694	5235696	2282	supercont10.1	NCU03299	hypothetical protein	5238607	5238609	+	5239786	5239788
supercont10.1	5243523	5245686	2164	5243894	57.53	31.1115	6.96772	28.5627	FN3_vs_FN8_peak_360	-4106	supercont10.1	NCU03299	hypothetical protein	5238607	5238609	+	5239786	5239788	1850	supercont10.1	NCU03300	DNA damage checkpoint protein rad24	5245744	5245746	+	5246959	5246961
supercont10.1	5262257	5263121	865	5262803	22.66	7.60527	3.61818	5.89056	FN3_vs_FN8_peak_361	-675	supercont10.1	NCU03305	calcium P-type ATPase-1	5262128	5262130	-	5258991	5258993	2554	supercont10.1	NCU03306	hypothetical protein	5265357	5265359	+	5265812	5265814
supercont10.1	5278795	5279290	496	5278886	18.74	5.40165	3.09343	3.83923	FN3_vs_FN8_peak_362	-884	supercont10.1	NCU03312	CorA family metal ion transporter	5278002	5278004	-	5275545	5275547	1777	supercont10.1	NCU03313	hypothetical protein	5280663	5280665	+	5281568	5281570
supercont10.1	5283929	5284396	468	5284128	28.33	12.0024	4.59594	10.049	FN3_vs_FN8_peak_363	-1248	supercont10.1	NCU03314	hypothetical protein	5282880	5282882	-	5281923	5281925	621	supercont10.1	NCU03315	hypothetical protein	5284749	5284751	+	5286029	5286031
supercont10.1	5288186	5288575	390	5288460	19.61	5.97892	3.23002	4.37168	FN3_vs_FN8_peak_364	-427	supercont10.1	NCU03316	pH-response regulator protein palC	5288033	5288035	-	5286481	5286483	95	supercont10.1	NCU03317	glucosyltransferase	5288555	5288557	+	5290429	5290431
supercont10.1	5296021	5296593	573	5296366	20.05	5.83711	3.00685	4.24743	FN3_vs_FN8_peak_365	-2211	supercont10.1	NCU03318	hypothetical protein	5292594	5292596	+	5294153	5294155	821	supercont10.1	NCU03319	COPII-coated vesicle protein SurF4/Erv29	5297187	5297189	+	5298322	5298324
supercont10.1	5349095	5352502	3408	5350295	57.53	23.4213	5.04559	21.0687	FN3_vs_FN8_peak_366	-1599	supercont10.1	NCU09108	hypothetical protein	5348696	5348698	-	5347160	5347162	4069	supercont10.1	NCU09109	60S ribosomal protein L33	5355119	5355121	-	5354362	5354364
supercont10.1	5355677	5355916	240	5355761	24.84	5.931	2.87134	4.33387	FN3_vs_FN8_peak_367	-642	supercont10.1	NCU09109	60S ribosomal protein L33	5355119	5355121	-	5354362	5354364	2046	supercont10.1	NCU09111	glucose-6-phosphate 1-dehydrogenase	5357807	5357809	+	5359777	5359779
supercont10.1	5356535	5357232	698	5357088	20.48	6.5273	3.34638	4.88699	FN3_vs_FN8_peak_368	-1969	supercont10.1	NCU09109	60S ribosomal protein L33	5355119	5355121	-	5354362	5354364	719	supercont10.1	NCU09111	glucose-6-phosphate 1-dehydrogenase	5357807	5357809	+	5359777	5359779
supercont10.1	5369112	5369794	683	5369660	26.59	8.39309	3.53658	6.63361	FN3_vs_FN8_peak_369	-1150	supercont10.1	NCU11501	hypothetical protein	5368510	5368512	-	5366813	5366815	394	supercont10.1	NCU11502	nuclear polyadenylated RNA-binding protein Nab2	5371675	5371677	-	5370052	5370054
supercont10.1	5372312	5372754	443	5372613	26.59	5.19227	2.50776	3.65193	FN3_vs_FN8_peak_370	-938	supercont10.1	NCU11502	nuclear polyadenylated RNA-binding protein Nab2	5371675	5371677	-	5370052	5370054	3200	supercont10.1	NCU10852	exochitinase	5375813	5375815	+	5377852	5377854
supercont10.1	5394476	5394861	386	5394792	25.28	7.33228	3.21245	5.63386	FN3_vs_FN8_peak_371	-1139	supercont10.1	NCU09118	DNA topoisomerase I	5393653	5393655	-	5390517	5390519	7977	supercont10.1	NCU09119	ATP synthase subunit gamma	5402769	5402771	+	5404217	5404219
supercont10.1	5402127	5402738	612	5402293	49.68	27.5	7.03945	25.0353	FN3_vs_FN8_peak_372	-8640	supercont10.1	NCU09118	DNA topoisomerase I	5393653	5393655	-	5390517	5390519	476	supercont10.1	NCU09119	ATP synthase subunit gamma	5402769	5402771	+	5404217	5404219
supercont10.1	5434991	5435604	614	5435407	30.94	13.5149	5.00571	11.4954	FN3_vs_FN8_peak_373	-1755	supercont10.1	NCU09127	hypothetical protein	5433652	5433654	-	5432383	5432385	532	supercont10.1	NCU09128	hypothetical protein	5438700	5438702	-	5435937	5435939
supercont10.1	5470923	5471316	394	5471218	17	3.75727	2.57102	2.34695	FN3_vs_FN8_peak_374	-912	supercont10.1	NCU09140	hypothetical protein	5468411	5468413	+	5470304	5470306	212	supercont10.1	NCU09141	pyridoxal reductase	5471430	5471432	+	5472564	5472566
supercont10.1	5476392	5476863	472	5476693	28.76	10.6577	4.16869	8.77044	FN3_vs_FN8_peak_375	-1032	supercont10.1	NCU09142	cytoplasmic dynein 1 intermediate chain 2	5475661	5475663	-	5473505	5473507	315	supercont10.1	NCU09143	hypothetical protein	5477008	5477010	+	5477697	5477699
supercont10.1	5481339	5481651	313	5481468	81.94	17.7787	3.07167	15.5969	FN3_vs_FN8_peak_376	-1342	supercont10.1	NCU09144	hypothetical protein	5480126	5480128	-	5479205	5479207	20341	supercont10.1	NCU08391	hypothetical protein	5504095	5504097	-	5501807	5501809
supercont10.1	5552025	5552890	866	5552464	22.66	7.60527	3.61818	5.89056	FN3_vs_FN8_peak_377	-1757	supercont10.1	NCU08380	plasma membrane phosphatase required for sodium stress response	5549400	5549402	+	5550705	5550707	392	supercont10.1	NCU08379	hypothetical protein	5552856	5552858	+	5553464	5553466
supercont10.1	5556087	5558464	2378	5556896	66.25	38.7967	7.81923	36.0888	FN3_vs_FN8_peak_378	-3430	supercont10.1	NCU08379	hypothetical protein	5552856	5552858	+	5553464	5553466	1990	supercont10.1	NCU08378	ubiquitin C-terminal hydrolase CreB	5558886	5558888	+	5561709	5561711
supercont10.1	5657657	5658269	613	5658025	18.3	3.18684	2.14496	1.8348	FN3_vs_FN8_peak_379	-418	supercont10.1	NCU11325	alcohol dehydrogenase	5656405	5656407	+	5657605	5657607	365	supercont10.1	NCU08352	cysteine-9	5658390	5658392	+	5659533	5659535
supercont10.1	5668469	5669067	599	5668783	57.53	29.4032	6.50321	26.8886	FN3_vs_FN8_peak_380	-2000	supercont10.1	NCU08349	hypothetical protein	5666783	5666785	-	5664240	5664242	920	supercont10.1	NCU08348	hypothetical protein	5669703	5669705	+	5672043	5672045
supercont10.1	5688485	5689065	581	5688646	24.84	6.96909	3.23025	5.2972	FN3_vs_FN8_peak_381	-1246	supercont10.1	NCU08342	COP9 signalosome complex subunit 7a	5687400	5687402	-	5686069	5686071	1332	supercont10.1	NCU08341	CLAP1	5689978	5689980	+	5693561	5693563
supercont10.1	5709034	5710444	1411	5709359	61.02	36.0908	7.75194	33.4349	FN3_vs_FN8_peak_382	-486	supercont10.1	NCU08336	succinate dehydrogenase flavoprotein subunit	5708873	5708875	-	5706303	5706305	1170	supercont10.1	NCU11324	PX domain-containing protein	5713908	5713910	-	5710527	5710529
supercont10.1	5714664	5715564	901	5715092	30.94	13.5149	5.00571	11.4954	FN3_vs_FN8_peak_383	-1184	supercont10.1	NCU11324	PX domain-containing protein	5713908	5713910	-	5710527	5710529	1435	supercont10.1	NCU08334	hypothetical protein	5720087	5720089	-	5716525	5716527
supercont10.1	5730454	5730831	378	5730645	28.76	4.97566	2.38116	3.44661	FN3_vs_FN8_peak_384	-1189	supercont10.1	NCU11510	hypothetical protein	5729456	5729458	-	5728745	5728747	42561	supercont10.1	NCU09191	hypothetical protein	5773206	5773208	+	5776497	5776499
supercont10.1	5731530	5731970	441	5731793	56.66	8.50375	2.363	6.73144	FN3_vs_FN8_peak_385	-2337	supercont10.1	NCU11510	hypothetical protein	5729456	5729458	-	5728745	5728747	41413	supercont10.1	NCU09191	hypothetical protein	5773206	5773208	+	5776497	5776499
supercont10.1	5808598	5809894	1297	5808747	68.42	18.1142	3.47123	15.9222	FN3_vs_FN8_peak_386	-5253	supercont10.1	NCU09200	hypothetical protein	5802146	5802148	+	5803492	5803494	1931	supercont10.1	NCU09201	hypothetical protein	5810678	5810680	+	5812129	5812131
supercont10.1	5813501	5814184	684	5814016	51.86	24.3495	5.87368	21.9702	FN3_vs_FN8_peak_387	-1885	supercont10.1	NCU09201	hypothetical protein	5810678	5810680	+	5812129	5812131	3493	supercont10.1	NCU09202	protein kinase dsk1	5817509	5817511	+	5819163	5819165
supercont10.1	5815111	5815456	346	5815262	21.36	5.34426	2.79443	3.79247	FN3_vs_FN8_peak_388	-3131	supercont10.1	NCU09201	hypothetical protein	5810678	5810680	+	5812129	5812131	2247	supercont10.1	NCU09202	protein kinase dsk1	5817509	5817511	+	5819163	5819165
supercont10.1	5815798	5816039	242	5815909	20.05	4.83877	2.63099	3.32478	FN3_vs_FN8_peak_389	-3778	supercont10.1	NCU09201	hypothetical protein	5810678	5810680	+	5812129	5812131	1600	supercont10.1	NCU09202	protein kinase dsk1	5817509	5817511	+	5819163	5819165
supercont10.1	5824935	5826451	1517	5825962	59.71	31.1482	6.74533	28.598	FN3_vs_FN8_peak_390	-1360	supercont10.1	NCU09204	hypothetical protein	5823010	5823012	+	5824600	5824602	1096	supercont10.1	NCU09205	nitrate assimilation regulatory protein nirA	5827058	5827060	+	5829922	5829924
supercont10.1	5902223	5902524	302	5902382	23.53	4.6105	2.45345	3.11594	FN3_vs_FN8_peak_391	-812	supercont10.1	NCU09223	protein disulfide-isomerase	5901570	5901572	-	5899991	5899993	2031	supercont10.1	NCU09224	hypothetical protein	5904413	5904415	+	5906652	5906654
supercont10.1	5919356	5919896	541	5919710	24.41	6.68027	3.07581	5.02197	FN3_vs_FN8_peak_392	-1327	supercont10.1	NCU09228	aminopeptidase 2	5918383	5918385	-	5915038	5915040	26472	supercont10.1	NCU10042	enolase	5946182	5946184	+	5947625	5947627
supercont10.1	5944508	5945453	946	5944967	49.68	15.6198	3.89877	13.5201	FN3_vs_FN8_peak_393	-26584	supercont10.1	NCU09228	aminopeptidase 2	5918383	5918385	-	5915038	5915040	1215	supercont10.1	NCU10042	enolase	5946182	5946184	+	5947625	5947627
supercont10.1	5945629	5946399	771	5946019	33.12	11.4179	3.87758	9.4934	FN3_vs_FN8_peak_394	-27636	supercont10.1	NCU09228	aminopeptidase 2	5918383	5918385	-	5915038	5915040	163	supercont10.1	NCU10042	enolase	5946182	5946184	+	5947625	5947627
supercont10.1	5946766	5948669	1904	5947898	159.51	152.479	20.064	147.643	FN3_vs_FN8_peak_395	-271	supercont10.1	NCU10042	enolase	5946182	5946184	+	5947625	5947627	980	supercont10.1	NCU10043	mitotic spindle checkpoint component mad3	5948878	5948880	+	5952942	5952944
supercont10.1	6012111	6012944	834	6012367	29.2	11.2148	4.18286	9.30456	FN3_vs_FN8_peak_396	-589	supercont10.1	NCU07414	hypothetical protein similar to protein mitochondrial targeting protein Mas5	6011778	6011780	-	6010351	6010353	1418	supercont10.1	NCU07413	cytosine deaminase	6013785	6013787	+	6014582	6014584
supercont10.1	6022908	6023419	512	6023226	22.66	4.17504	2.36629	2.72609	FN3_vs_FN8_peak_397	-1701	supercont10.1	NCU07412	PHD finger and BAH domain-containing protein	6021525	6021527	-	6015341	6015343	5858	supercont10.1	NCU07411	DNA-directed DNA polymerase theta	6029084	6029086	+	6032071	6032073
supercont10.1	6023936	6024327	392	6023994	17	3.01855	2.24965	1.67863	FN3_vs_FN8_peak_398	-2469	supercont10.1	NCU07412	PHD finger and BAH domain-containing protein	6021525	6021527	-	6015341	6015343	5090	supercont10.1	NCU07411	DNA-directed DNA polymerase theta	6029084	6029086	+	6032071	6032073
supercont10.1	6024490	6024968	479	6024873	21.79	5.95518	3.0799	4.35704	FN3_vs_FN8_peak_399	-3348	supercont10.1	NCU07412	PHD finger and BAH domain-containing protein	6021525	6021527	-	6015341	6015343	4211	supercont10.1	NCU07411	DNA-directed DNA polymerase theta	6029084	6029086	+	6032071	6032073
supercont10.1	6028124	6028456	333	6028208	18.74	4.75456	2.82007	3.25014	FN3_vs_FN8_peak_400	-6683	supercont10.1	NCU07412	PHD finger and BAH domain-containing protein	6021525	6021527	-	6015341	6015343	876	supercont10.1	NCU07411	DNA-directed DNA polymerase theta	6029084	6029086	+	6032071	6032073
supercont10.1	6044963	6048360	3398	6046456	132.93	20.3152	2.52692	18.0484	FN3_vs_FN8_peak_401	-1150	supercont10.1	NCU07407	MutS2 protein	6045306	6045308	-	6041380	6041382	2035	supercont10.1	NCU07405	hypothetical protein	6048491	6048493	+	6049937	6049939
supercont10.1	6060991	6061572	582	6061216	34.87	16.7	5.62038	14.5568	FN3_vs_FN8_peak_402	-482	supercont10.1	NCU07402	pyridoxal reductase	6060734	6060736	-	6059617	6059619	413	supercont10.1	NCU07401	hypothetical protein	6061629	6061631	+	6063078	6063080
supercont10.1	6098871	6099169	299	6099012	38.35	6.11872	2.32306	4.50375	FN3_vs_FN8_peak_403	-1313	supercont10.1	NCU07392	transcriptional regulatory protein Pro-1	6097699	6097701	-	6095513	6095515	8546	supercont10.1	NCU07390	hypothetical protein	6107558	6107560	+	6108339	6108341
supercont10.1	6100301	6100532	232	6100417	62.32	5.73674	1.87346	4.15515	FN3_vs_FN8_peak_404	-2718	supercont10.1	NCU07392	transcriptional regulatory protein Pro-1	6097699	6097701	-	6095513	6095515	7141	supercont10.1	NCU07390	hypothetical protein	6107558	6107560	+	6108339	6108341
supercont10.1	6100638	6100919	282	6100801	71.48	4.47638	1.64717	2.99049	FN3_vs_FN8_peak_405	-3102	supercont10.1	NCU07392	transcriptional regulatory protein Pro-1	6097699	6097701	-	6095513	6095515	6757	supercont10.1	NCU07390	hypothetical protein	6107558	6107560	+	6108339	6108341
supercont10.1	6101047	6101316	270	6101144	78.45	6.25404	1.80565	4.63274	FN3_vs_FN8_peak_406	-3445	supercont10.1	NCU07392	transcriptional regulatory protein Pro-1	6097699	6097701	-	6095513	6095515	6414	supercont10.1	NCU07390	hypothetical protein	6107558	6107560	+	6108339	6108341
supercont10.1	6108647	6111014	2368	6110448	127.26	29.7261	3.28874	27.205	FN3_vs_FN8_peak_407	-2107	supercont10.1	NCU07390	hypothetical protein	6107558	6107560	+	6108339	6108341	1742	supercont10.1	NCU07389	SAM and PH domain-containing protein	6112190	6112192	+	6114911	6114913
supercont10.1	6111141	6111578	438	6111421	57.96	11.4194	2.80784	9.49461	FN3_vs_FN8_peak_408	-3080	supercont10.1	NCU07390	hypothetical protein	6107558	6107560	+	6108339	6108341	769	supercont10.1	NCU07389	SAM and PH domain-containing protein	6112190	6112192	+	6114911	6114913
supercont10.1	6119245	6120207	963	6119712	40.97	9.33966	2.99768	7.52159	FN3_vs_FN8_peak_409	-4799	supercont10.1	NCU07389	SAM and PH domain-containing protein	6112190	6112192	+	6114911	6114913	995	supercont10.1	NCU07388	hypothetical protein	6120707	6120709	+	6122399	6122401
supercont10.1	6126905	6127191	287	6127044	17.43	4.84581	2.88854	3.32478	FN3_vs_FN8_peak_410	-1023	supercont10.1	NCU07387	hypothetical protein	6126021	6126023	-	6123654	6123656	3447	supercont10.1	NCU07386	Fe superoxide dismutase	6131800	6131802	-	6130489	6130491
supercont10.1	6131918	6132453	536	6132130	43.58	18.0784	4.95361	15.8873	FN3_vs_FN8_peak_411	-330	supercont10.1	NCU07386	Fe superoxide dismutase	6131800	6131802	-	6130489	6130491	468	supercont10.1	NCU07385	hypothetical protein	6133883	6133885	-	6132596	6132598
supercont10.1	6152624	6153837	1214	6152888	33.99	15.8847	5.48378	13.7723	FN3_vs_FN8_peak_412	-948	supercont10.1	NCU07379	bZIP-type transcription factor	6151940	6151942	-	6150361	6150363	7323	supercont10.1	NCU07378	serine threonine protein kinase	6160211	6160213	+	6166129	6166131
supercont10.1	6157214	6158045	832	6157682	27.02	11.2335	4.3783	9.3222	FN3_vs_FN8_peak_413	-5742	supercont10.1	NCU07379	bZIP-type transcription factor	6151940	6151942	-	6150361	6150363	2529	supercont10.1	NCU07378	serine threonine protein kinase	6160211	6160213	+	6166129	6166131
supercont10.1	6158256	6159640	1385	6159306	34.87	15.306	5.12371	13.2189	FN3_vs_FN8_peak_414	-7366	supercont10.1	NCU07379	bZIP-type transcription factor	6151940	6151942	-	6150361	6150363	905	supercont10.1	NCU07378	serine threonine protein kinase	6160211	6160213	+	6166129	6166131
supercont10.1	6169148	6171525	2378	6170515	45.33	9.98974	2.89536	8.13801	FN3_vs_FN8_peak_415	-230	supercont10.1	NCU11514	hypothetical protein	6170285	6170287	-	6169365	6169367	1803	supercont10.1	NCU07375	MFS phosphate transporter	6172318	6172320	+	6174516	6174518
supercont10.1	6203889	6204123	235	6203963	22.23	4.17504	2.32271	2.72609	FN3_vs_FN8_peak_416	-2133	supercont10.1	NCU07367	proteasome 26S subunit	6200446	6200448	+	6201828	6201830	2011	supercont10.1	NCU07366	glucosamine-fructose-6-phosphate aminotransferase	6205974	6205976	+	6208533	6208535
supercont10.1	6230230	6230561	332	6230380	33.56	13.7524	4.67007	11.7261	FN3_vs_FN8_peak_417	-1625	supercont10.1	NCU07360	DnaJ domain-containing protein	6227826	6227828	+	6228753	6228755	6642	supercont10.1	NCU07358	hypothetical protein	6240638	6240640	-	6237020	6237022
supercont10.1	6248244	6249452	1209	6249103	67.12	45.0771	9.43449	42.2559	FN3_vs_FN8_peak_418	-4784	supercont10.1	NCU11515	hypothetical protein	6244319	6244321	-	6243811	6243813	14323	supercont10.1	NCU07355	glycosyl hydrolase family 71 protein	6263426	6263428	+	6264936	6264938
supercont10.1	6274157	6275643	1487	6274814	136.41	121.939	17.1766	117.784	FN3_vs_FN8_peak_419	-600	supercont10.1	NCU07352	hypothetical protein	6274214	6274216	-	6273187	6273189	845	supercont10.1	NCU07351	alpha-glucuronidase	6275659	6275661	+	6278167	6278169
supercont10.1	6341214	6341713	500	6341492	16.13	3.75727	2.4465	2.34695	FN3_vs_FN8_peak_420	-404	supercont10.1	NCU09886	hypothetical protein	6341088	6341090	-	6339898	6339900	64	supercont10.1	NCU09885	acyl-CoA dehydrogenase	6341556	6341558	+	6342870	6342872
supercont10.1	6346514	6346788	275	6346626	33.56	6.81026	2.65835	5.14602	FN3_vs_FN8_peak_421	-3754	supercont10.1	NCU09885	acyl-CoA dehydrogenase	6341556	6341558	+	6342870	6342872	2837	supercont10.1	NCU09883	hypothetical protein	6349463	6349465	+	6351539	6351541
supercont10.1	6355905	6356171	267	6356082	16.56	4.31245	2.75195	2.8389	FN3_vs_FN8_peak_422	-595	supercont10.1	NCU09882	metacaspase-1A	6355487	6355489	-	6353806	6353808	563	supercont10.1	NCU09881	hypothetical protein	6356645	6356647	+	6357885	6357887
supercont10.1	6381756	6382968	1213	6382409	31.82	12.274	4.42254	10.3099	FN3_vs_FN8_peak_423	-1433	supercont10.1	NCU09874	hypothetical protein	6380976	6380978	-	6378751	6378753	74330	supercont10.1	NCU00995	hypothetical protein	6457240	6457242	-	6456737	6456739
supercont10.1	6456294	6456564	271	6456436	27.46	8.53446	3.48737	6.76109	FN3_vs_FN8_peak_424	-75460	supercont10.1	NCU09874	hypothetical protein	6380976	6380978	-	6378751	6378753	303	supercont10.1	NCU00995	hypothetical protein	6457240	6457242	-	6456737	6456739
supercont10.1	6456731	6457590	860	6457081	38.79	16.0313	4.88801	13.9128	FN3_vs_FN8_peak_425	-76105	supercont10.1	NCU09874	hypothetical protein	6380976	6380978	-	6378751	6378753	4236	supercont10.1	NCU00994	endothiapepsin	6461317	6461319	+	6462963	6462965
supercont10.1	6457704	6459244	1541	6458391	48.38	14.9974	3.7982	12.9232	FN3_vs_FN8_peak_426	-1151	supercont10.1	NCU00995	hypothetical protein	6457240	6457242	-	6456737	6456739	2926	supercont10.1	NCU00994	endothiapepsin	6461317	6461319	+	6462963	6462965
supercont10.1	6469364	6469858	495	6469718	27.46	8.2331	3.38773	6.47953	FN3_vs_FN8_peak_427	-1319	supercont10.1	NCU00992	hypothetical protein	6468399	6468401	-	6466984	6466986	6549	supercont10.1	NCU00990	hypothetical protein	6477880	6477882	-	6476265	6476267
supercont10.1	6500866	6501671	806	6501124	33.56	11.1278	3.83983	9.21973	FN3_vs_FN8_peak_428	-1313	supercont10.1	NCU00983	integral membrane protein	6499811	6499813	-	6498342	6498344	6262	supercont10.1	NCU11517	hypothetical protein	6507603	6507605	-	6507384	6507386
supercont10.1	6505113	6505861	749	6505476	62.32	24.4305	4.871	22.0498	FN3_vs_FN8_peak_429	-5665	supercont10.1	NCU00983	integral membrane protein	6499811	6499813	-	6498342	6498344	1910	supercont10.1	NCU11517	hypothetical protein	6507603	6507605	-	6507384	6507386
supercont10.1	6506693	6506942	250	6506827	29.2	7.55824	3.02003	5.84704	FN3_vs_FN8_peak_430	-7016	supercont10.1	NCU00983	integral membrane protein	6499811	6499813	-	6498342	6498344	559	supercont10.1	NCU11517	hypothetical protein	6507603	6507605	-	6507384	6507386
supercont10.1	6513283	6513633	351	6513472	30.07	11.6406	4.21029	9.70358	FN3_vs_FN8_peak_431	-631	supercont10.1	NCU00980	hypothetical protein	6512841	6512843	-	6511573	6511575	296	supercont10.1	NCU00979	60S acidic ribosomal protein P2	6513768	6513770	+	6514222	6514224
supercont10.1	6520177	6520813	637	6520400	71.04	46.6739	9.21221	43.8282	FN3_vs_FN8_peak_432	-280	supercont10.1	NCU00977	aconitate hydratase	6520120	6520122	-	6519469	6519471	7937	supercont10.1	NCU00976	hypothetical protein	6530277	6530279	-	6528335	6528337
supercont10.1	6540358	6541267	910	6540920	25.71	6.4496	2.96819	4.81481	FN3_vs_FN8_peak_433	-631	supercont10.1	NCU00972	arabinogalactan endo-1,4-beta-galactosidase	6539173	6539175	+	6540287	6540289	123	supercont10.1	NCU00971	ribosomal protein S12	6541043	6541045	+	6542070	6542072
supercont10.1	6563496	6563830	335	6563682	24.41	8.23007	3.62946	6.4769	FN3_vs_FN8_peak_434	-618	supercont10.1	NCU00963	methylenetetrahydrofolate dehydrogenase	6561849	6561851	+	6563062	6563064	1118	supercont10.1	NCU00962	hypothetical protein	6570276	6570278	-	6564798	6564800
supercont10.1	6567321	6567925	605	6567623	35.74	16.9969	5.56631	14.8448	FN3_vs_FN8_peak_435	-4559	supercont10.1	NCU00963	methylenetetrahydrofolate dehydrogenase	6561849	6561851	+	6563062	6563064	3728	supercont10.1	NCU00961	hypothetical protein	6571351	6571353	+	6572484	6572486
supercont10.1	6571476	6571855	380	6571756	29.2	3.86712	2.01335	2.44272	FN3_vs_FN8_peak_436	-1480	supercont10.1	NCU00962	hypothetical protein	6570276	6570278	-	6564798	6564800	3704	supercont10.1	NCU00960	hypothetical protein	6575460	6575462	+	6576285	6576287
supercont10.1	6576352	6577098	747	6576809	41.84	18.6168	5.3549	16.4076	FN3_vs_FN8_peak_437	-522	supercont10.1	NCU00960	hypothetical protein	6575460	6575462	+	6576285	6576287	111	supercont10.1	NCU00959	succinate dehydrogenase iron-sulfur protein	6577908	6577910	-	6576918	6576920
supercont10.1	6577360	6578563	1204	6578274	78.88	60.1316	12.0671	57.0614	FN3_vs_FN8_peak_438	-366	supercont10.1	NCU00959	succinate dehydrogenase iron-sulfur protein	6577908	6577910	-	6577079	6577081	816	supercont10.1	NCU00958	5-azacytidine resistance protein azr1	6579090	6579092	+	6580464	6580466
supercont10.1	6596360	6596797	438	6596631	25.71	9.84381	4.18616	7.99896	FN3_vs_FN8_peak_439	-582	supercont10.1	NCU00953	hypothetical protein	6596049	6596051	-	6594421	6594423	367	supercont10.1	NCU00952	mitochondrial ribosomal protein L44	6596998	6597000	+	6597457	6597459
supercont10.1	6599752	6600116	365	6599962	23.53	8.48423	3.84468	6.71217	FN3_vs_FN8_peak_440	-110	supercont10.1	NCU00951	inorganic pyrophosphatase	6599852	6599854	-	6598347	6598349	1526	supercont10.1	NCU00950	tRNA dihydrouridine synthase	6601488	6601490	+	6603017	6603019
supercont10.1	6614046	6616623	2578	6615769	73.22	37.8005	6.74714	35.1106	FN3_vs_FN8_peak_441	-2222	supercont10.1	NCU00949	hypothetical protein	6613547	6613549	-	6604294	6604296	267	supercont10.1	NCU00948	hypothetical protein	6617175	6617177	-	6616034	6616036
supercont10.1	6620993	6621405	413	6621312	21.79	5.9769	3.08824	4.37168	FN3_vs_FN8_peak_442	-1160	supercont10.1	NCU00946	hypothetical protein	6619382	6619384	+	6620150	6620152	3356	supercont10.1	NCU00945	fungal specific transcription factor	6624668	6624670	+	6627210	6627212
supercont10.1	6621609	6621927	319	6621715	23.53	7.29531	3.38875	5.59845	FN3_vs_FN8_peak_443	-1563	supercont10.1	NCU00946	hypothetical protein	6619382	6619384	+	6620150	6620152	2953	supercont10.1	NCU00945	fungal specific transcription factor	6624668	6624670	+	6627210	6627212
supercont10.1	6622123	6622556	434	6622244	23.53	7.22028	3.3609	5.52599	FN3_vs_FN8_peak_444	-2092	supercont10.1	NCU00946	hypothetical protein	6619382	6619384	+	6620150	6620152	2424	supercont10.1	NCU00945	fungal specific transcription factor	6624668	6624670	+	6627210	6627212
supercont10.1	6622701	6623048	348	6622956	23.53	3.33362	2.04455	1.95913	FN3_vs_FN8_peak_445	-2804	supercont10.1	NCU00946	hypothetical protein	6619382	6619384	+	6620150	6620152	1712	supercont10.1	NCU00945	fungal specific transcription factor	6624668	6624670	+	6627210	6627212
supercont10.1	6623561	6624358	798	6624060	43.58	18.0784	4.95361	15.8873	FN3_vs_FN8_peak_446	-3908	supercont10.1	NCU00946	hypothetical protein	6619382	6619384	+	6620150	6620152	608	supercont10.1	NCU00945	fungal specific transcription factor	6624668	6624670	+	6627210	6627212
supercont10.1	6628534	6628809	276	6628732	20.48	6.57666	3.36661	4.92334	FN3_vs_FN8_peak_447	-1520	supercont10.1	NCU00945	fungal specific transcription factor	6624668	6624670	+	6627210	6627212	342	supercont10.1	NCU00944	l-allo-threonine aldolase	6629074	6629076	+	6630506	6630508
supercont10.1	6646272	6646689	418	6646527	23.53	5.42882	2.72606	3.86286	FN3_vs_FN8_peak_448	-2489	supercont10.1	NCU00941	hypothetical protein	6644038	6644040	-	6640894	6640896	5040	supercont10.1	NCU00939	hypothetical protein	6656338	6656340	-	6651565	6651567
supercont10.1	6647101	6647912	812	6647425	74.53	56.3335	11.6553	53.3292	FN3_vs_FN8_peak_449	-734	supercont10.1	NCU00940	hypothetical protein	6644581	6644583	+	6646689	6646691	4142	supercont10.1	NCU00939	hypothetical protein	6656338	6656340	-	6651565	6651567
supercont10.1	6657833	6658174	342	6658101	23.1	5.42882	2.67764	3.86286	FN3_vs_FN8_peak_450	-1763	supercont10.1	NCU00939	hypothetical protein	6656338	6656340	-	6651565	6651567	5757	supercont10.1	NCU00938	hypothetical protein	6663858	6663860	+	6664916	6664918
supercont10.1	6659775	6660091	317	6659966	32.25	8.1324	3.02282	6.38607	FN3_vs_FN8_peak_451	-3628	supercont10.1	NCU00939	hypothetical protein	6656338	6656340	-	6651565	6651567	3892	supercont10.1	NCU00938	hypothetical protein	6663858	6663860	+	6664916	6664918
supercont10.1	6661001	6662155	1155	6661877	64.5	30.1881	5.95473	27.6585	FN3_vs_FN8_peak_452	-5539	supercont10.1	NCU00939	hypothetical protein	6656338	6656340	-	6651565	6651567	1981	supercont10.1	NCU00938	hypothetical protein	6663858	6663860	+	6664916	6664918
supercont10.1	6662543	6662817	275	6662733	25.71	8.30835	3.60995	6.55248	FN3_vs_FN8_peak_453	-6395	supercont10.1	NCU00939	hypothetical protein	6656338	6656340	-	6651565	6651567	1125	supercont10.1	NCU00938	hypothetical protein	6663858	6663860	+	6664916	6664918
supercont10.1	6662944	6663300	357	6663039	17.43	4.00092	2.532	2.56583	FN3_vs_FN8_peak_454	-6701	supercont10.1	NCU00939	hypothetical protein	6656338	6656340	-	6651565	6651567	819	supercont10.1	NCU00938	hypothetical protein	6663858	6663860	+	6664916	6664918
supercont10.1	6678194	6678393	200	6678273	20.48	5.37117	2.8876	3.81794	FN3_vs_FN8_peak_455	-1063	supercont10.1	NCU00934	hypothetical protein	6677210	6677212	-	6676692	6676694	4016	supercont10.1	NCU00932	hypothetical protein	6682289	6682291	+	6684485	6684487
supercont10.1	6687647	6688062	416	6687834	20.48	6.15861	3.19699	4.54226	FN3_vs_FN8_peak_456	-569	supercont10.1	NCU00931	lysyl-tRNA synthetase	6687265	6687267	-	6685334	6685336	303	supercont10.1	NCU00930	translocase of inner mitochondrial membrane 10	6688137	6688139	+	6688660	6688662
supercont10.1	6712632	6713734	1103	6713331	42.71	6.39753	2.30057	4.76994	FN3_vs_FN8_peak_457	-819	supercont10.1	NCU00923	hypothetical protein	6712512	6712514	-	6711006	6711008	4005	supercont10.1	NCU10603	hypothetical protein	6717336	6717338	+	6717933	6717935
supercont10.1	6714027	6715015	989	6714558	49.68	13.1186	3.37894	11.118	FN3_vs_FN8_peak_458	-2046	supercont10.1	NCU00923	hypothetical protein	6712512	6712514	-	6711006	6711008	2778	supercont10.1	NCU10603	hypothetical protein	6717336	6717338	+	6717933	6717935
supercont10.1	6718620	6719064	445	6718867	37.92	9.3587	3.13845	7.54012	FN3_vs_FN8_peak_459	-932	supercont10.1	NCU10603	hypothetical protein	6717336	6717338	+	6717933	6717935	12067	supercont10.1	NCU00921	hypothetical protein	6731994	6731996	-	6730932	6730934
supercont10.1	6725466	6725873	408	6725753	54.04	4.20196	1.72007	2.75092	FN3_vs_FN8_peak_460	-6341	supercont10.1	NCU00922	hypothetical protein	6718309	6718311	+	6719410	6719412	5181	supercont10.1	NCU00921	hypothetical protein	6731994	6731996	-	6730932	6730934
supercont10.1	6726784	6727035	252	6726943	46.63	4.25658	1.83205	2.7993	FN3_vs_FN8_peak_461	-7531	supercont10.1	NCU00922	hypothetical protein	6718309	6718311	+	6719410	6719412	3991	supercont10.1	NCU00921	hypothetical protein	6731994	6731996	-	6730932	6730934
supercont10.1	6728017	6728528	512	6728347	29.64	4.2137	2.13343	2.76196	FN3_vs_FN8_peak_462	-8935	supercont10.1	NCU00922	hypothetical protein	6718309	6718311	+	6719410	6719412	2587	supercont10.1	NCU00921	hypothetical protein	6731994	6731996	-	6730932	6730934
supercont10.1	6740584	6741146	563	6740908	20.05	4.02702	2.33866	2.58852	FN3_vs_FN8_peak_463	-993	supercont10.1	NCU00918	hypothetical protein	6739915	6739917	-	6738535	6738537	407	supercont10.1	NCU00917	hypothetical protein	6743994	6743996	-	6741313	6741315
supercont10.1	6748089	6748387	299	6748218	20.05	6.57666	3.29832	4.92334	FN3_vs_FN8_peak_464	-490	supercont10.1	NCU00916	membrane bound cation transporter	6747728	6747730	-	6744943	6744945	1453	supercont10.1	NCU00915	aspartyl-tRNA synthetase	6751674	6751676	-	6749669	6749671
supercont10.1	6751697	6752714	1018	6751997	67.55	30.2818	5.71274	27.7464	FN3_vs_FN8_peak_465	-323	supercont10.1	NCU00915	aspartyl-tRNA synthetase	6751674	6751676	-	6749669	6749671	1297	supercont10.1	NCU00914	serine/threonine protein kinase	6756457	6756459	-	6753292	6753294
supercont10.1	6783055	6783790	736	6783480	49.25	5.15781	1.93262	3.61967	FN3_vs_FN8_peak_466	-1949	supercont10.1	NCU00911	polysaccharide synthase Cps1p	6781531	6781533	-	6779674	6779676	17651	supercont10.1	NCU00907	hypothetical protein	6801525	6801527	-	6801129	6801131
supercont10.1	6785612	6786334	723	6785965	49.68	12.0431	3.16775	10.087	FN3_vs_FN8_peak_467	-4434	supercont10.1	NCU00911	polysaccharide synthase Cps1p	6781531	6781533	-	6779674	6779676	15166	supercont10.1	NCU00907	hypothetical protein	6801525	6801527	-	6801129	6801131
supercont10.1	6788671	6789081	411	6788865	30.07	6.86017	2.7595	5.19417	FN3_vs_FN8_peak_468	-7334	supercont10.1	NCU00911	polysaccharide synthase Cps1p	6781531	6781533	-	6779674	6779676	12266	supercont10.1	NCU00907	hypothetical protein	6801525	6801527	-	6801129	6801131
supercont10.1	6799581	6800121	541	6799902	30.07	5.47216	2.39015	3.90407	FN3_vs_FN8_peak_469	-18371	supercont10.1	NCU00911	polysaccharide synthase Cps1p	6781531	6781533	-	6779674	6779676	1229	supercont10.1	NCU00907	hypothetical protein	6801525	6801527	-	6801129	6801131
supercont10.1	6800417	6800782	366	6800621	33.12	6.04417	2.43733	4.43326	FN3_vs_FN8_peak_470	-19090	supercont10.1	NCU00911	polysaccharide synthase Cps1p	6781531	6781533	-	6779674	6779676	510	supercont10.1	NCU00907	hypothetical protein	6801525	6801527	-	6801129	6801131
supercont10.1	6801708	6802124	417	6801768	64.07	5.66689	1.83803	4.08797	FN3_vs_FN8_peak_471	-243	supercont10.1	NCU00907	hypothetical protein	6801525	6801527	-	6801129	6801131	2190	supercont10.1	NCU00906	hypothetical protein	6803958	6803960	+	6805491	6805493
supercont10.1	6802422	6802813	392	6802667	43.15	5.20005	2.02508	3.65947	FN3_vs_FN8_peak_472	-1142	supercont10.1	NCU00907	hypothetical protein	6801525	6801527	-	6801129	6801131	1291	supercont10.1	NCU00906	hypothetical protein	6803958	6803960	+	6805491	6805493
supercont10.1	6842248	6843323	1076	6842795	35.3	17.1882	5.56776	15.0301	FN3_vs_FN8_peak_473	-657	supercont10.1	NCU00896	synaptojanin-1	6842138	6842140	-	6839865	6839867	619	supercont10.1	NCU00895	RAB GTPase Ypt5	6843414	6843416	+	6844260	6844262
supercont10.1	6844812	6845479	668	6845089	39.22	19.3229	5.74632	17.0861	FN3_vs_FN8_peak_474	-827	supercont10.1	NCU00895	RAB GTPase Ypt5	6843414	6843416	+	6844260	6844262	240	supercont10.1	NCU00894	hypothetical protein	6845329	6845331	+	6847485	6847487
supercont10.1	6847668	6847867	200	6847774	18.3	4.75456	2.75781	3.25014	FN3_vs_FN8_peak_475	-287	supercont10.1	NCU00894	hypothetical protein	6845329	6845331	+	6847485	6847487	403	supercont10.1	NCU00893	folC	6848177	6848179	+	6849782	6849784
supercont10.1	6851932	6852283	352	6852168	14.82	3.31788	2.47876	1.94479	FN3_vs_FN8_peak_476	-498	supercont10.1	NCU00892	methionine-6	6851670	6851672	-	6849975	6849977	1424	supercont10.1	NCU00891	xylitol dehydrogenase	6853592	6853594	+	6854802	6854804
supercont10.1	6866000	6866527	528	6866107	18.74	3.88655	2.46756	2.45786	FN3_vs_FN8_peak_477	-1248	supercont10.1	NCU00887	hypothetical protein	6864859	6864861	-	6864172	6864174	316	supercont10.1	NCU00886	hypothetical protein	6867876	6867878	-	6866421	6866423
supercont10.1	6878396	6878976	581	6878515	17	4.31245	2.82024	2.8389	FN3_vs_FN8_peak_478	-873	supercont10.1	NCU00882	hypothetical protein	6877642	6877644	-	6876619	6876621	1064	supercont10.1	NCU00881	hypothetical protein	6879579	6879581	+	6880514	6880516
supercont10.1	6915671	6916106	436	6915868	34.87	13.0383	4.3739	11.041	FN3_vs_FN8_peak_479	-809	supercont10.1	NCU00868	hypothetical protein	6915059	6915061	-	6914240	6914242	269	supercont10.1	NCU00867	hypothetical protein	6916137	6916139	+	6917102	6917104
supercont10.1	6917140	6917396	257	6917252	21.36	6.31426	3.15755	4.6905	FN3_vs_FN8_peak_480	-148	supercont10.1	NCU00867	hypothetical protein	6916137	6916139	+	6917102	6917104	124	supercont10.1	NCU00866	DUF1275 domain-containing protein	6918316	6918318	-	6917374	6917376
supercont10.1	6918168	6919525	1358	6918637	150.8	140.346	18.9744	135.835	FN3_vs_FN8_peak_481	-321	supercont10.1	NCU00866	DUF1275 domain-containing protein	6918316	6918318	-	6917374	6917376	1078	supercont10.1	NCU00865	oxalate decarboxylase oxdC	6919715	6919717	+	6921080	6921082
supercont10.1	6921957	6922187	231	6922072	22.23	5.47703	2.76513	3.90823	FN3_vs_FN8_peak_482	-990	supercont10.1	NCU00865	oxalate decarboxylase oxdC	6919715	6919717	+	6921080	6921082	771	supercont10.1	NCU00863	transcriptional regulator	6922843	6922845	+	6924187	6924189
supercont10.1	6964588	6964868	281	6964732	92.83	6.85691	1.78385	5.19154	FN3_vs_FN8_peak_483	-892	supercont10.1	NCU00849	hypothetical protein	6963840	6963842	-	6963149	6963151	3625	supercont10.1	NCU00848	integral membrane protein TmpA	6968357	6968359	+	6969911	6969913
supercont10.1	6970541	6971795	1255	6971606	53.17	17.9801	4.12258	15.7937	FN3_vs_FN8_peak_484	-1693	supercont10.1	NCU00848	integral membrane protein TmpA	6968357	6968359	+	6969911	6969913	202	supercont10.1	NCU00847	hypothetical protein	6971808	6971810	+	6972873	6972875
supercont10.1	6985729	6986087	359	6985917	27.89	11.2677	4.52764	9.34856	FN3_vs_FN8_peak_485	-275	supercont10.1	NCU00843	phosphoribosylglycinamide formyltransferase	6985642	6985644	-	6984865	6984867	1210	supercont10.1	NCU00842	hypothetical protein	6987800	6987802	-	6987125	6987127
supercont10.1	7060114	7063397	3284	7062298	142.08	128.092	17.4487	123.836	FN3_vs_FN8_peak_486	-4039	supercont10.1	NCU00821	sugar transporter	7058259	7058261	-	7056452	7056454	1039	supercont10.1	NCU00818	hypothetical protein	7065087	7065089	-	7063335	7063337
supercont10.1	7080038	7080500	463	7080152	20.92	5.59846	3.03595	4.02462	FN3_vs_FN8_peak_487	-838	supercont10.1	NCU00812	exosome complex exonuclease RRP41	7079314	7079316	-	7078386	7078388	2141	supercont10.1	NCU00811	hypothetical protein	7082293	7082295	+	7083199	7083201
supercont10.1	7081159	7081390	232	7081253	25.28	5.20486	2.52672	3.66391	FN3_vs_FN8_peak_488	-1939	supercont10.1	NCU00812	exosome complex exonuclease RRP41	7079314	7079316	-	7078386	7078388	1040	supercont10.1	NCU00811	hypothetical protein	7082293	7082295	+	7083199	7083201
supercont10.1	7100620	7101996	1377	7101358	55.79	25.2486	5.67856	22.8443	FN3_vs_FN8_peak_489	-1174	supercont10.1	NCU00806	hypothetical protein	7100184	7100186	-	7097634	7097636	1606	supercont10.1	NCU00805	bZIP transcription factor	7103510	7103512	-	7102962	7102964
supercont10.1	7105691	7107793	2103	7107625	69.73	6.90427	1.96478	5.23613	FN3_vs_FN8_peak_490	-4115	supercont10.1	NCU00805	bZIP transcription factor	7103510	7103512	-	7102962	7102964	2495	supercont10.1	NCU00804	hypothetical protein	7110891	7110893	-	7110118	7110120
supercont10.1	7108827	7109044	218	7108964	67.55	7.77591	2.09003	6.05226	FN3_vs_FN8_peak_491	-5454	supercont10.1	NCU00805	bZIP transcription factor	7103510	7103512	-	7102962	7102964	1156	supercont10.1	NCU00804	hypothetical protein	7110891	7110893	-	7110118	7110120
supercont10.1	7145480	7148199	2720	7146555	133.8	67.8482	7.09464	64.6388	FN3_vs_FN8_peak_492	-1440	supercont10.1	NCU00794	ribosome biogenesis protein Rsa4	7143372	7143374	+	7145113	7145115	2854	supercont10.1	NCU10894	hypothetical protein	7149409	7149411	+	7150832	7150834
supercont10.1	7149477	7149878	402	7149851	29.2	4.42143	2.15716	2.93969	FN3_vs_FN8_peak_493	-4736	supercont10.1	NCU00794	ribosome biogenesis protein Rsa4	7143372	7143374	+	7145113	7145115	1665	supercont10.1	NCU00793	trehalose phosphate synthase	7151516	7151518	+	7154599	7154601
supercont10.1	7150097	7150516	420	7150275	45.33	12.0057	3.30898	10.0517	FN3_vs_FN8_peak_494	-5160	supercont10.1	NCU00794	ribosome biogenesis protein Rsa4	7143372	7143374	+	7145113	7145115	1241	supercont10.1	NCU00793	trehalose phosphate synthase	7151516	7151518	+	7154599	7154601
supercont10.1	7172807	7173007	201	7172947	17.43	4.28093	2.64842	2.82277	FN3_vs_FN8_peak_495	-387	supercont10.1	NCU00789	DUF221 domain-containing protein	7172560	7172562	-	7169619	7169621	865	supercont10.1	NCU00788	hypothetical protein	7173812	7173814	+	7176266	7176268
supercont10.1	7277574	7279310	1737	7278469	45.33	19.1835	5.03541	16.9569	FN3_vs_FN8_peak_496	-322	supercont10.1	NCU00760	hypothetical protein	7276921	7276923	+	7278145	7278147	2379	supercont10.1	NCU00759	hypothetical protein	7280848	7280850	+	7282501	7282503
supercont10.1	7301976	7303156	1181	7302744	54.48	27.8964	6.45094	25.4222	FN3_vs_FN8_peak_497	-1609	supercont10.1	NCU00755	hypothetical protein	7298899	7298901	+	7301133	7301135	840	supercont10.1	NCU00754	multidrug resistant protein	7305344	7305346	-	7303582	7303584
supercont10.1	7305711	7308259	2549	7307650	57.53	16.5457	3.65806	14.412	FN3_vs_FN8_peak_498	-2306	supercont10.1	NCU00754	multidrug resistant protein	7305344	7305346	-	7303582	7303584	4479	supercont10.1	NCU00753	hypothetical protein	7312129	7312131	+	7313716	7313718
supercont10.1	7308391	7309087	697	7308562	37.92	6.33454	2.4323	4.7095	FN3_vs_FN8_peak_499	-3218	supercont10.1	NCU00754	multidrug resistant protein	7305344	7305346	-	7303582	7303584	3567	supercont10.1	NCU00753	hypothetical protein	7312129	7312131	+	7313716	7313718
supercont10.1	7321259	7321720	462	7321678	54.91	3.13516	1.57949	1.79017	FN3_vs_FN8_peak_500	-1047	supercont10.1	NCU11095	hypothetical protein	7320631	7320633	-	7319200	7319202	3519	supercont10.1	NCU11529	hypothetical protein	7327403	7327405	-	7325195	7325197
supercont10.1	7324456	7324670	215	7324583	47.07	4.98178	1.92276	3.45226	FN3_vs_FN8_peak_501	-3952	supercont10.1	NCU11095	hypothetical protein	7320631	7320633	-	7319200	7319202	614	supercont10.1	NCU11529	hypothetical protein	7327403	7327405	-	7325195	7325197
supercont10.1	7325039	7326099	1061	7325940	71.91	6.23285	1.86952	4.61234	FN3_vs_FN8_peak_502	-5309	supercont10.1	NCU11095	hypothetical protein	7320631	7320633	-	7319200	7319202	2680	supercont10.1	NCU00749	hypothetical protein	7328620	7328622	+	7329706	7329708
supercont10.1	7330694	7331067	374	7331007	62.32	6.52235	1.97884	4.88235	FN3_vs_FN8_peak_503	-1299	supercont10.1	NCU00749	hypothetical protein	7328620	7328622	+	7329706	7329708	1875	supercont10.1	NCU00748	hypothetical protein	7333822	7333824	-	7332880	7332882
supercont10.1	7331232	7331555	324	7331390	66.25	6.42364	1.9213	4.791	FN3_vs_FN8_peak_504	-1682	supercont10.1	NCU00749	hypothetical protein	7328620	7328622	+	7329706	7329708	1492	supercont10.1	NCU00748	hypothetical protein	7333822	7333824	-	7332880	7332882
supercont10.1	7331661	7332402	742	7331900	54.04	11.0139	2.77991	9.11057	FN3_vs_FN8_peak_505	-2192	supercont10.1	NCU00749	hypothetical protein	7328620	7328622	+	7329706	7329708	982	supercont10.1	NCU00748	hypothetical protein	7333822	7333824	-	7332880	7332882
supercont10.1	7333949	7335664	1716	7334882	86.29	15.0784	2.64525	13.0018	FN3_vs_FN8_peak_506	-1060	supercont10.1	NCU00748	hypothetical protein	7333822	7333824	-	7332880	7332882	3090	supercont10.1	NCU00747	hypothetical protein	7338675	7338677	-	7337970	7337972
supercont10.1	7364369	7365327	959	7364670	44.89	23.6063	6.55571	21.2463	FN3_vs_FN8_peak_507	-277	supercont10.1	NCU00741	gliotoxin biosynthesis protein GliK	7364393	7364395	-	7362944	7362946	740	supercont10.1	NCU00740	hypothetical protein	7365410	7365412	+	7368010	7368012
supercont10.1	7381820	7382172	353	7382000	23.53	8.48423	3.84468	6.71217	FN3_vs_FN8_peak_508	-991	supercont10.1	NCU00734	Ulp1 protease	7381009	7381011	-	7379708	7379710	1350	supercont10.1	NCU00733	hypothetical protein	7383350	7383352	+	7383938	7383940
supercont10.1	7395222	7395526	305	7395362	19.61	4.35259	2.57651	2.8738	FN3_vs_FN8_peak_509	-236	supercont10.1	NCU00730	hypothetical protein	7395126	7395128	-	7391721	7391723	914	supercont10.1	NCU00729	hypothetical protein	7397211	7397213	-	7396274	7396276
supercont10.1	7406095	7406550	456	7406258	20.92	6.57666	3.43491	4.92334	FN3_vs_FN8_peak_510	-929	supercont10.1	NCU00726	cyclosporin-resistant-1	7405329	7405331	-	7404230	7404232	580	supercont10.1	NCU00725	epsin-3	7406838	7406840	+	7408651	7408653
supercont10.1	7419434	7420287	854	7419563	34.43	9.2175	3.22092	7.40786	FN3_vs_FN8_peak_511	-260	supercont10.1	NCU00722	amidohydrolase	7419303	7419305	-	7417593	7417595	1798	supercont10.1	NCU00721	proline-specific permease	7421361	7421363	+	7423156	7423158
supercont10.1	7443391	7443778	388	7443609	37.05	10.6912	3.39689	8.80294	FN3_vs_FN8_peak_512	-3393	supercont10.1	NCU00718	hypothetical protein	7440216	7440218	-	7439857	7439859	3086	supercont10.1	NCU00717	DUF1212 domain membrane protein	7446695	7446697	+	7449666	7449668
supercont10.1	7443897	7444764	868	7444315	35.3	7.76376	2.79245	6.04068	FN3_vs_FN8_peak_513	-534	supercont10.1	NCU10793	hypothetical protein	7443096	7443098	+	7443779	7443781	2380	supercont10.1	NCU00717	DUF1212 domain membrane protein	7446695	7446697	+	7449666	7449668
supercont10.1	7444938	7445254	317	7445100	31.82	5.75865	2.486	4.17601	FN3_vs_FN8_peak_514	-1319	supercont10.1	NCU10793	hypothetical protein	7443096	7443098	+	7443779	7443781	1595	supercont10.1	NCU00717	DUF1212 domain membrane protein	7446695	7446697	+	7449666	7449668
supercont10.1	7449751	7450564	814	7450230	35.74	15.9994	5.21841	13.8823	FN3_vs_FN8_peak_515	-562	supercont10.1	NCU00717	DUF1212 domain membrane protein	7446695	7446697	+	7449666	7449668	2250	supercont10.1	NCU00716	non-anchored cell wall protein-5	7452480	7452482	+	7453268	7453270
supercont10.1	7450798	7451085	288	7450942	23.53	8.39556	3.80971	6.63598	FN3_vs_FN8_peak_516	-1274	supercont10.1	NCU00717	DUF1212 domain membrane protein	7446695	7446697	+	7449666	7449668	1538	supercont10.1	NCU00716	non-anchored cell wall protein-5	7452480	7452482	+	7453268	7453270
supercont10.1	7451267	7451638	372	7451440	18.74	5.40165	3.09343	3.83923	FN3_vs_FN8_peak_517	-1772	supercont10.1	NCU00717	DUF1212 domain membrane protein	7446695	7446697	+	7449666	7449668	1040	supercont10.1	NCU00716	non-anchored cell wall protein-5	7452480	7452482	+	7453268	7453270
supercont10.1	7462767	7464080	1314	7463683	54.48	16.0226	3.69854	13.9044	FN3_vs_FN8_peak_518	-1162	supercont10.1	NCU00713	isochorismatase family hydrolase	7462521	7462523	-	7461214	7461216	1915	supercont10.1	NCU00712	3-hydroxy-3-methylglutaryl-coenzyme A reductase	7465598	7465600	+	7469171	7469173
supercont10.1	7469598	7470411	814	7470083	27.89	11.2335	4.5145	9.3222	FN3_vs_FN8_peak_519	-910	supercont10.1	NCU00712	3-hydroxy-3-methylglutaryl-coenzyme A reductase	7465598	7465600	+	7469171	7469173	1972	supercont10.1	NCU00711	multidrug resistance protein fnx1	7472055	7472057	+	7474072	7474074
supercont10.1	7523106	7525312	2207	7523726	30.94	12.3086	4.56337	10.3421	FN3_vs_FN8_peak_520	-745	supercont10.1	NCU00695	hypothetical protein	7522981	7522983	-	7521373	7521375	2150	supercont10.1	NCU00694	hypothetical protein	7525876	7525878	+	7528062	7528064
supercont10.1	7525431	7525766	336	7525535	15.25	3.80273	2.54706	2.38028	FN3_vs_FN8_peak_521	-2554	supercont10.1	NCU00695	hypothetical protein	7522981	7522983	-	7521373	7521375	341	supercont10.1	NCU00694	hypothetical protein	7525876	7525878	+	7528062	7528064
supercont10.1	7553273	7553560	288	7553400	20.48	4.49458	2.55759	3.00707	FN3_vs_FN8_peak_522	-2093	supercont10.1	NCU00687	hypothetical protein	7551307	7551309	-	7549856	7549858	11038	supercont10.1	NCU00685	casein kinase I isoform delta	7564438	7564440	+	7565809	7565811
supercont10.1	7553796	7554232	437	7553859	19.18	5.28566	2.88233	3.73887	FN3_vs_FN8_peak_523	-2552	supercont10.1	NCU00687	hypothetical protein	7551307	7551309	-	7549856	7549858	10579	supercont10.1	NCU00685	casein kinase I isoform delta	7564438	7564440	+	7565809	7565811
supercont10.1	7570149	7573006	2858	7571524	147.31	114.72	13.4826	110.728	FN3_vs_FN8_peak_524	-1716	supercont10.1	NCU00684	endonuclease/Exonuclease/phosphatase	7568480	7568482	+	7569806	7569808	1693	supercont10.1	NCU00682	serine/threonine-protein kinase PRKX	7573217	7573219	+	7574669	7574671
supercont10.1	7592144	7592505	362	7592310	19.61	4.52333	2.64258	3.03463	FN3_vs_FN8_peak_525	-1044	supercont10.1	NCU00677	phenylacetyl-CoA ligase	7591266	7591268	-	7589390	7589392	796	supercont10.1	NCU11533	hypothetical protein	7593106	7593108	+	7593652	7593654
supercont10.1	7594370	7594960	591	7594523	30.94	13.5149	5.00571	11.4954	FN3_vs_FN8_peak_526	-869	supercont10.1	NCU11533	hypothetical protein	7593106	7593108	+	7593652	7593654	526	supercont10.1	NCU00676	F1-ATP synthase assembly protein	7595049	7595051	+	7596342	7596344
supercont10.1	7610243	7610704	462	7610351	26.59	6.0158	2.75853	4.40622	FN3_vs_FN8_peak_527	-1330	supercont10.1	NCU00673	serine protease p2	7609021	7609023	-	7607360	7607362	3194	supercont10.1	NCU00671	beige/BEACH domain-containing protein	7613545	7613547	+	7621674	7621676
supercont10.1	7657426	7658698	1273	7658101	85.42	56.1511	9.60241	53.1493	FN3_vs_FN8_peak_528	-913	supercont10.1	NCU00659	hypothetical protein	7657188	7657190	-	7656228	7656230	354	supercont10.1	NCU00658	hypothetical protein	7670474	7670476	-	7658453	7658455
supercont10.1	7678125	7678858	734	7678480	37.92	19.2173	6.09845	16.984	FN3_vs_FN8_peak_529	-738	supercont10.1	NCU00655	mitochondrial enoyl reductase	7677742	7677744	-	7676443	7676445	1552	supercont10.1	NCU00654	hypothetical protein	7680852	7680854	-	7680030	7680032
supercont10.1	7692755	7693064	310	7692818	14.38	3.31788	2.41047	1.94479	FN3_vs_FN8_peak_530	-1262	supercont10.1	NCU00651	peptide N-glycanase-1	7691556	7691558	-	7690235	7690237	1707	supercont10.1	NCU00650	Wdr1p	7697222	7697224	-	7694523	7694525
supercont10.1	7710870	7711179	310	7711013	15.69	3.73336	2.58354	2.33051	FN3_vs_FN8_peak_531	-7469	supercont10.1	NCU00648	choline transporter	7701409	7701411	+	7703542	7703544	4836	supercont10.1	NCU00646	methyltransferase LaeA	7715849	7715851	+	7717267	7717269
supercont10.1	7722958	7723746	789	7723316	46.2	18.3822	4.71974	16.1793	FN3_vs_FN8_peak_532	-294	supercont10.1	NCU00644	ATP synthase subunit G	7723022	7723024	-	7722289	7722291	487	supercont10.1	NCU00643	L-arabinitol 4-dehydrogenase	7724982	7724984	-	7723801	7723803
supercont10.1	7743676	7744737	1062	7744182	39.66	17.0669	5.08251	14.9118	FN3_vs_FN8_peak_533	-420	supercont10.1	NCU00636	ATP synthase subunit D	7743762	7743764	-	7742922	7742924	569	supercont10.1	NCU00635	nascent polypeptide-associated complex subunit alpha	7745572	7745574	-	7744749	7744751
supercont10.1	7748301	7748753	453	7748475	20.05	6.30293	3.18908	4.67951	FN3_vs_FN8_peak_534	-924	supercont10.1	NCU00634	ribosomal protein L14	7747551	7747553	-	7747038	7747040	764	supercont10.1	NCU00633	hypothetical protein	7749239	7749241	+	7750349	7750351
supercont10.1	7768030	7769630	1601	7768968	73.65	37.8005	6.78676	35.1106	FN3_vs_FN8_peak_535	-1057	supercont10.1	NCU00629	6-phosphofructokinase	7767911	7767913	-	7765245	7765247	619	supercont10.1	NCU00628	hypothetical protein	7769587	7769589	+	7771543	7771545
supercont10.1	7775091	7777752	2662	7777227	51.43	15.506	3.74481	13.4126	FN3_vs_FN8_peak_536	-2523	supercont10.1	NCU00627	hypothetical protein	7774704	7774706	-	7772874	7772876	3046	supercont10.1	NCU11538	hypothetical protein	7782129	7782131	-	7780271	7780273
supercont10.1	7790993	7791313	321	7791124	20.05	6.57666	3.29832	4.92334	FN3_vs_FN8_peak_537	-254	supercont10.1	NCU11188	mutagen sensitive-9	7790870	7790872	-	7782941	7782943	249	supercont10.1	NCU11187	signal sequence receptor alpha subunit	7793561	7793563	-	7791371	7791373
supercont10.1	7805822	7806122	301	7805959	16.56	4.31245	2.75195	2.8389	FN3_vs_FN8_peak_538	-2709	supercont10.1	NCU00622	cell polarity protein	7803250	7803252	-	7798557	7798559	2250	supercont10.1	NCU00621	TORC1 growth control complex subunit Kog1	7808209	7808211	+	7812346	7812348
supercont10.1	7831049	7831856	808	7831566	23.1	8.48423	3.77639	6.71217	FN3_vs_FN8_peak_539	-1937	supercont10.1	NCU00614	DUF1620 domain-containing protein	7826650	7826652	+	7829627	7829629	3716	supercont10.1	NCU11539	hypothetical protein	7835646	7835648	-	7835280	7835282
supercont10.1	7860311	7860745	435	7860486	27.89	11.088	4.45876	9.18299	FN3_vs_FN8_peak_540	-1065	supercont10.1	NCU00606	short-chain alcohol dehydrogenase	7859421	7859423	-	7858635	7858637	336	supercont10.1	NCU00605	ThiF domain-containing protein	7860822	7860824	+	7862516	7862518
supercont10.1	7883742	7885019	1278	7884452	76.27	22.8288	3.86347	20.4881	FN3_vs_FN8_peak_541	-1122	supercont10.1	NCU00597	deoxyribose-phosphate aldolase 2	7881873	7881875	+	7883328	7883330	474	supercont10.1	NCU00596	lipoyltransferase	7884926	7884928	+	7886078	7886080
supercont10.1	7890309	7890792	484	7890671	16.13	4.31245	2.68365	2.8389	FN3_vs_FN8_peak_542	-686	supercont10.1	NCU00595	ubiquitin thiolesterase	7889985	7889987	-	7887732	7887734	3114	supercont10.1	NCU00594	hypothetical protein	7895189	7895191	-	7893783	7893785
supercont10.1	7909714	7911086	1373	7910419	27.02	11.2677	4.39105	9.34856	FN3_vs_FN8_peak_543	-715	supercont10.1	NCU00589	auxin Efflux Carrier superfamily	7909704	7909706	-	7907813	7907815	4131	supercont10.1	NCU00587	osmotic sensitive-5	7914550	7914552	+	7916671	7916673
supercont10.1	7913126	7913551	426	7913286	22.66	7.8301	3.70809	6.09852	FN3_vs_FN8_peak_544	-3582	supercont10.1	NCU00589	auxin Efflux Carrier superfamily	7909704	7909706	-	7907813	7907815	1264	supercont10.1	NCU00587	osmotic sensitive-5	7914550	7914552	+	7916671	7916673
supercont10.1	7929944	7931028	1085	7930428	86.29	49.6145	7.93576	46.7164	FN3_vs_FN8_peak_545	-4653	supercont10.1	NCU00584	hypothetical protein	7924783	7924785	+	7925773	7925775	1125	supercont10.1	NCU00583	hypothetical protein	7932264	7932266	-	7931551	7931553
supercont10.1	7931370	7932038	669	7931460	23.53	3.33362	2.04455	1.95913	FN3_vs_FN8_peak_546	-5685	supercont10.1	NCU00584	hypothetical protein	7924783	7924785	+	7925773	7925775	93	supercont10.1	NCU00583	hypothetical protein	7932264	7932266	-	7931551	7931553
supercont10.1	7937519	7937746	228	7937629	19.18	5.97892	3.16172	4.37168	FN3_vs_FN8_peak_547	-107	supercont10.1	NCU00581	phosphopantetheinyl transferase	7937522	7937524	-	7936331	7936333	418	supercont10.1	NCU11540	hypothetical protein	7938047	7938049	+	7938413	7938415
supercont10.1	7941249	7941568	320	7941336	15.25	3.80273	2.54706	2.38028	FN3_vs_FN8_peak_548	-244	supercont10.1	NCU00580	acyl-CoA thioesterase	7941092	7941094	-	7939870	7939872	1219	supercont10.1	NCU00579	oxysterol binding protein 1	7942555	7942557	+	7946581	7946583
supercont10.1	7941679	7942299	621	7941729	16.56	4.31245	2.75195	2.8389	FN3_vs_FN8_peak_549	-637	supercont10.1	NCU00580	acyl-CoA thioesterase	7941092	7941094	-	7939870	7939872	826	supercont10.1	NCU00579	oxysterol binding protein 1	7942555	7942557	+	7946581	7946583
supercont10.1	7950464	7952052	1589	7951539	93.27	79.6439	14.772	76.2615	FN3_vs_FN8_peak_550	-1543	supercont10.1	NCU00577	hypothetical protein	7949996	7949998	-	7948733	7948735	29	supercont10.1	NCU00576	hypothetical protein	7951568	7951570	+	7953050	7953052
supercont10.1	7956332	7957891	1560	7957394	61.89	16.4574	3.49373	14.3261	FN3_vs_FN8_peak_551	-1429	supercont10.1	NCU00575	glucokinase	7955965	7955967	-	7954255	7954257	3567	supercont10.1	NCU00574	hypothetical protein	7961640	7961642	-	7960959	7960961
supercont10.1	7958458	7958791	334	7958567	41.84	8.92154	2.85595	7.12681	FN3_vs_FN8_peak_552	-2602	supercont10.1	NCU00575	glucokinase	7955965	7955967	-	7954255	7954257	2394	supercont10.1	NCU00574	hypothetical protein	7961640	7961642	-	7960959	7960961
supercont10.1	7963181	7963935	755	7963369	24.41	9.15568	3.98127	7.34846	FN3_vs_FN8_peak_553	-1729	supercont10.1	NCU00574	hypothetical protein	7961640	7961642	-	7960959	7960961	615	supercont10.1	NCU00573	hypothetical protein	7963984	7963986	+	7966407	7966409
supercont10.1	7981834	7982167	334	7981999	18.3	5.40165	3.02513	3.83923	FN3_vs_FN8_peak_554	-1009	supercont10.1	NCU00567	arginine-6	7980990	7980992	-	7978321	7978323	703	supercont10.1	NCU00566	synaptobrevin	7983677	7983679	-	7982700	7982702
supercont10.1	7984353	7984765	413	7984652	18.3	3.88655	2.41308	2.45786	FN3_vs_FN8_peak_555	-975	supercont10.1	NCU00566	synaptobrevin	7983677	7983679	-	7982700	7982702	933	supercont10.1	NCU00565	lipoic acid synthetase	7985585	7985587	+	7986936	7986938
supercont10.1	7985016	7985367	352	7985114	17	4.31245	2.82024	2.8389	FN3_vs_FN8_peak_556	-1437	supercont10.1	NCU00566	synaptobrevin	7983677	7983679	-	7982700	7982702	471	supercont10.1	NCU00565	lipoic acid synthetase	7985585	7985587	+	7986936	7986938
supercont10.1	8032797	8033679	883	8033262	56.22	20.2058	4.40165	17.9416	FN3_vs_FN8_peak_557	-1204	supercont10.1	NCU00552	albino-1	8032058	8032060	-	8030088	8030090	1089	supercont10.1	NCU00551	myosin type-2 heavy chain 2	8041734	8041736	-	8034349	8034351
supercont10.1	8050701	8050935	235	8050849	16.56	4.31245	2.75195	2.8389	FN3_vs_FN8_peak_558	-701	supercont10.1	NCU11544	hypothetical protein	8050148	8050150	-	8049837	8049839	410	supercont10.1	NCU11186	NUDIX family hydrolase	8051259	8051261	+	8052162	8052164
supercont10.1	8074144	8075007	864	8074448	34.87	13.3826	4.48325	11.3728	FN3_vs_FN8_peak_559	-1106	supercont10.1	NCU00541	hypothetical protein	8073342	8073344	-	8071444	8071446	13787	supercont10.1	NCU00538	PAP/25A associated domain family	8088235	8088237	+	8092259	8092261
supercont10.1	8075234	8076620	1387	8075539	43.15	10.9103	3.15333	9.01315	FN3_vs_FN8_peak_560	-2197	supercont10.1	NCU00541	hypothetical protein	8073342	8073344	-	8071444	8071446	12696	supercont10.1	NCU00538	PAP/25A associated domain family	8088235	8088237	+	8092259	8092261
supercont10.1	8081800	8083250	1451	8082657	77.58	52.1362	9.8221	49.1999	FN3_vs_FN8_peak_561	-9315	supercont10.1	NCU00541	hypothetical protein	8073342	8073344	-	8071444	8071446	5578	supercont10.1	NCU00538	PAP/25A associated domain family	8088235	8088237	+	8092259	8092261
supercont10.1	8084492	8085225	734	8084923	23.53	8.48423	3.84468	6.71217	FN3_vs_FN8_peak_562	-11581	supercont10.1	NCU00541	hypothetical protein	8073342	8073344	-	8071444	8071446	3312	supercont10.1	NCU00538	PAP/25A associated domain family	8088235	8088237	+	8092259	8092261
supercont10.1	8085354	8085819	466	8085641	21.79	7.19399	3.5715	5.50111	FN3_vs_FN8_peak_563	-12299	supercont10.1	NCU00541	hypothetical protein	8073342	8073344	-	8071444	8071446	2594	supercont10.1	NCU00538	PAP/25A associated domain family	8088235	8088237	+	8092259	8092261
supercont10.1	8085943	8086171	229	8085992	17.43	4.84581	2.88854	3.32478	FN3_vs_FN8_peak_564	-12650	supercont10.1	NCU00541	hypothetical protein	8073342	8073344	-	8071444	8071446	2243	supercont10.1	NCU00538	PAP/25A associated domain family	8088235	8088237	+	8092259	8092261
supercont10.1	8095544	8096680	1137	8096251	77.58	48.041	8.73076	45.1691	FN3_vs_FN8_peak_565	-593	supercont10.1	NCU00537	hypothetical protein	8095658	8095660	-	8094561	8094563	381	supercont10.1	NCU00536	homoserine O-acetyltransferase	8096632	8096634	+	8098207	8098209
supercont10.1	8117116	8117351	236	8117261	16.56	4.31245	2.75195	2.8389	FN3_vs_FN8_peak_566	-1658	supercont10.1	NCU00528	FHA domain-containing protein	8115603	8115605	-	8113159	8113161	361	supercont10.1	NCU00527	mitochondrial genome maintenance protein Mgr2	8117622	8117624	+	8118247	8118249
supercont10.1	8136679	8137160	482	8136800	23.53	8.48423	3.84468	6.71217	FN3_vs_FN8_peak_567	-1484	supercont10.1	NCU11545	hypothetical protein	8135316	8135318	-	8132930	8132932	397	supercont10.1	NCU00522	cystathionine beta-lyase	8137197	8137199	+	8138546	8138548
supercont10.1	8143390	8143651	262	8143495	25.71	7.5446	3.33921	5.83485	FN3_vs_FN8_peak_568	-87	supercont10.1	NCU00520	oxidoreductase	8143408	8143410	-	8141350	8141352	892	supercont10.1	NCU00519	ribulose-phosphate 3-epimerase	8145372	8145374	-	8144385	8144387
supercont10.1	8145389	8145809	421	8145633	17.87	4.84581	2.95684	3.32478	FN3_vs_FN8_peak_569	-261	supercont10.1	NCU00519	ribulose-phosphate 3-epimerase	8145372	8145374	-	8144385	8144387	322	supercont10.1	NCU00518	MGS207 protein	8145955	8145957	+	8147296	8147298
supercont10.1	8163551	8163759	209	8163637	18.3	5.40165	3.02513	3.83923	FN3_vs_FN8_peak_570	-3036	supercont10.1	NCU00515	hypothetical protein	8157084	8157086	+	8160599	8160601	561	supercont10.1	NCU00513	phosphotransferase enzyme family domain-containing protein	8164198	8164200	+	8165514	8165516
supercont10.1	8203416	8203810	395	8203551	36.17	13.4197	4.22426	11.4087	FN3_vs_FN8_peak_571	-77	supercont10.1	NCU00502	ATP synthase subunit 4	8203474	8203476	-	8202476	8202478	303	supercont10.1	NCU00501	nucleolar complex protein 4	8203854	8203856	+	8205613	8205615
supercont10.1	8208878	8215666	6789	8214001	84.55	13.4995	2.51618	11.4862	FN3_vs_FN8_peak_572	-2782	supercont10.1	NCU00500	hypothetical protein	8211219	8211221	-	8209698	8209700	666	supercont10.1	NCU11547	hypothetical protein	8215148	8215150	-	8214665	8214667
supercont10.1	8215920	8217161	1242	8216197	54.48	10.8458	2.77391	8.95362	FN3_vs_FN8_peak_573	-1049	supercont10.1	NCU11547	hypothetical protein	8215148	8215150	-	8214665	8214667	1872	supercont10.1	NCU00499	all development altered-1	8218069	8218071	+	8220020	8220022
supercont10.1	8225709	8226122	414	8226049	37.48	2.59292	1.60337	1.31408	FN3_vs_FN8_peak_574	-5079	supercont10.1	NCU11548	hypothetical protein	8220203	8220205	+	8220968	8220970	42225	supercont10.1	NCU03054	hypothetical protein	8269860	8269862	-	8268272	8268274
supercont10.1	8226289	8226746	458	8226417	59.27	6.03377	1.94426	4.42387	FN3_vs_FN8_peak_575	-5447	supercont10.1	NCU11548	hypothetical protein	8220203	8220205	+	8220968	8220970	41857	supercont10.1	NCU03054	hypothetical protein	8269860	8269862	-	8268272	8268274
supercont10.1	8268009	8268234	226	8268095	24.41	4.32837	2.30965	2.85293	FN3_vs_FN8_peak_576	-47125	supercont10.1	NCU11548	hypothetical protein	8220203	8220205	+	8220968	8220970	179	supercont10.1	NCU03054	hypothetical protein	8269860	8269862	-	8268272	8268274
supercont10.1	8319246	8319682	437	8319351	23.53	5.42882	2.72606	3.86286	FN3_vs_FN8_peak_577	-5562	supercont10.1	NCU03045	cellular morphogenesis protein	8310031	8310033	+	8313787	8313789	5948	supercont10.1	NCU10772	hypothetical protein	8326553	8326555	-	8325297	8325299
supercont10.1	8324297	8325699	1403	8324649	39.22	13.2461	3.94355	11.2414	FN3_vs_FN8_peak_578	-5215	supercont10.1	NCU03044	hypothetical protein	8318824	8318826	+	8319432	8319434	650	supercont10.1	NCU10772	hypothetical protein	8326553	8326555	-	8325297	8325299
supercont10.1	8326017	8327157	1141	8326416	64.94	18.1916	3.66322	15.9968	FN3_vs_FN8_peak_579	-6982	supercont10.1	NCU03044	hypothetical protein	8318824	8318826	+	8319432	8319434	5139	supercont10.1	NCU03043	C2H2 finger domain-containing protein FlbC	8331555	8331557	+	8332824	8332826
supercont10.1	8327263	8328649	1387	8327521	54.48	10.0433	2.64181	8.18841	FN3_vs_FN8_peak_580	-968	supercont10.1	NCU10772	hypothetical protein	8326553	8326555	-	8325297	8325299	4034	supercont10.1	NCU03043	C2H2 finger domain-containing protein FlbC	8331555	8331557	+	8332824	8332826
supercont10.1	8328805	8329358	554	8329133	37.05	11.9468	3.72261	10.0021	FN3_vs_FN8_peak_581	-2580	supercont10.1	NCU10772	hypothetical protein	8326553	8326555	-	8325297	8325299	2422	supercont10.1	NCU03043	C2H2 finger domain-containing protein FlbC	8331555	8331557	+	8332824	8332826
supercont10.1	8329698	8330806	1109	8330011	38.79	9.28	3.06065	7.46456	FN3_vs_FN8_peak_582	-3458	supercont10.1	NCU10772	hypothetical protein	8326553	8326555	-	8325297	8325299	1544	supercont10.1	NCU03043	C2H2 finger domain-containing protein FlbC	8331555	8331557	+	8332824	8332826
supercont10.1	8338068	8338354	287	8338203	21.79	7.19399	3.5715	5.50111	FN3_vs_FN8_peak_583	-5377	supercont10.1	NCU03043	C2H2 finger domain-containing protein FlbC	8331555	8331557	+	8332824	8332826	4594	supercont10.1	NCU03042	U2 snRNP component prp10	8346440	8346442	-	8342795	8342797
supercont10.1	8346447	8346886	440	8346640	21.36	7.19399	3.5032	5.50111	FN3_vs_FN8_peak_584	-200	supercont10.1	NCU03042	U2 snRNP component prp10	8346440	8346442	-	8342795	8342797	387	supercont10.1	NCU03041	hypothetical protein	8347027	8347029	+	8348678	8348680
supercont10.1	8361589	8361790	202	8361657	22.23	6.7523	3.22598	5.09086	FN3_vs_FN8_peak_585	-1370	supercont10.1	NCU11550	hypothetical protein	8359796	8359798	+	8360285	8360287	1374	supercont10.1	NCU03035	hypothetical protein	8364070	8364072	-	8363029	8363031
supercont10.1	8371440	8375720	4281	8374113	83.24	38.523	6.01733	35.819	FN3_vs_FN8_peak_586	-605	supercont10.1	NCU03034	hypothetical protein	8373508	8373510	-	8372560	8372562	4157	supercont10.1	NCU03033	CCAAT-binding complex subunit HAP2	8378270	8378272	+	8379212	8379214
supercont10.1	8376298	8376537	240	8376401	23.97	5.48269	2.79311	3.91371	FN3_vs_FN8_peak_587	-2893	supercont10.1	NCU03034	hypothetical protein	8373508	8373510	-	8372560	8372562	1869	supercont10.1	NCU03033	CCAAT-binding complex subunit HAP2	8378270	8378272	+	8379212	8379214
supercont10.1	8376828	8377118	291	8376939	25.28	5.70292	2.68141	4.12248	FN3_vs_FN8_peak_588	-3431	supercont10.1	NCU03034	hypothetical protein	8373508	8373510	-	8372560	8372562	1331	supercont10.1	NCU03033	CCAAT-binding complex subunit HAP2	8378270	8378272	+	8379212	8379214
supercont10.1	8377290	8377898	609	8377593	30.51	7.09779	2.86434	5.4154	FN3_vs_FN8_peak_589	-4085	supercont10.1	NCU03034	hypothetical protein	8373508	8373510	-	8372560	8372562	677	supercont10.1	NCU03033	CCAAT-binding complex subunit HAP2	8378270	8378272	+	8379212	8379214
supercont10.1	8386710	8388103	1394	8387155	50.99	31.2047	8.14732	28.6485	FN3_vs_FN8_peak_590	-271	supercont10.1	NCU03031	succinate dehydrogenase cytochrome b small subunit	8386884	8386886	-	8386153	8386155	711	supercont10.1	NCU03030	tyrosyl-tRNA synthetase	8387866	8387868	+	8389937	8389939
supercont10.1	8390394	8390709	316	8390581	20.05	6.57666	3.29832	4.92334	FN3_vs_FN8_peak_591	-642	supercont10.1	NCU03030	tyrosyl-tRNA synthetase	8387866	8387868	+	8389937	8389939	26	supercont10.1	NCU03029	hypothetical protein	8390607	8390609	+	8392680	8392682
supercont10.1	8407403	8407871	469	8407676	86.29	14.7797	2.61357	12.7153	FN3_vs_FN8_peak_592	-1127	supercont10.1	NCU03024	GARP complex subunit Vps53	8403785	8403787	+	8406547	8406549	1580	supercont10.1	NCU03023	phenol 2-monooxygenase	8409256	8409258	+	8411472	8411474
supercont10.1	8408033	8408547	515	8408183	81.06	7.9436	1.95389	6.20732	FN3_vs_FN8_peak_593	-1634	supercont10.1	NCU03024	GARP complex subunit Vps53	8403785	8403787	+	8406547	8406549	1073	supercont10.1	NCU03023	phenol 2-monooxygenase	8409256	8409258	+	8411472	8411474
supercont10.1	8459922	8460180	259	8460013	24.41	2.70021	1.81473	1.41087	FN3_vs_FN8_peak_594	-253	supercont10.1	NCU03009	zuotin	8459760	8459762	-	8458351	8458353	127	supercont10.1	NCU03008	hypothetical protein	8460140	8460142	+	8460624	8460626
supercont10.1	8462107	8462739	633	8462419	64.94	27.9241	5.49483	25.4488	FN3_vs_FN8_peak_595	-373	supercont10.1	NCU03007	pre-mRNA-splicing factor slt-11	8462046	8462048	-	8460891	8460893	479	supercont10.1	NCU03006	sterol 24-C-methyltransferase	8462898	8462900	+	8464112	8464114
supercont10.1	8464870	8465214	345	8465095	16.56	3.75727	2.50876	2.34695	FN3_vs_FN8_peak_596	-981	supercont10.1	NCU03006	sterol 24-C-methyltransferase	8462898	8462900	+	8464112	8464114	752	supercont10.1	NCU03004	pyruvate dehydrogenase E1 component	8465847	8465849	+	8467207	8467209
supercont10.1	8475366	8476315	950	8475905	53.17	34.1874	8.4888	31.5707	FN3_vs_FN8_peak_597	-1698	supercont10.1	NCU03000	hypothetical protein	8474207	8474209	-	8473420	8473422	313	supercont10.1	NCU02998	nicotinate-nucleotide pyrophosphorylase	8476218	8476220	+	8477181	8477183
supercont10.1	8492355	8493366	1012	8493102	25.28	8.87152	3.75398	7.07881	FN3_vs_FN8_peak_598	-2734	supercont10.1	NCU02994	hypothetical protein	8490368	8490370	-	8485759	8485761	3709	supercont10.1	NCU02990	hypothetical protein	8498867	8498869	-	8496809	8496811
supercont10.1	8493492	8493855	364	8493718	20.92	5.83711	3.13137	4.24743	FN3_vs_FN8_peak_599	-3350	supercont10.1	NCU02994	hypothetical protein	8490368	8490370	-	8485759	8485761	3093	supercont10.1	NCU02990	hypothetical protein	8498867	8498869	-	8496809	8496811
supercont10.1	8506032	8506838	807	8506679	27.46	11.2677	4.45935	9.34856	FN3_vs_FN8_peak_600	-1559	supercont10.1	NCU02988	hypothetical protein	8505120	8505122	-	8501904	8501906	455	supercont10.1	NCU02984	translation machinery-associated protein 22	8507134	8507136	+	8508044	8508046
supercont10.1	8515282	8515873	592	8515526	29.64	12.7516	4.80082	10.7623	FN3_vs_FN8_peak_601	-205	supercont10.1	NCU02980	UPD-GlcNAc transporter	8513877	8513879	+	8515319	8515321	711	supercont10.1	NCU02979	AMP deaminase	8516237	8516239	+	8519419	8519421
supercont10.1	8548083	8548839	757	8548523	27.02	10.202	4.00302	8.34044	FN3_vs_FN8_peak_602	-884	supercont10.1	NCU02969	alkaline ceramidase	8547639	8547641	-	8546444	8546446	909	supercont10.1	NCU02968	hypothetical protein	8549432	8549434	+	8552263	8552265
supercont10.1	8573831	8574030	200	8573924	16.13	4.31245	2.68365	2.8389	FN3_vs_FN8_peak_603	-349	supercont10.1	NCU02960	peroxisomal targeting signal receptor	8573575	8573577	-	8571591	8571593	2133	supercont10.1	NCU11552	nucleic acid-binding protein	8576161	8576162	-	8576057	8576057
supercont10.1	8584646	8584845	200	8584752	20.05	6.57666	3.29832	4.92334	FN3_vs_FN8_peak_604	-6942	supercont10.1	NCU02959	hypothetical protein	8577810	8577812	-	8576928	8576930	4100	supercont10.1	NCU02957	hypothetical protein	8588852	8588854	+	8590437	8590439
supercont10.1	8586629	8586871	243	8586739	24.41	4.32837	2.30965	2.85293	FN3_vs_FN8_peak_605	-8929	supercont10.1	NCU02959	hypothetical protein	8577810	8577812	-	8576928	8576930	2113	supercont10.1	NCU02957	hypothetical protein	8588852	8588854	+	8590437	8590439
supercont10.1	8592758	8593008	251	8592891	21.36	7.19399	3.5032	5.50111	FN3_vs_FN8_peak_606	-2452	supercont10.1	NCU02957	hypothetical protein	8588852	8588854	+	8590437	8590439	2026	supercont10.1	NCU02956	aspartic proteinase	8594917	8594919	+	8596553	8596555
supercont10.1	8593158	8593979	822	8593525	26.15	8.13604	3.39369	6.38797	FN3_vs_FN8_peak_607	-3086	supercont10.1	NCU02957	hypothetical protein	8588852	8588854	+	8590437	8590439	1392	supercont10.1	NCU02956	aspartic proteinase	8594917	8594919	+	8596553	8596555
supercont10.1	8596486	8597351	866	8597138	40.1	21.7819	6.42123	19.475	FN3_vs_FN8_peak_608	-583	supercont10.1	NCU02956	aspartic proteinase	8594917	8594919	+	8596553	8596555	825	supercont10.1	NCU02955	elongation factor G 1	8597963	8597965	+	8599934	8599936
supercont10.1	8602008	8603801	1794	8603267	46.2	16.6547	4.29068	14.5163	FN3_vs_FN8_peak_609	-1192	supercont10.1	NCU02954	homoisocitrate dehydrogenase	8602075	8602077	-	8600897	8600899	142	supercont10.1	NCU02953	hypothetical protein	8603920	8603922	-	8603407	8603409
supercont10.1	8607943	8608532	590	8608173	26.15	9.81145	3.98086	7.97247	FN3_vs_FN8_peak_610	-934	supercont10.1	NCU02951	40S ribosomal protein S8	8607239	8607241	-	8606756	8606758	459	supercont10.1	NCU02950	hypothetical protein	8608632	8608634	+	8610129	8610131
supercont10.1	8611686	8612635	950	8612160	71.91	19.8381	3.64556	17.5875	FN3_vs_FN8_peak_611	-555	supercont10.1	NCU02949	hypothetical protein	8610580	8610582	+	8611603	8611605	368	supercont10.1	NCU02948	non-anchored cell wall protein-4	8612528	8612530	+	8613258	8613260
supercont10.1	8613166	8614255	1090	8613785	50.12	25.5291	6.23413	23.1129	FN3_vs_FN8_peak_612	-525	supercont10.1	NCU02948	non-anchored cell wall protein-4	8612528	8612530	+	8613258	8613260	640	supercont10.1	NCU02947	hypothetical protein	8614425	8614427	+	8615556	8615558
supercont10.1	8628117	8628427	311	8628239	17.87	4.84581	2.95684	3.32478	FN3_vs_FN8_peak_613	-428	supercont10.1	NCU02943	mitochondrial import inner membrane translocase subunit tim-50	8627811	8627813	-	8626127	8626129	1655	supercont10.1	NCU02942	hypothetical protein	8629894	8629896	+	8630956	8630958
supercont10.1	8631101	8631951	851	8631603	46.63	27.3461	7.46436	24.8838	FN3_vs_FN8_peak_614	-645	supercont10.1	NCU02942	hypothetical protein	8629894	8629896	+	8630956	8630958	264	supercont10.1	NCU02941	hypothetical protein	8631867	8631869	+	8632737	8632739
supercont10.1	8644364	8644597	234	8644483	18.74	5.40165	3.09343	3.83923	FN3_vs_FN8_peak_615	-1166	supercont10.1	NCU02935	cgi-121	8643317	8643319	-	8642528	8642530	825	supercont10.1	NCU02934	hypothetical protein	8645308	8645310	+	8648223	8648225
supercont10.1	8704719	8705030	312	8704849	21.79	3.75708	2.27912	2.34695	FN3_vs_FN8_peak_616	-1806	supercont10.1	NCU02916	endoglucanase II	8701896	8701898	+	8703041	8703043	1423	supercont10.1	NCU02915	hypothetical protein	8706272	8706274	+	8708655	8708657
supercont10.1	8705437	8706000	564	8705851	16.13	3.75727	2.4465	2.34695	FN3_vs_FN8_peak_617	-2808	supercont10.1	NCU02916	endoglucanase II	8701896	8701898	+	8703041	8703043	421	supercont10.1	NCU02915	hypothetical protein	8706272	8706274	+	8708655	8708657
supercont10.1	8740425	8740881	457	8740752	25.71	9.81259	4.17401	7.97316	FN3_vs_FN8_peak_618	-786	supercont10.1	NCU02904	alpha/beta hydrolase fold protein	8739966	8739968	-	8738787	8738789	812	supercont10.1	NCU02903	integral membrane protein	8741564	8741566	+	8743270	8743272
supercont10.1	8774360	8774852	493	8774534	24.84	9.15568	4.04957	7.34846	FN3_vs_FN8_peak_619	-928	supercont10.1	NCU02896	hypothetical protein	8773606	8773608	-	8770439	8770441	1514	supercont10.1	NCU02895	MutT/nudix family protein	8776732	8776734	-	8776046	8776048
supercont10.1	8778017	8778220	204	8778057	19.18	5.28566	2.88233	3.73887	FN3_vs_FN8_peak_620	-1325	supercont10.1	NCU02895	MutT/nudix family protein	8776732	8776734	-	8776046	8776048	1990	supercont10.1	NCU02894	flavin-binding monooxygenase	8781548	8781550	-	8780045	8780047
supercont10.1	8785551	8790057	4507	8787147	67.12	32.6696	6.19246	30.0858	FN3_vs_FN8_peak_621	-5599	supercont10.1	NCU02894	flavin-binding monooxygenase	8781548	8781550	-	8780045	8780047	3673	supercont10.1	NCU02890	hypothetical protein	8790820	8790822	+	8791554	8791556
supercont10.1	8801022	8801460	439	8801139	23.1	8.48423	3.77639	6.71217	FN3_vs_FN8_peak_622	-556	supercont10.1	NCU02887	voltage-gated potassium channel beta-2 subunit	8800583	8800585	-	8799319	8799321	2681	supercont10.1	NCU02886	hypothetical protein	8805006	8805008	-	8803818	8803820
supercont10.1	8805171	8807759	2589	8806060	88.04	39.7566	5.85767	37.0315	FN3_vs_FN8_peak_623	-1054	supercont10.1	NCU02886	hypothetical protein	8805006	8805008	-	8803818	8803820	1784	supercont10.1	NCU02885	hypothetical protein	8807844	8807846	+	8809650	8809652
supercont10.1	8815288	8816736	1449	8816051	46.63	15.1322	3.96944	13.0509	FN3_vs_FN8_peak_624	-504	supercont10.1	NCU02883	hypothetical protein	8815547	8815549	-	8813688	8813690	724	supercont10.1	NCU02882	hypothetical protein	8817454	8817456	-	8816773	8816775
supercont10.1	8817949	8820009	2061	8818951	66.68	23.1026	4.39488	20.7562	FN3_vs_FN8_peak_625	-1497	supercont10.1	NCU02882	hypothetical protein	8817454	8817456	-	8816773	8816775	4932	supercont10.1	NCU02880	hypothetical protein	8824439	8824441	-	8823881	8823883
supercont10.1	8838961	8839913	953	8839488	20.92	6.57666	3.43491	4.92334	FN3_vs_FN8_peak_626	-3072	supercont10.1	NCU02877	hypothetical protein	8833585	8833587	+	8836414	8836416	357	supercont10.1	NCU02876	hypothetical protein	8840239	8840241	-	8839843	8839845
supercont10.1	8846354	8846592	239	8846442	38.79	4.91801	2.09413	3.39338	FN3_vs_FN8_peak_627	-2932	supercont10.1	NCU02875	hypothetical protein	8843510	8843512	-	8842416	8842418	2332	supercont10.1	NCU02873	hypothetical protein	8851407	8851409	-	8848772	8848774
supercont10.1	8907521	8908758	1238	8908433	28.76	6.83571	2.91808	5.17075	FN3_vs_FN8_peak_628	-1951	supercont10.1	NCU02854	hypothetical protein	8906482	8906484	-	8905160	8905162	3549	supercont10.1	NCU02853	C2H2 type zinc finger domain-containing protein	8911982	8911984	+	8915340	8915342
supercont10.1	8908874	8911797	2924	8909793	77.58	51.2675	9.58254	48.3423	FN3_vs_FN8_peak_629	-3311	supercont10.1	NCU02854	hypothetical protein	8906482	8906484	-	8905160	8905162	2189	supercont10.1	NCU02853	C2H2 type zinc finger domain-containing protein	8911982	8911984	+	8915340	8915342
supercont10.1	8933542	8933807	266	8933686	17.87	4.84581	2.95684	3.32478	FN3_vs_FN8_peak_630	-4033	supercont10.1	NCU02846	hypothetical protein	8927401	8927403	+	8929651	8929653	1492	supercont10.1	NCU02843	hypothetical protein	8936291	8936293	-	8935176	8935178
supercont10.1	8935188	8935768	581	8935445	23.97	7.60524	3.5672	5.89056	FN3_vs_FN8_peak_631	-1351	supercont10.1	NCU10529	hypothetical protein	8934094	8934096	-	8930241	8930243	4227	supercont10.1	NCU02842	hypothetical protein	8941758	8941760	-	8939670	8939672
supercont10.1	8943893	8944271	379	8944112	38.79	18.0261	5.52617	15.8381	FN3_vs_FN8_peak_632	-2354	supercont10.1	NCU02842	hypothetical protein	8941758	8941760	-	8939670	8939672	950	supercont10.1	NCU02840	26S protease regulatory subunit 7	8946589	8946591	-	8945060	8945062
supercont10.1	8944390	8944804	415	8944551	26.15	6.57719	2.88824	4.92367	FN3_vs_FN8_peak_633	-2793	supercont10.1	NCU02842	hypothetical protein	8941758	8941760	-	8939670	8939672	511	supercont10.1	NCU02840	26S protease regulatory subunit 7	8946589	8946591	-	8945060	8945062
supercont10.1	8953089	8954569	1481	8954274	51.86	26.9403	6.60789	24.4896	FN3_vs_FN8_peak_634	-2025	supercont10.1	NCU02838	hypothetical protein	8952249	8952251	-	8951285	8951287	195	supercont10.1	NCU02837	pre-mRNA branch site protein p14	8954469	8954471	+	8955250	8955252
supercont10.1	8956400	8956903	504	8956715	17.43	4.84581	2.88854	3.32478	FN3_vs_FN8_peak_635	-1463	supercont10.1	NCU02837	pre-mRNA branch site protein p14	8954469	8954471	+	8955250	8955252	971	supercont10.1	NCU02834	hypothetical protein	8957686	8957688	+	8959375	8959377
supercont10.1	8965995	8966815	821	8966162	21.79	5.34426	2.84891	3.79247	FN3_vs_FN8_peak_636	-1008	supercont10.1	NCU02833	C2 domain-containing protein	8965154	8965156	-	8960768	8960770	2433	supercont10.1	NCU02830	ARF GTPase activator	8968595	8968597	+	8972679	8972681
supercont10.1	8967076	8967625	550	8967210	27.46	7.53378	3.16189	5.82588	FN3_vs_FN8_peak_637	-2056	supercont10.1	NCU02833	C2 domain-containing protein	8965154	8965156	-	8960768	8960770	1385	supercont10.1	NCU02830	ARF GTPase activator	8968595	8968597	+	8972679	8972681
supercont10.1	8988591	8989758	1168	8989615	65.37	15.4009	3.16065	13.3099	FN3_vs_FN8_peak_638	-3359	supercont10.1	NCU11564	hypothetical protein	8986256	8986258	-	8985695	8985697	18369	supercont10.1	NCU02819	high mobility group protein	9007984	9007986	+	9010036	9010038
supercont10.1	8989903	8990152	250	8990045	47.5	4.98178	1.9402	3.45226	FN3_vs_FN8_peak_639	-3789	supercont10.1	NCU11564	hypothetical protein	8986256	8986258	-	8985695	8985697	17939	supercont10.1	NCU02819	high mobility group protein	9007984	9007986	+	9010036	9010038
supercont10.1	8990302	8992535	2234	8992018	92.39	22.526	3.33553	20.1969	FN3_vs_FN8_peak_640	-5762	supercont10.1	NCU11564	hypothetical protein	8986256	8986258	-	8985695	8985697	15966	supercont10.1	NCU02819	high mobility group protein	9007984	9007986	+	9010036	9010038
supercont10.1	8999889	9001227	1339	9000629	84.55	23.7706	3.71957	21.4036	FN3_vs_FN8_peak_641	-14373	supercont10.1	NCU11564	hypothetical protein	8986256	8986258	-	8985695	8985697	7355	supercont10.1	NCU02819	high mobility group protein	9007984	9007986	+	9010036	9010038
supercont10.1	9001644	9002513	870	9002350	50.56	5.47481	1.98291	3.90649	FN3_vs_FN8_peak_642	-16094	supercont10.1	NCU11564	hypothetical protein	8986256	8986258	-	8985695	8985697	5634	supercont10.1	NCU02819	high mobility group protein	9007984	9007986	+	9010036	9010038
supercont10.1	9002625	9004518	1894	9003239	78.01	11.7226	2.39432	9.78349	FN3_vs_FN8_peak_643	-16983	supercont10.1	NCU11564	hypothetical protein	8986256	8986258	-	8985695	8985697	4745	supercont10.1	NCU02819	high mobility group protein	9007984	9007986	+	9010036	9010038
supercont10.1	9040713	9041400	688	9040971	39.66	17.0669	5.08251	14.9118	FN3_vs_FN8_peak_644	-1076	supercont10.1	NCU02812	uridylate kinase	9039895	9039897	-	9038341	9038343	796	supercont10.1	NCU02811	hypothetical protein	9043483	9043485	-	9041765	9041767
supercont10.1	9044772	9045689	918	9045304	36.61	11.9012	3.83768	9.95702	FN3_vs_FN8_peak_645	-1821	supercont10.1	NCU02811	hypothetical protein	9043483	9043485	-	9041765	9041767	2775	supercont10.1	NCU02810	eukaryotic translation initiation factor 2 gamma subunit	9048079	9048081	+	9049750	9049752
supercont10.1	9046177	9046398	222	9046282	16.56	3.75727	2.50876	2.34695	FN3_vs_FN8_peak_646	-2799	supercont10.1	NCU02811	hypothetical protein	9043483	9043485	-	9041765	9041767	1797	supercont10.1	NCU02810	eukaryotic translation initiation factor 2 gamma subunit	9048079	9048081	+	9049750	9049752
supercont10.1	9053690	9053989	300	9053714	16.56	3.59523	2.43908	2.20162	FN3_vs_FN8_peak_647	-557	supercont10.1	NCU02809	hypothetical protein	9053157	9053159	-	9050752	9050754	890	supercont10.1	NCU02808	hypothetical protein	9054604	9054606	+	9056759	9056761
supercont10.1	9057894	9058168	275	9058004	18.3	4.9737	2.84729	3.44466	FN3_vs_FN8_peak_648	-1243	supercont10.1	NCU02808	hypothetical protein	9054604	9054606	+	9056759	9056761	93	supercont10.1	NCU02807	hypothetical protein	9058670	9058672	-	9058095	9058097
supercont10.1	9058635	9060084	1450	9059057	82.81	62.5832	11.9724	59.4672	FN3_vs_FN8_peak_649	-387	supercont10.1	NCU02807	hypothetical protein	9058670	9058672	-	9058095	9058097	3067	supercont10.1	NCU02806	14-3-3 family protein 7	9062124	9062126	+	9063090	9063092
supercont10.1	9068663	9069448	786	9069154	34.43	16.7	5.55208	14.5568	FN3_vs_FN8_peak_650	-672	supercont10.1	NCU02803	pre-mRNA-splicing ATP-dependent RNA helicase prp-28	9066296	9066298	+	9068480	9068482	1016	supercont10.1	NCU02802	mitochondrial ornithine carrier protein	9070170	9070172	+	9071323	9071325
supercont10.1	9108541	9108919	379	9108728	42.28	17.336	4.80833	15.1734	FN3_vs_FN8_peak_651	-1404	supercont10.1	NCU10987	MFS transporter Fmp42	9107324	9107326	-	9105406	9105408	1314	supercont10.1	NCU02794	Fso1	9110042	9110044	+	9114029	9114031
supercont10.1	9109105	9109391	287	9109288	19.61	5.08215	2.86279	3.54729	FN3_vs_FN8_peak_652	-1964	supercont10.1	NCU10987	MFS transporter Fmp42	9107324	9107326	-	9105406	9105408	754	supercont10.1	NCU02794	Fso1	9110042	9110044	+	9114029	9114031
supercont10.1	9182838	9183576	739	9183209	41.4	21.0061	6.05762	18.718	FN3_vs_FN8_peak_653	-375	supercont10.1	NCU02790	hypothetical protein	9182834	9182836	-	9180471	9180473	1491	supercont10.1	NCU02789	hypothetical protein	9190909	9190911	-	9184698	9184700
supercont10.1	9269119	9269384	266	9269262	28.33	5.32932	2.44405	3.78007	FN3_vs_FN8_peak_654	-2736	supercont10.1	NCU11570	hypothetical protein	9265380	9265382	+	9266524	9266526	4504	supercont10.1	NCU02767	PRO41 protein	9273766	9273768	+	9274317	9274319
supercont10.1	9269487	9272869	3383	9270946	67.55	16.4627	3.26442	14.331	FN3_vs_FN8_peak_655	-4420	supercont10.1	NCU11570	hypothetical protein	9265380	9265382	+	9266524	9266526	2820	supercont10.1	NCU02767	PRO41 protein	9273766	9273768	+	9274317	9274319
supercont10.1	9286373	9286957	585	9286631	33.56	14.3355	4.8674	12.2839	FN3_vs_FN8_peak_656	-2069	supercont10.1	NCU02764	Round spore	9284562	9284564	-	9281273	9281275	50720	supercont10.1	NCU11053	26S proteasome non-ATPase regulatory subunit 9	9337351	9337353	+	9338177	9338179
supercont10.1	9347239	9347728	490	9347341	17.87	4.84581	2.95684	3.32478	FN3_vs_FN8_peak_657	-7226	supercont10.1	NCU09269	ran-like	9339098	9339100	+	9340113	9340115	1284	supercont10.1	NCU09268	hypothetical protein	9348625	9348627	+	9349243	9349245
supercont10.1	9362428	9362693	266	9362580	25.71	4.75251	2.42852	3.25014	FN3_vs_FN8_peak_658	-487	supercont10.1	NCU09265	calreticulin	9362093	9362095	-	9360214	9360216	1556	supercont10.1	NCU09264	APAF1-interacting protein	9364136	9364138	+	9364997	9364999
supercont10.1	9362955	9363235	281	9363052	23.97	5.08416	2.65642	3.54899	FN3_vs_FN8_peak_659	-959	supercont10.1	NCU09265	calreticulin	9362093	9362095	-	9360214	9360216	1084	supercont10.1	NCU09264	APAF1-interacting protein	9364136	9364138	+	9364997	9364999
supercont10.1	9367873	9368467	595	9368305	23.1	4.6105	2.40987	3.11594	FN3_vs_FN8_peak_660	-2072	supercont10.1	NCU09263	hypothetical protein	9366233	9366235	-	9365459	9365461	2007	supercont10.1	NCU09262	hypothetical protein	9371216	9371218	-	9370310	9370312
supercont10.1	9368757	9369017	261	9368859	16.56	3.01855	2.19517	1.67863	FN3_vs_FN8_peak_661	-2626	supercont10.1	NCU09263	hypothetical protein	9366233	9366235	-	9365459	9365461	1453	supercont10.1	NCU09262	hypothetical protein	9371216	9371218	-	9370310	9370312
supercont10.1	9369140	9369630	491	9369530	19.61	2.97636	2.06121	1.64358	FN3_vs_FN8_peak_662	-3297	supercont10.1	NCU09263	hypothetical protein	9366233	9366235	-	9365459	9365461	782	supercont10.1	NCU09262	hypothetical protein	9371216	9371218	-	9370310	9370312
supercont10.1	9369825	9370170	346	9369977	27.89	4.25308	2.22252	2.79623	FN3_vs_FN8_peak_663	-3744	supercont10.1	NCU09263	hypothetical protein	9366233	9366235	-	9365459	9365461	335	supercont10.1	NCU09262	hypothetical protein	9371216	9371218	-	9370310	9370312
supercont10.1	9397566	9398729	1164	9398395	32.69	10.4957	3.74299	8.62034	FN3_vs_FN8_peak_664	-2631	supercont10.1	NCU09253	DUF907 domain-containing protein	9395764	9395766	-	9392787	9392789	1380	supercont10.1	NCU09252	hypothetical protein	9403355	9403357	-	9399773	9399775
supercont10.1	9398927	9399137	211	9399072	30.51	6.22951	2.62564	4.60912	FN3_vs_FN8_peak_665	-3308	supercont10.1	NCU09253	DUF907 domain-containing protein	9395764	9395766	-	9392787	9392789	703	supercont10.1	NCU09252	hypothetical protein	9403355	9403357	-	9399773	9399775
supercont10.1	9404687	9405710	1024	9405493	30.51	11.5396	4.23491	9.60872	FN3_vs_FN8_peak_666	-2138	supercont10.1	NCU09252	hypothetical protein	9403355	9403357	-	9399773	9399775	2901	supercont10.1	NCU09251	hypothetical protein	9408394	9408396	+	9409160	9409162
supercont10.1	9407577	9408582	1006	9408117	53.61	28.7091	6.82581	26.2118	FN3_vs_FN8_peak_667	-4762	supercont10.1	NCU09252	hypothetical protein	9403355	9403357	-	9399773	9399775	277	supercont10.1	NCU09251	hypothetical protein	9408394	9408396	+	9409160	9409162
supercont10.1	9410084	9410434	351	9410272	21.79	6.29107	3.21003	4.66886	FN3_vs_FN8_peak_668	-91	supercont10.1	NCU09250	hypothetical protein	9410181	9410183	-	9409823	9409825	385	supercont10.1	NCU09249	prefoldin subunit 2	9410657	9410659	+	9411681	9411683
supercont10.1	9428883	9429217	335	9429064	20.92	6.11139	3.24254	4.49751	FN3_vs_FN8_peak_669	-723	supercont10.1	NCU09245	hypothetical protein	9428341	9428343	-	9426425	9426427	844	supercont10.1	NCU09244	hypothetical protein	9429908	9429910	+	9434041	9434043
supercont10.1	9476705	9477037	333	9476870	20.92	6.57666	3.43491	4.92334	FN3_vs_FN8_peak_670	-1996	supercont10.1	NCU09231	DUF1275 domain-containing protein	9474874	9474876	-	9473593	9473595	1058	supercont10.1	NCU09230	cysteine-16	9479177	9479179	-	9477926	9477928
supercont10.1	9515073	9515504	432	9515266	27.02	9.52427	3.76628	7.69938	FN3_vs_FN8_peak_671	-36089	supercont10.1	NCU09230	cysteine-16	9479177	9479179	-	9477926	9477928	150	supercont10.1	NCU08594	hypothetical protein	9515416	9515418	+	9517045	9517047
supercont10.1	9581579	9581976	398	9581692	30.07	7.09779	2.82472	5.4154	FN3_vs_FN8_peak_672	-2518	supercont10.1	NCU08606	cell cycle inhibitor Nif1	9579174	9579176	-	9576803	9576805	3158	supercont10.1	NCU08607	endoplasmic reticulum-Golgi intermediate compartment protein 3	9586445	9586447	-	9584848	9584850
supercont10.1	9586810	9587127	318	9586938	22.23	5.86828	2.90338	4.27553	FN3_vs_FN8_peak_673	-493	supercont10.1	NCU08607	endoplasmic reticulum-Golgi intermediate compartment protein 3	9586445	9586447	-	9584848	9584850	1952	supercont10.1	NCU08608	hypothetical protein	9588890	9588892	+	9591260	9591262
supercont10.1	9598323	9598869	547	9598495	20.48	6.57666	3.36661	4.92334	FN3_vs_FN8_peak_674	-1724	supercont10.1	NCU08610	hypothetical protein	9596771	9596773	-	9594479	9594481	1820	supercont10.1	NCU08611	rtg2-like	9600315	9600317	+	9602193	9602195
supercont10.1	9626923	9627126	204	9626952	16.56	4.31245	2.75195	2.8389	FN3_vs_FN8_peak_675	-397	supercont10.1	NCU08620	40S ribosomal protein S16	9626555	9626557	-	9625843	9625845	1556	supercont10.1	NCU08621	hypothetical protein	9628508	9628510	+	9629120	9629122
supercont10.1	9627639	9628203	565	9628067	20.48	6.57666	3.36661	4.92334	FN3_vs_FN8_peak_676	-1512	supercont10.1	NCU08620	40S ribosomal protein S16	9626555	9626557	-	9625843	9625845	441	supercont10.1	NCU08621	hypothetical protein	9628508	9628510	+	9629120	9629122
supercont10.1	9628315	9628572	258	9628380	15.25	3.80273	2.54706	2.38028	FN3_vs_FN8_peak_677	-1825	supercont10.1	NCU08620	40S ribosomal protein S16	9626555	9626557	-	9625843	9625845	128	supercont10.1	NCU08621	hypothetical protein	9628508	9628510	+	9629120	9629122
supercont10.1	9764250	9764469	220	9764354	19.18	4.35259	2.52204	2.8738	FN3_vs_FN8_peak_678	-1742	supercont10.1	NCU10027	hypothetical protein	9759597	9759599	+	9762610	9762612	216	supercont10.1	NCU10028	bax Inhibitor family protein	9764570	9764572	+	9765686	9765688
supercont10.2	22566	24588	2023	23148	64.07	45.7082	10.1962	42.8741	FN3_vs_FN8_peak_679	-734	supercont10.2	NCU09629	hypothetical protein	22414	22416	-	19987	19989	3806	supercont10.2	NCU09627	hypothetical protein	26954	26956	+	27817	27819
supercont10.2	24955	25245	291	25091	17	3.92742	2.64664	2.4946	FN3_vs_FN8_peak_680	-2677	supercont10.2	NCU09629	hypothetical protein	22414	22416	-	19987	19989	1863	supercont10.2	NCU09627	hypothetical protein	26954	26956	+	27817	27819
supercont10.2	37861	38651	791	38306	42.28	22.3557	6.34531	20.0307	FN3_vs_FN8_peak_681	-176	supercont10.2	NCU09621	guanine deaminase	38130	38132	-	36669	36671	976	supercont10.2	NCU09620	hypothetical protein	39863	39865	-	39280	39282
supercont10.2	43613	43852	240	43745	16.56	3.75727	2.50876	2.34695	FN3_vs_FN8_peak_682	-864	supercont10.2	NCU09617	hypothetical protein	42881	42883	-	41863	41865	439	supercont10.2	NCU09616	hypothetical protein	44184	44186	+	45021	45023
supercont10.2	45305	46792	1488	45957	67.12	28.139	5.23977	25.6588	FN3_vs_FN8_peak_683	-934	supercont10.2	NCU09616	hypothetical protein	44184	44186	+	45021	45023	1115	supercont10.2	NCU09615	hypothetical protein	47072	47074	+	49078	49080
supercont10.2	57273	57867	595	57430	26.15	9.87572	4.00435	8.02874	FN3_vs_FN8_peak_684	-447	supercont10.2	NCU09612	hypothetical protein	56204	56206	+	56981	56983	214	supercont10.2	NCU09611	fructosamine-3-kinase	57644	57646	+	58707	58709
supercont10.2	82494	84519	2026	84176	34.87	10.4007	3.5866	8.52993	FN3_vs_FN8_peak_685	-1705	supercont10.2	NCU09602	heat shock protein 70-1	82471	82473	-	80189	80191	548	supercont10.2	NCU09600	dienelactone hydrolase	84724	84726	+	86106	86108
supercont10.2	88127	88752	626	88438	35.74	13.7401	4.4802	11.7147	FN3_vs_FN8_peak_686	-327	supercont10.2	NCU09599	hypothetical protein	88111	88113	-	87265	87267	328	supercont10.2	NCU09598	mitochondrial escape protein 2	88766	88768	+	91649	91651
supercont10.2	102876	103089	214	103013	17.43	4.84581	2.88854	3.32478	FN3_vs_FN8_peak_687	-533	supercont10.2	NCU11879	hypothetical protein	102241	102243	+	102478	102480	372	supercont10.2	NCU09594	seryl-tRNA synthetase	103385	103387	+	105038	105040
supercont10.2	198329	199241	913	199039	30.94	10.6508	3.99295	8.76374	FN3_vs_FN8_peak_688	-1580	supercont10.2	NCU03570	hypothetical protein	196027	196029	+	197457	197459	1261	supercont10.2	NCU03569	hypothetical protein	200300	200302	+	201212	201214
supercont10.2	230700	231621	922	230934	40.1	20.1593	5.87084	17.8964	FN3_vs_FN8_peak_689	-699	supercont10.2	NCU03560	DNA-directed RNA polymerase III subunit rpc-3	230235	230237	-	228181	228183	600	supercont10.2	NCU03559	ubiquinol-cytochrome c reductase complex core protein 2 precursor	231534	231536	+	233130	233132
supercont10.2	231730	232067	338	231849	22.23	7.8301	3.63979	6.09852	FN3_vs_FN8_peak_690	-1614	supercont10.2	NCU03560	DNA-directed RNA polymerase III subunit rpc-3	230235	230237	-	228181	228183	2249	supercont10.2	NCU03558	hypothetical protein	234098	234100	+	235226	235228
supercont10.2	232965	234457	1493	233882	71.91	53.4663	11.4255	50.5068	FN3_vs_FN8_peak_691	-750	supercont10.2	NCU03559	ubiquinol-cytochrome c reductase complex core protein 2 precursor	231534	231536	+	233130	233132	216	supercont10.2	NCU03558	hypothetical protein	234098	234100	+	235226	235228
supercont10.2	235351	236040	690	235937	17.43	4.84581	2.88854	3.32478	FN3_vs_FN8_peak_692	-709	supercont10.2	NCU03558	hypothetical protein	234098	234100	+	235226	235228	114	supercont10.2	NCU03557	amino-acid N-acetyltransferase subunit Mak10	236051	236053	+	239245	239247
supercont10.2	241250	241455	206	241335	20.05	5.41169	2.84432	3.84846	FN3_vs_FN8_peak_693	-199	supercont10.2	NCU03556	peroxisomal membrane protein Pmp47	241136	241138	-	239992	239994	1859	supercont10.2	NCU03555	hypothetical protein	243194	243196	+	245804	245806
supercont10.2	255485	255813	329	255717	44.45	7.19582	2.39232	5.50257	FN3_vs_FN8_peak_694	-261	supercont10.2	NCU03553	hypothetical protein	254616	254618	+	255454	255456	1954	supercont10.2	NCU03552	hypothetical protein	257671	257673	+	258868	258870
supercont10.2	259488	259914	427	259639	20.92	5.43208	2.97013	3.866	FN3_vs_FN8_peak_695	-769	supercont10.2	NCU03552	hypothetical protein	257671	257673	+	258868	258870	5285	supercont10.2	NCU03551	hypothetical protein	264924	264926	+	268380	268382
supercont10.2	263704	263946	243	263875	17.87	4.82637	2.94825	3.31746	FN3_vs_FN8_peak_696	-5005	supercont10.2	NCU03552	hypothetical protein	257671	257673	+	258868	258870	1049	supercont10.2	NCU03551	hypothetical protein	264924	264926	+	268380	268382
supercont10.2	277674	278648	975	278300	65.37	40.6971	8.50945	37.9548	FN3_vs_FN8_peak_697	-757	supercont10.2	NCU03549	hypothetical protein	277543	277545	-	276135	276137	338	supercont10.2	NCU03548	hypothetical protein	278638	278640	+	280585	280587
supercont10.2	324189	325291	1103	325134	52.3	5.2007	1.90354	3.66008	FN3_vs_FN8_peak_698	-1297	supercont10.2	NCU03537	CHL4 family chromosome segregation protein	323837	323839	-	322046	322048	2108	supercont10.2	NCU03536	regulatory protein Cys-3	327242	327244	+	329093	329095
supercont10.2	348467	349167	701	348797	34.43	4.5702	2.08413	3.07929	FN3_vs_FN8_peak_699	-5997	supercont10.2	NCU03531	hypothetical protein	341952	341954	+	342798	342800	1972	supercont10.2	NCU03530	anchored cell wall protein-6	350769	350771	+	351746	351748
supercont10.2	363199	363481	283	363467	16.13	3.75727	2.4465	2.34695	FN3_vs_FN8_peak_700	-342	supercont10.2	NCU03525	3-oxyacyl-[acyl carrier protein] reductase 1	363125	363127	-	361338	361340	1145	supercont10.2	NCU11880	hypothetical protein	364612	364614	+	365200	365202
supercont10.2	377389	377626	238	377487	19.61	4.52333	2.64258	3.03463	FN3_vs_FN8_peak_701	-4852	supercont10.2	NCU03523	serine/threonine protein kinase	372635	372637	-	368813	368815	4423	supercont10.2	NCU03520	hypothetical protein	382685	382687	-	381908	381910
supercont10.2	429692	432005	2314	431412	56.22	30.8093	6.97822	28.2661	FN3_vs_FN8_peak_702	-3638	supercont10.2	NCU10152	hypothetical protein	427085	427087	+	427772	427774	829	supercont10.2	NCU03509	amino acid permease NAAP1	432241	432243	+	434302	434304
supercont10.2	452570	454325	1756	454037	30.51	5.47216	2.42367	3.90407	FN3_vs_FN8_peak_703	-2115	supercont10.2	NCU03505	JmjC domain-containing histone demethylation protein 3D	451922	451924	-	445870	445872	2285	supercont10.2	NCU03504	sphingosine-1-phosphate phosphohydrolase	458319	458321	-	456320	456322
supercont10.2	465510	467365	1856	466329	33.56	15.8847	5.41549	13.7723	FN3_vs_FN8_peak_704	-1574	supercont10.2	NCU03501	von Willebrand factor	464755	464757	-	463522	463524	1292	supercont10.2	NCU03500	aminotransferase	467621	467623	+	469352	469354
supercont10.2	476746	478036	1291	477144	32.25	15.0818	5.2106	13.0018	FN3_vs_FN8_peak_705	-663	supercont10.2	NCU03498	Lcc3	476481	476483	-	474342	474344	1010	supercont10.2	NCU03497	plasma membrane iron permease	478154	478156	+	479480	479482
supercont10.2	494900	496164	1265	495465	64.94	25.8942	5.07215	23.4713	FN3_vs_FN8_peak_706	-1267	supercont10.2	NCU03493	heterokaryon incompatibility- c	494198	494200	-	491171	491173	577	supercont10.2	NCU03492	inositolphosphorylceramide-B C-26 hydroxylase	496042	496044	+	497215	497217
supercont10.2	514816	515225	410	515222	42.28	3.17649	1.66442	1.82655	FN3_vs_FN8_peak_707	-1861	supercont10.2	NCU03488	pyrimidine-4	513361	513363	-	512170	512172	7566	supercont10.2	NCU03486	hypothetical protein	522788	522790	+	524567	524569
supercont10.2	515858	516137	280	515991	40.53	7.78539	2.62859	6.06164	FN3_vs_FN8_peak_708	-2630	supercont10.2	NCU03488	pyrimidine-4	513361	513363	-	512170	512172	6797	supercont10.2	NCU03486	hypothetical protein	522788	522790	+	524567	524569
supercont10.2	521431	521743	313	521603	19.18	4.88762	2.72653	3.36524	FN3_vs_FN8_peak_709	-8242	supercont10.2	NCU03488	pyrimidine-4	513361	513363	-	512170	512172	1185	supercont10.2	NCU03486	hypothetical protein	522788	522790	+	524567	524569
supercont10.2	596775	598040	1266	597079	63.19	41.1208	8.94075	38.3716	FN3_vs_FN8_peak_710	-3550	supercont10.2	NCU11888	hypothetical protein	593456	593457	+	593529	593529	13550	supercont10.2	NCU03466	hypothetical protein	610629	610631	+	612831	612833
supercont10.2	600079	600306	228	600191	18.74	3.31548	2.24324	1.94479	FN3_vs_FN8_peak_711	-2938	supercont10.2	NCU03467	hypothetical protein	596821	596823	+	597251	597253	10438	supercont10.2	NCU03466	hypothetical protein	610629	610631	+	612831	612833
supercont10.2	600584	600947	364	600783	23.53	6.41011	3.06682	4.7776	FN3_vs_FN8_peak_712	-3530	supercont10.2	NCU03467	hypothetical protein	596821	596823	+	597251	597253	9846	supercont10.2	NCU03466	hypothetical protein	610629	610631	+	612831	612833
supercont10.2	602038	602282	245	602242	20.05	3.35729	2.10479	1.97914	FN3_vs_FN8_peak_713	-4989	supercont10.2	NCU03467	hypothetical protein	596821	596823	+	597251	597253	8387	supercont10.2	NCU03466	hypothetical protein	610629	610631	+	612831	612833
supercont10.2	602599	604033	1435	603548	72.78	45.3645	8.78366	42.5383	FN3_vs_FN8_peak_714	-6295	supercont10.2	NCU03467	hypothetical protein	596821	596823	+	597251	597253	7081	supercont10.2	NCU03466	hypothetical protein	610629	610631	+	612831	612833
supercont10.2	605507	605731	225	605652	18.3	4.07764	2.48771	2.63501	FN3_vs_FN8_peak_715	-8399	supercont10.2	NCU03467	hypothetical protein	596821	596823	+	597251	597253	4977	supercont10.2	NCU03466	hypothetical protein	610629	610631	+	612831	612833
supercont10.2	607372	607621	250	607465	15.69	3.44916	2.45437	2.06441	FN3_vs_FN8_peak_716	-10212	supercont10.2	NCU03467	hypothetical protein	596821	596823	+	597251	597253	3164	supercont10.2	NCU03466	hypothetical protein	610629	610631	+	612831	612833
supercont10.2	629923	630164	242	630060	17.87	4.84581	2.95684	3.32478	FN3_vs_FN8_peak_717	-624	supercont10.2	NCU03462	leucine Rich Repeat domain-containing protein	629436	629438	-	627370	627372	6617	supercont10.2	NCU03461	hypothetical protein	639299	639301	-	636675	636677
supercont10.2	632726	633091	366	632880	24.41	5.06283	2.54062	3.52897	FN3_vs_FN8_peak_718	-3444	supercont10.2	NCU03462	leucine Rich Repeat domain-containing protein	629436	629438	-	627370	627372	3797	supercont10.2	NCU03461	hypothetical protein	639299	639301	-	636675	636677
supercont10.2	659718	660196	479	659903	20.92	6.18238	3.27158	4.56519	FN3_vs_FN8_peak_719	-4433	supercont10.2	NCU10684	hypothetical protein	655470	655472	-	654024	654026	8058	supercont10.2	NCU11891	hypothetical protein	668376	668378	-	667959	667961
supercont10.2	665627	665932	306	665767	29.64	6.60034	2.7851	4.94575	FN3_vs_FN8_peak_720	-10297	supercont10.2	NCU10684	hypothetical protein	655470	655472	-	654024	654026	2194	supercont10.2	NCU11891	hypothetical protein	668376	668378	-	667959	667961
supercont10.2	670042	670655	614	670181	21.36	4.47616	2.48394	2.99027	FN3_vs_FN8_peak_721	-931	supercont10.2	NCU03451	hypothetical protein	669250	669252	-	668894	668896	5456	supercont10.2	NCU03449	hypothetical protein	677230	677232	-	675635	675637
supercont10.2	671760	672010	251	671895	23.97	6.41011	3.1213	4.7776	FN3_vs_FN8_peak_722	-1306	supercont10.2	NCU03452	hypothetical protein	669773	669775	+	670587	670589	3742	supercont10.2	NCU03449	hypothetical protein	677230	677232	-	675635	675637
supercont10.2	672184	675902	3719	675061	57.96	29.4032	6.55163	26.8886	FN3_vs_FN8_peak_723	-4472	supercont10.2	NCU03452	hypothetical protein	669773	669775	+	670587	670589	576	supercont10.2	NCU03449	hypothetical protein	677230	677232	-	675635	675637
supercont10.2	734185	734722	538	734515	46.63	18.3822	4.76333	16.1793	FN3_vs_FN8_peak_724	-4229	supercont10.2	NCU03435	hypothetical protein	727712	727714	+	730284	730286	728	supercont10.2	NCU03433	hypothetical protein	736399	736401	-	735241	735243
supercont10.2	739491	739785	295	739605	18.3	5.16179	2.92495	3.62313	FN3_vs_FN8_peak_725	-3206	supercont10.2	NCU03433	hypothetical protein	736399	736401	-	735241	735243	5514	supercont10.2	NCU03430	hypothetical protein	745819	745821	-	745117	745119
supercont10.2	760445	761038	594	760697	23.1	6.19868	2.93887	4.58009	FN3_vs_FN8_peak_726	-2160	supercont10.2	NCU03426	pps1 dual specificty phosphatase	758537	758539	-	756300	756302	1638	supercont10.2	NCU03425	threonine synthase	762335	762337	+	764103	764105
supercont10.2	784428	785329	902	784949	27.02	10.8745	4.24563	8.98092	FN3_vs_FN8_peak_727	-2386	supercont10.2	NCU03420	hypothetical protein	782097	782099	+	782561	782563	3573	supercont10.2	NCU03418	hypothetical protein	788522	788524	+	789009	789011
supercont10.2	785646	786381	736	786187	26.15	9.529	3.8785	7.70206	FN3_vs_FN8_peak_728	-3624	supercont10.2	NCU03420	hypothetical protein	782097	782099	+	782561	782563	2335	supercont10.2	NCU03418	hypothetical protein	788522	788524	+	789009	789011
supercont10.2	812845	813765	921	813413	58.4	39.2351	9.28133	36.5203	FN3_vs_FN8_peak_729	-352	supercont10.2	NCU03413	hypothetical protein	812111	812113	+	813059	813061	2285	supercont10.2	NCU03412	hypothetical protein	815698	815700	+	817426	817428
supercont10.2	824665	826344	1680	825521	118.54	96.4938	14.2315	92.8522	FN3_vs_FN8_peak_730	-701	supercont10.2	NCU03409	RNA lariat debranching enzyme	824820	824822	-	822906	822908	411	supercont10.2	NCU03408	hypothetical protein	825932	825934	+	827320	827322
supercont10.2	830982	831467	486	831348	18.3	3.88655	2.41308	2.45786	FN3_vs_FN8_peak_731	-1801	supercont10.2	NCU03407	rho-type GTPase-4	829547	829549	-	828611	828613	619	supercont10.2	NCU03406	hypothetical protein	831967	831969	+	832540	832542
supercont10.2	863099	863421	323	863273	37.48	10.934	3.49827	9.03451	FN3_vs_FN8_peak_732	-269	supercont10.2	NCU03394	ribosomal protein S15	863004	863006	-	861943	861945	394	supercont10.2	NCU03393	ribosome-associated protein	863667	863669	+	864894	864896
supercont10.2	883012	883438	427	883224	24.41	9.15568	3.98127	7.34846	FN3_vs_FN8_peak_733	-11176	supercont10.2	NCU03390	hypothetical protein	871068	871070	+	872046	872048	418	supercont10.2	NCU03388	stomatin family protein	883642	883644	+	884887	884889
supercont10.2	904067	904371	305	904174	22.23	7.80332	3.62923	6.07864	FN3_vs_FN8_peak_734	-665	supercont10.2	NCU03381	phosphatidate cytidylyltransferase	903509	903511	-	902312	902314	1184	supercont10.2	NCU03380	ATP-dependent rRNA helicase spb-4	905358	905360	+	907384	907386
supercont10.2	938570	938769	200	938663	27.89	5.04097	2.44854	3.50952	FN3_vs_FN8_peak_735	-3025	supercont10.2	NCU03372	nonspecific lipid-transfer protein	934184	934186	+	935636	935638	1532	supercont10.2	NCU03370	hypothetical protein	940195	940197	+	940808	940810
supercont10.2	954464	955936	1473	955304	89.78	56.9462	9.26326	53.9276	FN3_vs_FN8_peak_736	-285	supercont10.2	NCU03365	hypothetical protein	955019	955021	-	952867	952869	4480	supercont10.2	NCU03364	DENN domain-containing protein	959784	959786	+	962659	962661
supercont10.2	968501	969095	595	968650	26.59	10.548	4.32275	8.66671	FN3_vs_FN8_peak_737	-401	supercont10.2	NCU03363	FRQ-interacting RNA helicase	968249	968251	-	964863	964865	406	supercont10.2	NCU03362	steroid alpha reductase	969056	969058	+	970075	970077
supercont10.2	976133	976640	508	976234	17.87	4.84581	2.95684	3.32478	FN3_vs_FN8_peak_738	-269	supercont10.2	NCU03360	hypothetical protein	975965	975967	-	972934	972936	3183	supercont10.2	NCU03359	intermembrane space AAA protease IAP-1	982094	982096	-	979415	979417
supercont10.2	985573	985927	355	985721	22.66	7.8301	3.70809	6.09852	FN3_vs_FN8_peak_739	-1443	supercont10.2	NCU10376	hypothetical protein	982839	982841	+	984276	984278	1560	supercont10.2	NCU03357	ubiquitin conjugation factor E4	990762	990764	-	987279	987281
supercont10.2	991092	991320	229	991258	17.43	2.79744	2.04811	1.49901	FN3_vs_FN8_peak_740	-496	supercont10.2	NCU03357	ubiquitin conjugation factor E4	990762	990764	-	987279	987281	950	supercont10.2	NCU03356	hypothetical protein	994039	994041	-	992206	992208
supercont10.2	1024622	1025424	803	1024813	31.38	14.2918	5.07401	12.2413	FN3_vs_FN8_peak_741	-114	supercont10.2	NCU03347	kynurenine-oxoglutarate transaminase 1	1024699	1024701	-	1023231	1023233	1100	supercont10.2	NCU03346	hypothetical protein	1025913	1025915	+	1028075	1028077
supercont10.2	1042699	1043299	601	1042867	19.18	5.97892	3.16172	4.37168	FN3_vs_FN8_peak_742	-648	supercont10.2	NCU03341	exocyst complex component Sec6	1042219	1042221	-	1039957	1039959	830	supercont10.2	NCU03340	cytochrome-c oxidase chain VIIc	1044014	1044016	-	1043695	1043697
supercont10.2	1044079	1044523	445	1044411	15.69	3.80273	2.61536	2.38028	FN3_vs_FN8_peak_743	-397	supercont10.2	NCU03340	cytochrome-c oxidase chain VIIc	1044014	1044016	-	1043695	1043697	415	supercont10.2	NCU03339	glutathione reductase	1046412	1046414	-	1044824	1044826
supercont10.2	1046870	1047581	712	1047202	19.18	5.97892	3.16172	4.37168	FN3_vs_FN8_peak_744	-790	supercont10.2	NCU03339	glutathione reductase	1046412	1046414	-	1044824	1044826	852	supercont10.2	NCU03338	hypothetical protein	1048054	1048056	+	1049545	1049547
supercont10.2	1060107	1060507	401	1060276	17.43	4.84581	2.88854	3.32478	FN3_vs_FN8_peak_745	-430	supercont10.2	NCU03335	ER associated DnaJ chaperone	1059846	1059848	-	1058699	1058701	562	supercont10.2	NCU03334	hypothetical protein	1060838	1060840	+	1061340	1061342
supercont10.2	1064794	1065994	1201	1065400	34.87	14.9732	5.00922	12.8997	FN3_vs_FN8_peak_746	-2019	supercont10.2	NCU03333	tyrosine phosphatase	1063381	1063383	-	1062248	1062250	12086	supercont10.2	NCU03332	3-oxoacyl-(acyl-carrier-protein) reductase	1078559	1078561	-	1077484	1077486
supercont10.2	1366284	1367985	1702	1367326	116.8	51.1601	5.89005	48.2398	FN3_vs_FN8_peak_747	-432	supercont10.2	NCU05338	hypothetical protein	1366894	1366896	-	1366430	1366432	887	supercont10.2	NCU05340	alkanesulfonate monooxygenase	1368213	1368215	+	1369344	1369346
supercont10.2	1381407	1381706	300	1381573	19.61	5.97892	3.23002	4.37168	FN3_vs_FN8_peak_748	-1663	supercont10.2	NCU05343	R3H domain-containing protein	1379910	1379912	-	1377763	1377765	4419	supercont10.2	NCU05345	zearalenone lactonase	1385992	1385994	+	1386877	1386879
supercont10.2	1383353	1383767	415	1383413	17	4.31245	2.82024	2.8389	FN3_vs_FN8_peak_749	-3503	supercont10.2	NCU05343	R3H domain-containing protein	1379910	1379912	-	1377763	1377765	2579	supercont10.2	NCU05345	zearalenone lactonase	1385992	1385994	+	1386877	1386879
supercont10.2	1384593	1385716	1124	1385371	40.97	21.0544	6.30143	18.7644	FN3_vs_FN8_peak_750	-5461	supercont10.2	NCU05343	R3H domain-containing protein	1379910	1379912	-	1377763	1377765	621	supercont10.2	NCU05345	zearalenone lactonase	1385992	1385994	+	1386877	1386879
supercont10.2	1431034	1431393	360	1431058	20.05	3.35729	2.10479	1.97914	FN3_vs_FN8_peak_751	-1996	supercont10.2	NCU05364	tyrosine-protein phosphatase non-receptor type 6	1429062	1429064	-	1425820	1425822	977	supercont10.2	NCU05368	hypothetical protein	1432035	1432037	+	1433023	1433025
supercont10.2	1432110	1432321	212	1432233	21.36	5.93355	3.01286	4.3362	FN3_vs_FN8_peak_752	-3171	supercont10.2	NCU05364	tyrosine-protein phosphatase non-receptor type 6	1429062	1429064	-	1425820	1425822	1595	supercont10.2	NCU05370	hypothetical protein	1433828	1433830	+	1434405	1434407
supercont10.2	1434121	1434892	772	1434454	39.22	9.80723	3.09417	7.96834	FN3_vs_FN8_peak_753	-47	supercont10.2	NCU05370	hypothetical protein	1433828	1433830	+	1434405	1434407	10537	supercont10.2	NCU05373	hypothetical protein	1445558	1445560	-	1444989	1444991
supercont10.2	1436119	1436325	207	1436179	23.1	4.6105	2.40987	3.11594	FN3_vs_FN8_peak_754	-1772	supercont10.2	NCU05370	hypothetical protein	1433828	1433830	+	1434405	1434407	8812	supercont10.2	NCU05373	hypothetical protein	1445558	1445560	-	1444989	1444991
supercont10.2	1446197	1446532	336	1446451	15.25	3.80273	2.54706	2.38028	FN3_vs_FN8_peak_755	-893	supercont10.2	NCU05373	hypothetical protein	1445558	1445560	-	1444989	1444991	1906	supercont10.2	NCU05375	hypothetical protein	1448357	1448359	+	1453508	1453510
supercont10.2	1481966	1482263	298	1482118	23.53	6.41011	3.06682	4.7776	FN3_vs_FN8_peak_756	-399	supercont10.2	NCU05385	hypothetical protein	1481719	1481721	-	1478855	1478857	1577	supercont10.2	NCU05386	hypothetical protein	1483695	1483697	+	1485138	1485140
supercont10.2	1488672	1490367	1696	1489562	49.25	30.227	7.87414	27.6939	FN3_vs_FN8_peak_757	-1060	supercont10.2	NCU05387	hydrolase	1488502	1488504	-	1486934	1486936	2800	supercont10.2	NCU05388	hypothetical protein	1494390	1494392	-	1492360	1492362
supercont10.2	1500442	1501012	571	1500629	26.15	10.548	4.25446	8.66671	FN3_vs_FN8_peak_758	-694	supercont10.2	NCU05389	hypothetical protein	1499935	1499937	-	1496635	1496637	635	supercont10.2	NCU05390	mitochondrial phosphate carrier protein	1502650	1502652	-	1501262	1501264
supercont10.2	1501729	1502146	418	1501916	20.48	5.83711	3.06911	4.24743	FN3_vs_FN8_peak_759	-1981	supercont10.2	NCU05389	hypothetical protein	1499935	1499937	-	1496635	1496637	1574	supercont10.2	NCU05391	hypothetical protein	1503490	1503492	+	1504060	1504062
supercont10.2	1502291	1503946	1656	1502890	97.19	84.6593	15.3867	81.2122	FN3_vs_FN8_peak_760	-240	supercont10.2	NCU05390	mitochondrial phosphate carrier protein	1502650	1502652	-	1501262	1501264	600	supercont10.2	NCU05391	hypothetical protein	1503490	1503492	+	1504060	1504062
supercont10.2	1504150	1504431	282	1504236	17.43	4.78483	2.86227	3.27847	FN3_vs_FN8_peak_761	-174	supercont10.2	NCU05391	hypothetical protein	1503490	1503492	+	1504060	1504062	240	supercont10.2	NCU05392	leucine carboxyl methyltransferase 2	1508318	1508320	-	1504474	1504476
supercont10.2	1517177	1519687	2511	1519307	51.43	14.2559	3.49516	12.2104	FN3_vs_FN8_peak_762	-2953	supercont10.2	NCU05394	MFS transporter	1516354	1516356	-	1514710	1514712	810	supercont10.2	NCU05395	hypothetical protein	1520117	1520119	+	1520483	1520485
supercont10.2	1533509	1535273	1765	1534869	64.94	14.8797	3.1399	12.8092	FN3_vs_FN8_peak_763	-2294	supercont10.2	NCU05401	hypothetical protein	1532575	1532577	-	1532068	1532070	1891	supercont10.2	NCU05404	endoglucanase	1536760	1536762	+	1538143	1538145
supercont10.2	1535782	1536123	342	1535861	26.15	5.34686	2.51384	3.79496	FN3_vs_FN8_peak_764	-3286	supercont10.2	NCU05401	hypothetical protein	1532575	1532577	-	1532068	1532070	899	supercont10.2	NCU05404	endoglucanase	1536760	1536762	+	1538143	1538145
supercont10.2	1551233	1551455	223	1551318	21.79	5.34426	2.84891	3.79247	FN3_vs_FN8_peak_765	-547	supercont10.2	NCU05410	acetylornithine aminotransferase	1550771	1550773	-	1549316	1549318	1175	supercont10.2	NCU05411	pathway-specific nitrogen regulator	1556303	1556305	-	1552491	1552493
supercont10.2	1551659	1552035	377	1551886	25.71	9.84381	4.18616	7.99896	FN3_vs_FN8_peak_766	-1115	supercont10.2	NCU05410	acetylornithine aminotransferase	1550771	1550773	-	1549316	1549318	607	supercont10.2	NCU05411	pathway-specific nitrogen regulator	1556303	1556305	-	1552491	1552493
supercont10.2	1558132	1558542	411	1558376	23.97	8.48423	3.91298	6.71217	FN3_vs_FN8_peak_767	-2073	supercont10.2	NCU05411	pathway-specific nitrogen regulator	1556303	1556305	-	1552491	1552493	936	supercont10.2	NCU05414	hypothetical protein	1561617	1561619	-	1559310	1559312
supercont10.2	1577469	1577748	280	1577622	16.13	4.31245	2.68365	2.8389	FN3_vs_FN8_peak_768	-1029	supercont10.2	NCU10346	hypothetical protein	1576593	1576595	-	1568759	1568761	2635	supercont10.2	NCU05418	deoxyhypusine synthase-1	1580257	1580259	+	1581446	1581448
supercont10.2	1578227	1578591	365	1578345	15.25	3.80273	2.54706	2.38028	FN3_vs_FN8_peak_769	-1752	supercont10.2	NCU10346	hypothetical protein	1576593	1576595	-	1568759	1568761	1912	supercont10.2	NCU05418	deoxyhypusine synthase-1	1580257	1580259	+	1581446	1581448
supercont10.2	1582969	1583539	571	1583244	29.2	9.71701	3.68296	7.8844	FN3_vs_FN8_peak_770	-187	supercont10.2	NCU05419	hydroxymethylglutaryl-CoA lyase	1583057	1583059	-	1581775	1581777	412	supercont10.2	NCU05420	aromatic-3	1585072	1585074	-	1583654	1583656
supercont10.2	1594292	1595676	1385	1594862	26.59	8.13604	3.44816	6.38797	FN3_vs_FN8_peak_771	-1238	supercont10.2	NCU05423	hypothetical protein	1593624	1593626	-	1591635	1591637	1197	supercont10.2	NCU05425	2-oxoglutarate dehydrogenase E1 component	1596059	1596061	+	1599249	1599251
supercont10.2	1599559	1600991	1433	1600206	79.76	59.175	11.5366	56.122	FN3_vs_FN8_peak_772	-955	supercont10.2	NCU05425	2-oxoglutarate dehydrogenase E1 component	1596059	1596061	+	1599249	1599251	1818	supercont10.2	NCU05426	WD repeat protein	1603426	1603428	-	1602022	1602024
supercont10.2	1606368	1607362	995	1606518	27.02	11.2677	4.39105	9.34856	FN3_vs_FN8_peak_773	-297	supercont10.2	NCU05427	ATP-dependent Clp protease	1606221	1606223	-	1604232	1604234	1679	supercont10.2	NCU05429	1,4-alpha-glucan branching enzyme	1608197	1608199	+	1610752	1610754
supercont10.2	1610814	1612091	1278	1611190	44.02	21.0171	5.62729	18.7274	FN3_vs_FN8_peak_774	-436	supercont10.2	NCU05429	1,4-alpha-glucan branching enzyme	1608197	1608199	+	1610752	1610754	743	supercont10.2	NCU05430	ATP synthase beta subunit	1611933	1611935	+	1614161	1614163
supercont10.2	1625518	1630331	4814	1628497	104.16	16.9852	2.56493	14.8338	FN3_vs_FN8_peak_775	-1359	supercont10.2	NCU05437	hypothetical protein	1626132	1626134	+	1627136	1627138	6966	supercont10.2	NCU05448	hypothetical protein	1635463	1635465	+	1636783	1636785
supercont10.2	1630443	1631433	991	1630581	65.37	7.86245	2.12057	6.1296	FN3_vs_FN8_peak_776	-3443	supercont10.2	NCU05437	hypothetical protein	1626132	1626134	+	1627136	1627138	4882	supercont10.2	NCU05448	hypothetical protein	1635463	1635465	+	1636783	1636785
supercont10.2	1631818	1635438	3621	1634522	120.29	12.4451	2.05572	10.4736	FN3_vs_FN8_peak_777	-7384	supercont10.2	NCU05437	hypothetical protein	1626132	1626134	+	1627136	1627138	941	supercont10.2	NCU05448	hypothetical protein	1635463	1635465	+	1636783	1636785
supercont10.2	1636774	1637304	531	1637053	58.4	11.6216	2.78614	9.68652	FN3_vs_FN8_peak_778	-268	supercont10.2	NCU05448	hypothetical protein	1635463	1635465	+	1636783	1636785	8314	supercont10.2	NCU05452	splicing factor 3b	1647303	1647305	-	1645365	1645367
supercont10.2	1639569	1640562	994	1639947	44.89	8.65798	2.69941	6.87959	FN3_vs_FN8_peak_779	-3162	supercont10.2	NCU05448	hypothetical protein	1635463	1635465	+	1636783	1636785	5420	supercont10.2	NCU05452	splicing factor 3b	1647303	1647305	-	1645365	1645367
supercont10.2	1654956	1655542	587	1655098	23.53	7.87615	3.60802	6.14222	FN3_vs_FN8_peak_780	-1782	supercont10.2	NCU05454	glycerol-3-phosphate dehydrogenase	1653316	1653318	-	1651105	1651107	2079	supercont10.2	NCU05457	cytochrome a-4	1658154	1658156	-	1657175	1657177
supercont10.2	1656465	1656737	273	1656521	14.38	3.06937	2.29585	1.72714	FN3_vs_FN8_peak_781	-3205	supercont10.2	NCU05454	glycerol-3-phosphate dehydrogenase	1653316	1653318	-	1651105	1651107	656	supercont10.2	NCU05457	cytochrome a-4	1658154	1658156	-	1657175	1657177
supercont10.2	1657794	1659708	1915	1658497	87.6	69.6997	13.068	66.4594	FN3_vs_FN8_peak_782	-343	supercont10.2	NCU05457	cytochrome a-4	1658154	1658156	-	1657175	1657177	601	supercont10.2	NCU11908	hypothetical protein	1659403	1659405	-	1659096	1659098
supercont10.2	1698901	1700400	1500	1699399	100.68	72.2011	11.2973	68.9216	FN3_vs_FN8_peak_783	-382	supercont10.2	NCU11913	hypothetical protein	1699017	1699019	-	1697540	1697542	1989	supercont10.2	NCU05477	hypothetical protein	1701388	1701390	+	1702312	1702314
supercont10.2	1763250	1763482	233	1763407	17	4.31245	2.82024	2.8389	FN3_vs_FN8_peak_784	-1022	supercont10.2	NCU06850	1,3-beta-glucanosyltransferase gel3	1762385	1762387	-	1760968	1760970	2572	supercont10.2	NCU06849	hypothetical protein	1765979	1765981	+	1766327	1766329
supercont10.2	1776068	1776945	878	1776259	23.53	6.41011	3.06682	4.7776	FN3_vs_FN8_peak_785	-2504	supercont10.2	NCU06847	major facilitator superfamily transporter	1773755	1773757	-	1771792	1771794	975	supercont10.2	NCU06846	MFS myo-inositol transporter	1779082	1779084	-	1777232	1777234
supercont10.2	1791814	1795124	3311	1792941	97.62	56.644	8.21873	53.6362	FN3_vs_FN8_peak_786	-1895	supercont10.2	NCU06842	RCM-1	1791046	1791048	-	1787907	1787909	840	supercont10.2	NCU06841	hypothetical protein	1793781	1793783	+	1796264	1796266
supercont10.2	1795337	1795700	364	1795403	28.33	3.9602	2.07123	2.52657	FN3_vs_FN8_peak_787	-4357	supercont10.2	NCU06842	RCM-1	1791046	1791048	-	1787907	1787909	9048	supercont10.2	NCU06840	hypothetical protein	1805289	1805291	-	1804449	1804451
supercont10.2	1795920	1796218	299	1796071	33.12	5.6003	2.33078	4.02637	FN3_vs_FN8_peak_788	-5025	supercont10.2	NCU06842	RCM-1	1791046	1791048	-	1787907	1787909	8380	supercont10.2	NCU06840	hypothetical protein	1805289	1805291	-	1804449	1804451
supercont10.2	1796888	1797317	430	1796974	34.87	5.50831	2.32896	3.93829	FN3_vs_FN8_peak_789	-708	supercont10.2	NCU06841	hypothetical protein	1793781	1793783	+	1796264	1796266	7477	supercont10.2	NCU06840	hypothetical protein	1805289	1805291	-	1804449	1804451
supercont10.2	1797585	1802084	4500	1800144	136.41	36.9903	3.71387	34.3168	FN3_vs_FN8_peak_790	-3878	supercont10.2	NCU06841	hypothetical protein	1793781	1793783	+	1796264	1796266	4307	supercont10.2	NCU06840	hypothetical protein	1805289	1805291	-	1804449	1804451
supercont10.2	1808019	1808473	455	1808291	30.07	10.9576	3.98358	9.05672	FN3_vs_FN8_peak_791	-385	supercont10.2	NCU06839	rhomboid family protein	1807906	1807908	-	1806713	1806715	2874	supercont10.2	NCU06838	hypothetical protein	1811165	1811167	+	1813693	1813695
supercont10.2	1808675	1809256	582	1808855	29.64	10.0007	3.82951	8.14721	FN3_vs_FN8_peak_792	-949	supercont10.2	NCU06839	rhomboid family protein	1807906	1807908	-	1806713	1806715	2310	supercont10.2	NCU06838	hypothetical protein	1811165	1811167	+	1813693	1813695
supercont10.2	1809720	1810160	441	1810056	22.66	6.99767	3.38041	5.32159	FN3_vs_FN8_peak_793	-2150	supercont10.2	NCU06839	rhomboid family protein	1807906	1807908	-	1806713	1806715	1109	supercont10.2	NCU06838	hypothetical protein	1811165	1811167	+	1813693	1813695
supercont10.2	1818020	1822491	4472	1818785	108.96	71.4611	9.99602	68.191	FN3_vs_FN8_peak_794	-1600	supercont10.2	NCU06837	hypothetical protein	1816171	1816173	+	1817183	1817185	4379	supercont10.2	NCU06836	acetyl-coenzyme A synthetase	1823164	1823166	+	1825857	1825859
supercont10.2	1823222	1824046	825	1823517	56.22	14.7825	3.36597	12.7176	FN3_vs_FN8_peak_795	-6332	supercont10.2	NCU06837	hypothetical protein	1816171	1816173	+	1817183	1817185	5720	supercont10.2	NCU06834	ADAM protease ADM-B	1829237	1829239	+	1831847	1831849
supercont10.2	1848269	1848701	433	1848584	25.71	9.17148	3.92848	7.36351	FN3_vs_FN8_peak_796	-4529	supercont10.2	NCU06832	kinesin	1844055	1844057	-	1838433	1838435	504	supercont10.2	NCU06826	hypothetical protein	1849088	1849090	+	1851233	1851235
supercont10.2	1863582	1865142	1561	1863898	67.12	35.3541	6.8117	32.7114	FN3_vs_FN8_peak_797	-903	supercont10.2	NCU06821	CRO1 protein	1862995	1862997	-	1860784	1860786	1460	supercont10.2	NCU06817	hypothetical protein	1865358	1865360	+	1866732	1866734
supercont10.2	1867982	1869105	1124	1868718	89.78	40.0985	5.8948	37.3684	FN3_vs_FN8_peak_798	-1984	supercont10.2	NCU06817	hypothetical protein	1865358	1865360	+	1866732	1866734	413	supercont10.2	NCU06815	hypothetical protein	1869131	1869133	+	1870727	1870729
supercont10.2	1892904	1893250	347	1893122	14.38	3.31788	2.41047	1.94479	FN3_vs_FN8_peak_799	-1248	supercont10.2	NCU06806	hypothetical protein	1891874	1891876	-	1889606	1889608	681	supercont10.2	NCU06804	phenol 2-monooxygenase	1893803	1893805	+	1895786	1895788
supercont10.2	1901514	1903043	1530	1902171	44.89	15.9438	4.32924	13.829	FN3_vs_FN8_peak_800	-761	supercont10.2	NCU06801	hypothetical protein	1901410	1901412	-	1900327	1900329	2201	supercont10.2	NCU06799	fungal specific transcription factor	1907787	1907789	-	1904370	1904372
supercont10.2	1907591	1908223	633	1907769	32.69	6.57364	2.64834	4.92334	FN3_vs_FN8_peak_801	-6359	supercont10.2	NCU06801	hypothetical protein	1901410	1901412	-	1900327	1900329	1882	supercont10.2	NCU06797	hypothetical protein	1910009	1910011	-	1909649	1909651
supercont10.2	1910086	1910379	294	1910275	36.17	4.24019	1.9565	2.78669	FN3_vs_FN8_peak_802	-266	supercont10.2	NCU06797	hypothetical protein	1910009	1910011	-	1909649	1909651	1695	supercont10.2	NCU06795	hypothetical protein	1912871	1912873	-	1911968	1911970
supercont10.2	1912148	1912799	652	1912300	54.04	4.95739	1.83474	3.42904	FN3_vs_FN8_peak_803	-2291	supercont10.2	NCU06797	hypothetical protein	1910009	1910011	-	1909649	1909651	7133	supercont10.2	NCU06794	hypothetical protein	1919433	1919435	+	1920122	1920124
supercont10.2	1913020	1913904	885	1913269	65.37	7.50378	2.07418	5.79948	FN3_vs_FN8_peak_804	-398	supercont10.2	NCU06795	hypothetical protein	1912871	1912873	-	1911968	1911970	6164	supercont10.2	NCU06794	hypothetical protein	1919433	1919435	+	1920122	1920124
supercont10.2	1914195	1915337	1143	1915088	66.25	6.42364	1.9213	4.791	FN3_vs_FN8_peak_805	-2217	supercont10.2	NCU06795	hypothetical protein	1912871	1912873	-	1911968	1911970	4345	supercont10.2	NCU06794	hypothetical protein	1919433	1919435	+	1920122	1920124
supercont10.2	1944872	1945782	911	1945545	33.56	14.5376	4.93693	12.4776	FN3_vs_FN8_peak_806	-1022	supercont10.2	NCU06785	ATP-citrate synthase subunit 1	1944523	1944525	-	1942443	1942445	55	supercont10.2	NCU06784	hypothetical protein	1945995	1945997	-	1945598	1945600
supercont10.2	1945908	1946688	781	1946556	25.28	9.17148	3.86439	7.36351	FN3_vs_FN8_peak_807	-561	supercont10.2	NCU06784	hypothetical protein	1945995	1945997	-	1945598	1945600	1274	supercont10.2	NCU06783	ATP citrate lyase	1947830	1947832	+	1949960	1949962
supercont10.2	1988924	1989264	341	1989090	25.28	9.2022	3.87579	7.39363	FN3_vs_FN8_peak_808	-394	supercont10.2	NCU06771	ER lumen protein retaining receptor	1988696	1988698	-	1987817	1987819	13239	supercont10.2	NCU06769	activator 1 38 kDa subunit	2003511	2003513	-	2002327	2002329
supercont10.2	2030664	2031575	912	2031060	33.12	8.66882	3.10206	6.88863	FN3_vs_FN8_peak_809	-722	supercont10.2	NCU06760	pyruvate dehydrogenase kinase	2030338	2030340	-	2028812	2028814	2349	supercont10.2	NCU06759	hypothetical protein	2033409	2033411	+	2035781	2035783
supercont10.2	2032360	2032792	433	2032415	20.92	6.57666	3.43491	4.92334	FN3_vs_FN8_peak_810	-2077	supercont10.2	NCU06760	pyruvate dehydrogenase kinase	2030338	2030340	-	2028812	2028814	994	supercont10.2	NCU06759	hypothetical protein	2033409	2033411	+	2035781	2035783
supercont10.2	2050913	2053468	2556	2053090	36.61	11.6241	3.76093	9.68801	FN3_vs_FN8_peak_811	-3604	supercont10.2	NCU06756	ubiquitin-protein ligase	2049486	2049488	-	2045394	2045396	590	supercont10.2	NCU06754	CHY zinc finger domain-containing protein	2053680	2053682	+	2056422	2056424
supercont10.2	2089656	2090211	556	2089876	20.92	6.57666	3.43491	4.92334	FN3_vs_FN8_peak_812	-277	supercont10.2	NCU06741	cytochrome c oxidase subunit VIb	2089599	2089601	-	2088585	2088587	410	supercont10.2	NCU06740	hypothetical protein	2090286	2090288	+	2090926	2090928
supercont10.2	2102128	2103900	1773	2102729	37.48	12.5398	3.92663	10.5664	FN3_vs_FN8_peak_813	-1783	supercont10.2	NCU06737	hypothetical protein	2100946	2100948	-	2098588	2098590	1806	supercont10.2	NCU06735	ATP dependent RNA helicase	2106653	2106655	-	2104533	2104535
supercont10.2	2104422	2104737	316	2104607	27.02	4.90017	2.3351	3.37625	FN3_vs_FN8_peak_814	-3661	supercont10.2	NCU06737	hypothetical protein	2100946	2100948	-	2098588	2098590	3611	supercont10.2	NCU06734	hypothetical protein	2108218	2108220	+	2111212	2111214
supercont10.2	2172984	2173296	313	2173173	21.79	5.95518	3.0799	4.35704	FN3_vs_FN8_peak_815	-409	supercont10.2	NCU11427	CUE domain-containing protein	2171200	2171202	+	2172762	2172764	560	supercont10.2	NCU11426	nuc-2 protein	2173733	2173735	+	2178424	2178426
supercont10.2	2179418	2179981	564	2179725	19.61	5.81454	3.16137	4.22843	FN3_vs_FN8_peak_816	-1299	supercont10.2	NCU11426	nuc-2 protein	2173733	2173735	+	2178424	2178426	3227	supercont10.2	NCU01846	hypothetical protein	2182952	2182954	+	2184254	2184256
supercont10.2	2180955	2181545	591	2181351	27.46	11.052	4.378	9.14783	FN3_vs_FN8_peak_817	-2925	supercont10.2	NCU11426	nuc-2 protein	2173733	2173735	+	2178424	2178426	1601	supercont10.2	NCU01846	hypothetical protein	2182952	2182954	+	2184254	2184256
supercont10.2	2181718	2181922	205	2181819	18.3	5.40165	3.02513	3.83923	FN3_vs_FN8_peak_818	-3393	supercont10.2	NCU11426	nuc-2 protein	2173733	2173735	+	2178424	2178426	1133	supercont10.2	NCU01846	hypothetical protein	2182952	2182954	+	2184254	2184256
supercont10.2	2189184	2190318	1135	2190035	83.24	23.1819	3.66272	20.8336	FN3_vs_FN8_peak_819	-1466	supercont10.2	NCU01845	phosphoglycerate mutase family domain-containing protein	2188569	2188571	-	2186711	2186713	694	supercont10.2	NCU01844	hypothetical protein	2190729	2190731	+	2191449	2191451
supercont10.2	2203128	2203336	209	2203272	17.43	4.24476	2.63329	2.78868	FN3_vs_FN8_peak_820	-1621	supercont10.2	NCU01840	hypothetical protein	2198955	2198957	+	2201649	2201651	4239	supercont10.2	NCU01838	nitrilase	2208658	2208660	-	2207509	2207511
supercont10.2	2221234	2221584	351	2221432	35.3	6.92954	2.59299	5.26028	FN3_vs_FN8_peak_821	-7050	supercont10.2	NCU01837	hypothetical protein	2213888	2213890	+	2214380	2214382	8859	supercont10.2	NCU01835	hypothetical protein	2230291	2230293	+	2230705	2230707
supercont10.2	2223605	2224009	405	2223804	59.27	6.03377	1.94426	4.42387	FN3_vs_FN8_peak_822	-9422	supercont10.2	NCU01837	hypothetical protein	2213888	2213890	+	2214380	2214382	6487	supercont10.2	NCU01835	hypothetical protein	2230291	2230293	+	2230705	2230707
supercont10.2	2228274	2229989	1716	2229308	97.19	11.7723	2.18198	9.83121	FN3_vs_FN8_peak_823	-14926	supercont10.2	NCU01837	hypothetical protein	2213888	2213890	+	2214380	2214382	983	supercont10.2	NCU01835	hypothetical protein	2230291	2230293	+	2230705	2230707
supercont10.2	2236385	2242495	6111	2240317	168.23	78.6683	6.4591	75.2995	FN3_vs_FN8_peak_824	-9610	supercont10.2	NCU01835	hypothetical protein	2230291	2230293	+	2230705	2230707	3512	supercont10.2	NCU01834	hypothetical protein	2243829	2243831	+	2244850	2244852
supercont10.2	2242649	2244687	2039	2242875	47.07	13.0436	3.414	11.0458	FN3_vs_FN8_peak_825	-12168	supercont10.2	NCU01835	hypothetical protein	2230291	2230293	+	2230705	2230707	954	supercont10.2	NCU01834	hypothetical protein	2243829	2243831	+	2244850	2244852
supercont10.2	2256380	2257450	1071	2256739	30.07	7.09779	2.82472	5.4154	FN3_vs_FN8_peak_826	-1350	supercont10.2	NCU01833	two-component histidine kinase CHK-1	2255389	2255391	-	2248789	2248791	3467	supercont10.2	NCU01831	RNA polymerase TFIIH complex subunit Ssl1	2260206	2260208	+	2261680	2261682
supercont10.2	2258577	2259621	1045	2259136	40.1	21.8354	6.43993	19.5235	FN3_vs_FN8_peak_827	-3747	supercont10.2	NCU01833	two-component histidine kinase CHK-1	2255389	2255391	-	2248789	2248791	1070	supercont10.2	NCU01831	RNA polymerase TFIIH complex subunit Ssl1	2260206	2260208	+	2261680	2261682
supercont10.2	2280094	2280337	244	2280268	17.87	3.44155	2.3586	2.05763	FN3_vs_FN8_peak_828	-2034	supercont10.2	NCU01824	UDP-galactopyranose mutase	2276371	2276373	+	2278232	2278234	2778	supercont10.2	NCU01823	two-component sensor protein histidine protein kinase	2283046	2283048	+	2290920	2290922
supercont10.2	2280590	2281118	529	2280995	27.46	11.2677	4.45935	9.34856	FN3_vs_FN8_peak_829	-2761	supercont10.2	NCU01824	UDP-galactopyranose mutase	2276371	2276373	+	2278232	2278234	2051	supercont10.2	NCU01823	two-component sensor protein histidine protein kinase	2283046	2283048	+	2290920	2290922
supercont10.2	2292919	2293686	768	2293133	19.61	5.97892	3.23002	4.37168	FN3_vs_FN8_peak_830	-471	supercont10.2	NCU01822	retrograde transporter	2292662	2292664	-	2291865	2291867	704	supercont10.2	NCU01821	alanine-glyoxylate aminotransferase	2293837	2293839	+	2295311	2295313
supercont10.2	2295836	2296720	885	2296552	24.84	3.70177	2.1535	2.30044	FN3_vs_FN8_peak_831	-1239	supercont10.2	NCU01821	alanine-glyoxylate aminotransferase	2293837	2293839	+	2295311	2295313	747	supercont10.2	NCU01820	exportin-1	2297299	2297301	+	2300938	2300940
supercont10.2	2313558	2314209	652	2313756	33.12	15.8847	5.34719	13.7723	FN3_vs_FN8_peak_832	-1476	supercont10.2	NCU01818	hypothetical protein	2310836	2310838	+	2312278	2312280	6596	supercont10.2	NCU10309	TBC domain-containing protein	2322449	2322451	-	2320350	2320352
supercont10.2	2332093	2332687	595	2332504	30.07	10.355	3.78926	8.48655	FN3_vs_FN8_peak_833	-317	supercont10.2	NCU01816	allantoicase-l	2332187	2332189	-	2331053	2331055	1048	supercont10.2	NCU01815	hypothetical protein	2333552	2333554	+	2334453	2334455
supercont10.2	2337954	2338985	1032	2338185	31.82	14.2918	5.1423	12.2413	FN3_vs_FN8_peak_834	-1186	supercont10.2	NCU01814	hypothetical protein	2336999	2337001	-	2335697	2335699	3466	supercont10.2	NCU01813	high affinity glucose transporter	2341651	2341653	+	2344751	2344753
supercont10.2	2348667	2349690	1024	2348915	42.71	23.6332	6.8497	21.2701	FN3_vs_FN8_peak_835	-719	supercont10.2	NCU01811	hypothetical protein	2347735	2347737	+	2348194	2348196	1805	supercont10.2	NCU01810	hypothetical protein	2350720	2350722	+	2352103	2352105
supercont10.2	2357106	2359113	2008	2358019	135.11	113.191	15.1229	109.232	FN3_vs_FN8_peak_836	-568	supercont10.2	NCU01808	cytochrome c	2357451	2357453	-	2356506	2356508	566	supercont10.2	NCU01807	hypothetical protein	2358585	2358587	+	2359430	2359432
supercont10.2	2366141	2366391	251	2366274	18.74	5.35836	3.07484	3.80607	FN3_vs_FN8_peak_837	-421	supercont10.2	NCU01804	nudix/MutT family protein	2365853	2365855	-	2365217	2365219	3255	supercont10.2	NCU01803	arginine-tRNA-protein transferase 1	2369529	2369531	+	2371667	2371669
supercont10.2	2375583	2375791	209	2375677	23.1	7.79362	3.51293	6.06948	FN3_vs_FN8_peak_838	-712	supercont10.2	NCU01801	hypothetical protein	2374965	2374967	-	2374495	2374497	338	supercont10.2	NCU01800	37S ribosomal protein S5	2376015	2376017	+	2377535	2377537
supercont10.2	2385336	2386792	1457	2386145	104.6	63.4175	8.79983	60.2886	FN3_vs_FN8_peak_839	-730	supercont10.2	NCU01797	nonrepressor of conidiation-2	2385415	2385417	-	2383357	2383359	239	supercont10.2	NCU11920	hypothetical protein	2386384	2386386	+	2386711	2386713
supercont10.2	2402189	2403019	831	2402862	19.18	5.97892	3.16172	4.37168	FN3_vs_FN8_peak_840	-812	supercont10.2	NCU01792	heat shock protein 90-associated	2402050	2402052	-	2401005	2401007	767	supercont10.2	NCU01791	SNF7 family protein	2403629	2403631	+	2404413	2404415
supercont10.2	2411586	2413521	1936	2412664	76.27	43.5407	7.72694	40.7464	FN3_vs_FN8_peak_841	-8249	supercont10.2	NCU01791	SNF7 family protein	2403629	2403631	+	2404413	2404415	7337	supercont10.2	NCU11923	hypothetical protein	2420365	2420367	-	2419999	2420001
supercont10.2	2416995	2418433	1439	2417875	57.53	35.203	8.17443	32.5635	FN3_vs_FN8_peak_842	-13460	supercont10.2	NCU01791	SNF7 family protein	2403629	2403631	+	2404413	2404415	2126	supercont10.2	NCU11923	hypothetical protein	2420365	2420367	-	2419999	2420001
supercont10.2	2419334	2420503	1170	2420267	27.02	9.29231	3.68699	7.47618	FN3_vs_FN8_peak_843	-15852	supercont10.2	NCU01791	SNF7 family protein	2403629	2403631	+	2404413	2404415	2040	supercont10.2	NCU01790	hypothetical protein	2422307	2422309	+	2422814	2422816
supercont10.2	2420915	2421243	329	2421062	19.61	2.97636	2.06121	1.64358	FN3_vs_FN8_peak_844	-697	supercont10.2	NCU11923	hypothetical protein	2420365	2420367	-	2419999	2420001	1245	supercont10.2	NCU01790	hypothetical protein	2422307	2422309	+	2422814	2422816
supercont10.2	2422809	2423613	805	2423295	43.15	13.2598	3.67889	11.2543	FN3_vs_FN8_peak_845	-479	supercont10.2	NCU01790	hypothetical protein	2422307	2422309	+	2422814	2422816	195	supercont10.2	NCU11924	hypothetical protein	2423490	2423492	+	2423847	2423849
supercont10.2	2461500	2462109	610	2461724	27.46	7.10613	3.02734	5.42341	FN3_vs_FN8_peak_846	-1867	supercont10.2	NCU01782	Ras guanyl-nucleotide exchange factor RasGEF	2459857	2459859	-	2456008	2456010	1511	supercont10.2	NCU01781	hypothetical protein	2463235	2463237	+	2464849	2464851
supercont10.2	2467527	2468196	670	2467933	35.74	17.1882	5.63461	15.0301	FN3_vs_FN8_peak_847	-688	supercont10.2	NCU01780	hypothetical protein	2467245	2467247	-	2466076	2466078	233	supercont10.2	NCU01779	HIRA-interacting protein 5	2468166	2468168	+	2469237	2469239
supercont10.2	2519617	2520319	703	2519841	54.04	24.4532	5.50423	22.0704	FN3_vs_FN8_peak_848	-618	supercont10.2	NCU01763	hypothetical protein	2519223	2519225	-	2518148	2518150	594	supercont10.2	NCU01762	nucleolar RNAse III	2521489	2521491	-	2520433	2520435
supercont10.2	2520738	2521142	405	2520852	16.13	4.31245	2.68365	2.8389	FN3_vs_FN8_peak_849	-1629	supercont10.2	NCU01763	hypothetical protein	2519223	2519225	-	2518148	2518150	1106	supercont10.2	NCU01761	hypothetical protein	2521958	2521960	+	2522465	2522467
supercont10.2	2535643	2535989	347	2535752	21.36	5.01204	2.67409	3.48192	FN3_vs_FN8_peak_850	-740	supercont10.2	NCU01757	asparaginase	2535012	2535014	-	2533069	2533071	467	supercont10.2	NCU01756	actin	2536219	2536221	+	2537910	2537912
supercont10.2	2537241	2540465	3225	2538363	128.57	48.1273	4.9834	45.2547	FN3_vs_FN8_peak_851	-451	supercont10.2	NCU01756	actin	2536219	2536221	+	2537910	2537912	2159	supercont10.2	NCU01754	alcohol dehydrogenase I	2540522	2540524	+	2541734	2541736
supercont10.2	2544590	2545184	595	2545056	21.36	6.40804	3.19363	4.7776	FN3_vs_FN8_peak_852	-1153	supercont10.2	NCU01753	gamma-glutamyltranspeptidase	2543903	2543905	-	2542062	2542064	1731	supercont10.2	NCU01752	non-anchored cell wall protein-2	2546787	2546789	+	2548638	2548640
supercont10.2	2545676	2546121	446	2545733	21.79	4.47616	2.53236	2.99027	FN3_vs_FN8_peak_853	-1830	supercont10.2	NCU01753	gamma-glutamyltranspeptidase	2543903	2543905	-	2542062	2542064	1054	supercont10.2	NCU01752	non-anchored cell wall protein-2	2546787	2546789	+	2548638	2548640
supercont10.2	2556255	2556972	718	2556581	25.71	9.84381	4.18616	7.99896	FN3_vs_FN8_peak_854	-513	supercont10.2	NCU01748	hypothetical protein	2556068	2556070	-	2554535	2554537	840	supercont10.2	NCU01747	glycerophosphocholine phosphodiesterase Gde1	2561283	2561285	-	2557419	2557421
supercont10.2	2561737	2562318	582	2562032	18.3	5.40165	3.02513	3.83923	FN3_vs_FN8_peak_855	-749	supercont10.2	NCU01747	glycerophosphocholine phosphodiesterase Gde1	2561283	2561285	-	2557419	2557421	987	supercont10.2	NCU01746	hypothetical protein	2563548	2563550	-	2563017	2563019
supercont10.2	2576251	2578726	2476	2578033	64.94	16.1162	3.3302	13.9956	FN3_vs_FN8_peak_856	-3983	supercont10.2	NCU01744	glutamate synthase	2574050	2574052	-	2567522	2567524	2955	supercont10.2	NCU01742	hypothetical protein	2580988	2580990	+	2582760	2582762
supercont10.2	2578842	2580411	1570	2579619	143.82	69.4274	6.70473	66.1924	FN3_vs_FN8_peak_857	-5569	supercont10.2	NCU01744	glutamate synthase	2574050	2574052	-	2567522	2567524	1369	supercont10.2	NCU01742	hypothetical protein	2580988	2580990	+	2582760	2582762
supercont10.2	2591278	2591504	227	2591416	14.82	3.31788	2.47876	1.94479	FN3_vs_FN8_peak_858	-761	supercont10.2	NCU01738	phosphatase regulation	2590655	2590657	-	2589498	2589500	1935	supercont10.2	NCU01737	hypothetical protein	2593351	2593353	+	2596665	2596667
supercont10.2	2597659	2598869	1211	2598062	75.4	42.6078	7.63977	39.8274	FN3_vs_FN8_peak_859	-1395	supercont10.2	NCU01737	hypothetical protein	2593351	2593353	+	2596665	2596667	2244	supercont10.2	NCU01735	hypothetical protein	2600306	2600308	+	2601246	2601248
supercont10.2	2605173	2605725	553	2605547	22.66	3.5291	2.15117	2.13946	FN3_vs_FN8_peak_860	-1042	supercont10.2	NCU01734	hypothetical protein	2604505	2604507	-	2604078	2604080	3150	supercont10.2	NCU01731	velvetA-like-1	2608697	2608699	+	2610414	2610416
supercont10.2	2606545	2607542	998	2606843	30.94	4.80778	2.28168	3.29983	FN3_vs_FN8_peak_861	-2338	supercont10.2	NCU01734	hypothetical protein	2604505	2604507	-	2604078	2604080	1854	supercont10.2	NCU01731	velvetA-like-1	2608697	2608699	+	2610414	2610416
supercont10.2	2623368	2624370	1003	2623921	54.48	10.0433	2.64181	8.18841	FN3_vs_FN8_peak_862	-1008	supercont10.2	NCU01728	6-phosphofructo-2-kinase	2622913	2622915	-	2620221	2620223	3389	supercont10.2	NCU01725	hypothetical protein	2627310	2627312	+	2628625	2628627
supercont10.2	2633396	2633916	521	2633670	24.41	9.15568	3.98127	7.34846	FN3_vs_FN8_peak_863	-1021	supercont10.2	NCU01724	Na/H antiporter	2630617	2630619	+	2632647	2632649	2317	supercont10.2	NCU01722	hypothetical protein	2635987	2635989	+	2640122	2640124
supercont10.2	2643545	2644040	496	2644015	24.84	4.32837	2.34927	2.85293	FN3_vs_FN8_peak_864	-3891	supercont10.2	NCU01722	hypothetical protein	2635987	2635989	+	2640122	2640124	1028	supercont10.2	NCU01720	hypothetical protein	2645043	2645045	+	2646162	2646164
supercont10.2	2703199	2703735	537	2703330	35.3	11.8337	3.8619	9.89096	FN3_vs_FN8_peak_865	-1140	supercont10.2	NCU01695	RNA binding protein Nrd1	2702190	2702192	-	2699484	2699486	1474	supercont10.2	NCU01692	mitochondrial citrate synthase	2704804	2704806	+	2706516	2706518
supercont10.2	2703973	2704550	578	2704208	29.2	6.60034	2.74548	4.94575	FN3_vs_FN8_peak_866	-2018	supercont10.2	NCU01695	RNA binding protein Nrd1	2702190	2702192	-	2699484	2699486	596	supercont10.2	NCU01692	mitochondrial citrate synthase	2704804	2704806	+	2706516	2706518
supercont10.2	2717783	2718249	467	2717912	25.71	5.91636	2.79432	4.32138	FN3_vs_FN8_peak_867	-6152	supercont10.2	NCU01688	hypothetical protein	2711760	2711762	-	2710999	2711001	1176	supercont10.2	NCU01686	hypothetical protein	2719088	2719090	+	2719490	2719492
supercont10.2	2718515	2721391	2877	2719882	36.61	11.9012	3.83768	9.95702	FN3_vs_FN8_peak_868	-390	supercont10.2	NCU01686	hypothetical protein	2719088	2719090	+	2719490	2719492	915	supercont10.2	NCU01684	hypothetical protein	2721927	2721929	-	2720795	2720797
supercont10.2	2722080	2722312	233	2722215	18.3	4.27902	2.56711	2.82094	FN3_vs_FN8_peak_869	-288	supercont10.2	NCU01684	hypothetical protein	2721927	2721929	-	2720795	2720797	3377	supercont10.2	NCU01681	hypothetical protein	2725899	2725901	-	2725590	2725592
supercont10.2	2724932	2725206	275	2725151	19.61	4.71976	2.71928	3.21969	FN3_vs_FN8_peak_870	-3224	supercont10.2	NCU01684	hypothetical protein	2721927	2721929	-	2720795	2720797	441	supercont10.2	NCU01681	hypothetical protein	2725899	2725901	-	2725590	2725592
supercont10.2	2744215	2744509	295	2744352	18.74	3.18684	2.19339	1.8348	FN3_vs_FN8_peak_871	-394	supercont10.2	NCU01674	alpha-soluble NSF attachment protein	2743958	2743960	-	2742848	2742850	612	supercont10.2	NCU01673	hypothetical protein	2744964	2744966	+	2745681	2745683
supercont10.2	2758420	2759295	876	2758967	28.33	11.1985	4.30038	9.28838	FN3_vs_FN8_peak_872	-974	supercont10.2	NCU01668	hypothetical protein	2757993	2757995	-	2756072	2756074	650	supercont10.2	NCU01667	arginine-12	2759617	2759619	+	2760947	2760949
supercont10.2	2762696	2763093	398	2763042	20.05	4.49458	2.50571	3.00707	FN3_vs_FN8_peak_873	-635	supercont10.2	NCU01666	acetolactate synthase small subunit	2762407	2762409	-	2761351	2761353	1461	supercont10.2	NCU01665	KH domain-containing protein	2764503	2764505	+	2765793	2765795
supercont10.2	2771881	2774463	2583	2773949	52.3	21.6551	5.02821	19.3507	FN3_vs_FN8_peak_874	-2483	supercont10.2	NCU01660	hypothetical protein	2771466	2771468	-	2771076	2771078	2332	supercont10.2	NCU01659	dDENN domain-containing protein	2776281	2776283	+	2780044	2780046
supercont10.2	2789744	2790026	283	2789747	17.43	2.79744	2.04811	1.49901	FN3_vs_FN8_peak_875	-996	supercont10.2	NCU01658	WD repeat protein	2788751	2788753	-	2784324	2784326	1592	supercont10.2	NCU01656	hypothetical protein	2795530	2795532	-	2791337	2791339
supercont10.2	2800827	2801791	965	2801683	25.28	8.87152	3.75398	7.07881	FN3_vs_FN8_peak_876	-1178	supercont10.2	NCU01654	long-chain-fatty-acid-CoA ligase 1	2800505	2800507	-	2798235	2798237	1527	supercont10.2	NCU01653	hypothetical protein	2803210	2803212	+	2803888	2803890
supercont10.2	2811919	2812118	200	2812018	17.87	4.06895	2.62067	2.62664	FN3_vs_FN8_peak_877	-560	supercont10.2	NCU01650	hypothetical protein	2810604	2810606	+	2811456	2811458	641	supercont10.2	NCU01649	hypothetical protein	2812659	2812661	+	2813598	2813600
supercont10.2	2812302	2812503	202	2812407	21.79	6.40804	3.25589	4.7776	FN3_vs_FN8_peak_878	-949	supercont10.2	NCU01650	hypothetical protein	2810604	2810606	+	2811456	2811458	252	supercont10.2	NCU01649	hypothetical protein	2812659	2812661	+	2813598	2813600
supercont10.2	2813452	2814738	1287	2814141	85.86	69.8366	13.611	66.591	FN3_vs_FN8_peak_879	-541	supercont10.2	NCU01649	hypothetical protein	2812659	2812661	+	2813598	2813600	935	supercont10.2	NCU01648	dolichyl-phosphate-mannose-protein mannosyltransferase 2	2815076	2815078	+	2817565	2817567
supercont10.2	2819271	2820498	1228	2819719	33.12	12.6807	4.26534	10.6992	FN3_vs_FN8_peak_880	-533	supercont10.2	NCU01647	GTP-binding protein ypt4	2819186	2819188	-	2818292	2818294	1654	supercont10.2	NCU01646	hypothetical protein	2821373	2821375	+	2823752	2823754
supercont10.2	2823740	2824874	1135	2824371	34.43	13.3826	4.42877	11.3728	FN3_vs_FN8_peak_881	-617	supercont10.2	NCU01646	hypothetical protein	2821373	2821375	+	2823752	2823754	925	supercont10.2	NCU01645	hypothetical protein	2825296	2825298	+	2826403	2826405
supercont10.2	2830461	2831385	925	2830913	57.53	19.3008	4.18063	17.0655	FN3_vs_FN8_peak_882	-502	supercont10.2	NCU01644	intracellular protein transporter UsoA	2830411	2830413	-	2826814	2826816	851	supercont10.2	NCU01643	5'-3' exoribonuclease 2	2831764	2831766	+	2835057	2835059
supercont10.2	2848248	2848902	655	2848471	37.05	14.9564	4.57273	12.8831	FN3_vs_FN8_peak_883	-2437	supercont10.2	NCU01642	hypothetical protein	2837664	2837666	+	2846032	2846034	9990	supercont10.2	NCU11932	hypothetical protein	2858461	2858463	+	2859071	2859073
supercont10.2	2853932	2854406	475	2854333	25.71	3.5118	2.0549	2.12402	FN3_vs_FN8_peak_884	-8299	supercont10.2	NCU01642	hypothetical protein	2837664	2837666	+	2846032	2846034	4128	supercont10.2	NCU11932	hypothetical protein	2858461	2858463	+	2859071	2859073
supercont10.2	2854528	2854862	335	2854657	29.2	5.77257	2.51669	4.18832	FN3_vs_FN8_peak_885	-8623	supercont10.2	NCU01642	hypothetical protein	2837664	2837666	+	2846032	2846034	3804	supercont10.2	NCU11932	hypothetical protein	2858461	2858463	+	2859071	2859073
supercont10.2	2855614	2856346	733	2855894	37.92	11.9742	3.81537	10.027	FN3_vs_FN8_peak_886	-9860	supercont10.2	NCU01642	hypothetical protein	2837664	2837666	+	2846032	2846034	2567	supercont10.2	NCU11932	hypothetical protein	2858461	2858463	+	2859071	2859073
supercont10.2	2856490	2859503	3014	2857915	55.35	20.1817	4.4722	17.9184	FN3_vs_FN8_peak_887	-11881	supercont10.2	NCU01642	hypothetical protein	2837664	2837666	+	2846032	2846034	546	supercont10.2	NCU11932	hypothetical protein	2858461	2858463	+	2859071	2859073
supercont10.2	2862099	2863121	1023	2862456	28.33	5.32932	2.44405	3.78007	FN3_vs_FN8_peak_888	-762	supercont10.2	NCU01640	C2H2 transcription factor	2859550	2859552	+	2861692	2861694	2314	supercont10.2	NCU01638	DNA-directed RNA polymerase I subunit RPA1	2870100	2870102	-	2864768	2864770
supercont10.2	2876940	2877536	597	2877179	31.82	10.4222	3.81572	8.55099	FN3_vs_FN8_peak_889	-1850	supercont10.2	NCU01635	histone H3	2875329	2875331	-	2874854	2874856	290	supercont10.2	NCU01634	histone H4-1	2877469	2877471	+	2877915	2877917
supercont10.2	2883197	2883494	298	2883431	78.88	4.89288	1.66426	3.37034	FN3_vs_FN8_peak_890	-5514	supercont10.2	NCU01634	histone H4-1	2877469	2877471	+	2877915	2877917	1512	supercont10.2	NCU11933	hypothetical protein	2885448	2885450	-	2884941	2884943
supercont10.2	2886133	2887455	1323	2886216	101.55	6.29724	1.6811	4.67461	FN3_vs_FN8_peak_891	-768	supercont10.2	NCU11933	hypothetical protein	2885448	2885450	-	2884941	2884943	2161	supercont10.2	NCU01633	hexose transporter HXT13	2888377	2888379	+	2890045	2890047
supercont10.2	2902004	2902530	527	2902335	22.23	6.94773	3.2993	5.27821	FN3_vs_FN8_peak_892	-2232	supercont10.2	NCU10404	hypothetical protein	2900103	2900105	-	2899017	2899019	19701	supercont10.2	NCU01631	hypothetical protein	2923096	2923098	-	2922034	2922036
supercont10.2	2945548	2946836	1289	2946034	44.02	25.4112	7.03411	23.0031	FN3_vs_FN8_peak_893	-2250	supercont10.2	NCU01620	hypothetical protein	2943288	2943290	+	2943782	2943784	1733	supercont10.2	NCU11934	hypothetical protein	2947767	2947769	+	2948112	2948114
supercont10.2	2977474	2978653	1180	2978045	75.4	50.0467	9.54971	47.1439	FN3_vs_FN8_peak_894	-246	supercont10.2	NCU01606	ATP synthase subunit 5	2977799	2977801	-	2976580	2976582	458	supercont10.2	NCU01605	protein kinase regulator	2979471	2979473	-	2978501	2978503
supercont10.2	2979625	2979843	219	2979703	17.43	4.84581	2.88854	3.32478	FN3_vs_FN8_peak_895	-232	supercont10.2	NCU01605	protein kinase regulator	2979471	2979473	-	2978501	2978503	2087	supercont10.2	NCU01601	hypothetical protein	2982551	2982553	-	2981788	2981790
supercont10.2	2979949	2980336	388	2980066	18.74	5.40165	3.09343	3.83923	FN3_vs_FN8_peak_896	-595	supercont10.2	NCU01605	protein kinase regulator	2979471	2979473	-	2978501	2978503	1724	supercont10.2	NCU01601	hypothetical protein	2982551	2982553	-	2981788	2981790
supercont10.2	2982859	2983141	283	2983014	17.87	4.82637	2.94825	3.31746	FN3_vs_FN8_peak_897	-463	supercont10.2	NCU01601	hypothetical protein	2982551	2982553	-	2981788	2981790	673	supercont10.2	NCU01599	hypothetical protein	2983687	2983689	+	2985468	2985470
supercont10.2	3012439	3012818	380	3012588	28.33	9.36461	3.66608	7.54442	FN3_vs_FN8_peak_898	-2122	supercont10.2	NCU01591	hypothetical protein	3008572	3008574	+	3010464	3010466	463	supercont10.2	NCU01589	heat shock protein 60	3013051	3013053	+	3014931	3014933
supercont10.2	3027445	3027661	217	3027480	18.74	5.40165	3.09343	3.83923	FN3_vs_FN8_peak_899	-2237	supercont10.2	NCU01584	hypothetical protein	3025243	3025245	-	3022013	3022015	1292	supercont10.2	NCU01581	hypothetical protein	3028772	3028774	+	3030490	3030492
supercont10.2	3032302	3033487	1186	3032601	48.38	23.3362	5.87816	20.9856	FN3_vs_FN8_peak_900	-429	supercont10.2	NCU01580	transcription factor TFIIH subunit Tfb4	3032172	3032174	-	3030855	3030857	2673	supercont10.2	NCU01579	hypothetical protein	3035479	3035481	-	3035272	3035274
supercont10.2	3054959	3055749	791	3055167	26.15	9.529	3.8785	7.70206	FN3_vs_FN8_peak_901	-2988	supercont10.2	NCU01571	hypothetical protein	3050759	3050761	+	3052177	3052179	1525	supercont10.2	NCU01569	WD repeat containing protein 48	3056692	3056694	+	3060129	3060131
supercont10.2	3055928	3056236	309	3056088	20.92	6.23026	3.29123	4.60976	FN3_vs_FN8_peak_902	-829	supercont10.2	NCU01570	hypothetical protein	3055259	3055261	-	3052853	3052855	604	supercont10.2	NCU01569	WD repeat containing protein 48	3056692	3056694	+	3060129	3060131
supercont10.2	3056399	3056697	299	3056697	17.43	2.79744	2.04811	1.49901	FN3_vs_FN8_peak_903	-1438	supercont10.2	NCU01570	hypothetical protein	3055259	3055261	-	3052853	3052855	3939	supercont10.2	NCU01568	hypothetical protein	3061639	3061641	-	3060634	3060636
supercont10.2	3061873	3062198	326	3062060	21.79	7.19399	3.5715	5.50111	FN3_vs_FN8_peak_904	-421	supercont10.2	NCU01568	hypothetical protein	3061639	3061641	-	3060634	3060636	466	supercont10.2	NCU01567	hypothetical protein	3064440	3064442	-	3062524	3062526
supercont10.2	3076880	3077090	211	3077025	14.82	3.31788	2.47876	1.94479	FN3_vs_FN8_peak_905	-1002	supercont10.2	NCU01564	calcium dependent mitochondrial carrier protein	3076023	3076025	-	3073535	3073537	688	supercont10.2	NCU01563	RNA polymerase II holoenzyme cyclin-like subunit	3077713	3077715	+	3078838	3078840
supercont10.2	3088001	3090104	2104	3088228	44.02	10.4263	3.00122	8.55444	FN3_vs_FN8_peak_906	-919	supercont10.2	NCU01559	hypothetical protein	3087309	3087311	-	3086648	3086650	371	supercont10.2	NCU11936	hypothetical protein	3089248	3089250	-	3088597	3088599
supercont10.2	3091073	3091515	443	3091410	31.38	6.69973	2.69828	5.0404	FN3_vs_FN8_peak_907	-2162	supercont10.2	NCU11936	hypothetical protein	3089248	3089250	-	3088597	3088599	6331	supercont10.2	NCU01555	hypothetical protein	3097741	3097743	+	3098139	3098141
supercont10.2	3091733	3092006	274	3091811	23.1	5.64788	2.751	4.06949	FN3_vs_FN8_peak_908	-2563	supercont10.2	NCU11936	hypothetical protein	3089248	3089250	-	3088597	3088599	5930	supercont10.2	NCU01555	hypothetical protein	3097741	3097743	+	3098139	3098141
supercont10.2	3092240	3093033	794	3092820	24.41	6.18278	2.90689	4.56557	FN3_vs_FN8_peak_909	-3572	supercont10.2	NCU11936	hypothetical protein	3089248	3089250	-	3088597	3088599	4921	supercont10.2	NCU01555	hypothetical protein	3097741	3097743	+	3098139	3098141
supercont10.2	3094659	3096291	1633	3095079	54.91	18.8561	4.30107	16.6378	FN3_vs_FN8_peak_910	-5831	supercont10.2	NCU11936	hypothetical protein	3089248	3089250	-	3088597	3088599	2662	supercont10.2	NCU01555	hypothetical protein	3097741	3097743	+	3098139	3098141
supercont10.2	3107074	3107315	242	3107194	18.3	5.40165	3.02513	3.83923	FN3_vs_FN8_peak_911	-349	supercont10.2	NCU01552	ribosomal protein S28	3106845	3106847	-	3106009	3106011	177	supercont10.2	NCU01551	hypothetical protein	3107371	3107373	+	3108307	3108309
supercont10.2	3108462	3109397	936	3109057	26.15	10.548	4.25446	8.66671	FN3_vs_FN8_peak_912	-748	supercont10.2	NCU01551	hypothetical protein	3107371	3107373	+	3108307	3108309	806	supercont10.2	NCU01550	adenylate kinase cytosolic	3109863	3109865	+	3110917	3110919
supercont10.2	3109595	3109835	241	3109700	19.18	5.97892	3.16172	4.37168	FN3_vs_FN8_peak_913	-1391	supercont10.2	NCU01551	hypothetical protein	3107371	3107373	+	3108307	3108309	163	supercont10.2	NCU01550	adenylate kinase cytosolic	3109863	3109865	+	3110917	3110919
supercont10.2	3115688	3115901	214	3115813	22.23	4.94366	2.58079	3.41621	FN3_vs_FN8_peak_914	-410	supercont10.2	NCU01549	hypothetical protein	3115403	3115405	-	3112339	3112341	1301	supercont10.2	NCU01548	hypothetical protein	3117539	3117541	-	3117112	3117114
supercont10.2	3122762	3124572	1811	3123199	54.48	32.862	7.92544	30.274	FN3_vs_FN8_peak_915	-172	supercont10.2	NCU01546	coproporphyrinogen III oxidase	3123027	3123029	-	3121725	3121727	1812	supercont10.2	NCU01545	autophagy protein 8	3125011	3125013	+	3125516	3125518
supercont10.2	3134029	3134334	306	3134165	19.18	5.97892	3.16172	4.37168	FN3_vs_FN8_peak_916	-1705	supercont10.2	NCU11938	hypothetical protein	3132053	3132055	+	3132458	3132460	2208	supercont10.2	NCU01542	hypothetical protein	3139836	3139838	-	3136371	3136373
supercont10.2	3154156	3155002	847	3154365	29.64	8.67725	3.40401	6.8955	FN3_vs_FN8_peak_917	-485	supercont10.2	NCU01538	hypothetical protein	3153880	3153882	-	3152053	3152055	301	supercont10.2	NCU01537	hypothetical protein	3155300	3155302	-	3154664	3154666
supercont10.2	3158964	3159709	746	3159521	32.69	10.4957	3.74299	8.62034	FN3_vs_FN8_peak_918	-679	supercont10.2	NCU01535	hypothetical protein	3158842	3158844	-	3157509	3157511	1856	supercont10.2	NCU01534	hypothetical protein	3161377	3161379	+	3162737	3162739
supercont10.2	3177528	3180474	2947	3179857	131.18	10.5755	1.86174	8.69248	FN3_vs_FN8_peak_919	-1339	supercont10.2	NCU01529	hypothetical protein	3178073	3178075	+	3178516	3178518	1119	supercont10.2	NCU01528	glyceraldehyde-3-phosphate dehydrogenase-1	3180976	3180978	+	3182064	3182066
supercont10.2	3182325	3183218	894	3182616	82.81	25.1789	3.9908	22.7774	FN3_vs_FN8_peak_920	-550	supercont10.2	NCU01528	glyceraldehyde-3-phosphate dehydrogenase-1	3180976	3180978	+	3182064	3182066	1606	supercont10.2	NCU01527	hypothetical protein	3188018	3188020	-	3184220	3184222
supercont10.2	3212259	3212487	229	3212381	17	3.75727	2.57102	2.34695	FN3_vs_FN8_peak_921	-695	supercont10.2	NCU01519	hypothetical protein	3211686	3211688	-	3211345	3211347	2630	supercont10.2	NCU01517	glucoamylase precursor	3215011	3215013	+	3217062	3217064
supercont10.2	3245809	3246093	285	3245898	22.66	3.5291	2.15117	2.13946	FN3_vs_FN8_peak_922	-673	supercont10.2	NCU01504	calcineurin binding protein	3245225	3245227	-	3244280	3244282	5254	supercont10.2	NCU01503	pre-rRNA processing protein Tsr1	3253768	3253770	-	3251150	3251152
supercont10.2	3248084	3249013	930	3248254	40.1	15.8809	4.56621	13.7723	FN3_vs_FN8_peak_923	-3029	supercont10.2	NCU01504	calcineurin binding protein	3245225	3245227	-	3244280	3244282	2898	supercont10.2	NCU01503	pre-rRNA processing protein Tsr1	3253768	3253770	-	3251150	3251152
supercont10.2	3262320	3263294	975	3263098	23.1	6.41011	3.01234	4.7776	FN3_vs_FN8_peak_924	-1234	supercont10.2	NCU01499	hypothetical protein	3261864	3261866	-	3259502	3259504	2438	supercont10.2	NCU01498	serine/threonine-protein kinase MAK	3267985	3267987	-	3265534	3265536
supercont10.2	3268790	3269065	276	3268891	23.1	6.41011	3.01234	4.7776	FN3_vs_FN8_peak_925	-906	supercont10.2	NCU01498	serine/threonine-protein kinase MAK	3267985	3267987	-	3265534	3265536	9944	supercont10.2	NCU01496	hypothetical protein	3278835	3278837	+	3280163	3280165
supercont10.2	3269402	3271450	2049	3270944	29.64	8.67725	3.40401	6.8955	FN3_vs_FN8_peak_926	-2959	supercont10.2	NCU01498	serine/threonine-protein kinase MAK	3267985	3267987	-	3265534	3265536	7891	supercont10.2	NCU01496	hypothetical protein	3278835	3278837	+	3280163	3280165
supercont10.2	3271838	3272314	477	3272129	28.76	4.04859	2.12603	2.60777	FN3_vs_FN8_peak_927	-4144	supercont10.2	NCU01498	serine/threonine-protein kinase MAK	3267985	3267987	-	3265534	3265536	6706	supercont10.2	NCU01496	hypothetical protein	3278835	3278837	+	3280163	3280165
supercont10.2	3272495	3273099	605	3272677	29.2	3.86712	2.01335	2.44272	FN3_vs_FN8_peak_928	-4692	supercont10.2	NCU01498	serine/threonine-protein kinase MAK	3267985	3267987	-	3265534	3265536	6158	supercont10.2	NCU01496	hypothetical protein	3278835	3278837	+	3280163	3280165
supercont10.2	3273574	3273918	345	3273791	26.15	5.04233	2.42406	3.51078	FN3_vs_FN8_peak_929	-5806	supercont10.2	NCU01498	serine/threonine-protein kinase MAK	3267985	3267987	-	3265534	3265536	5044	supercont10.2	NCU01496	hypothetical protein	3278835	3278837	+	3280163	3280165
supercont10.2	3274402	3277826	3425	3276911	71.48	25.5233	4.52971	23.1074	FN3_vs_FN8_peak_930	-8926	supercont10.2	NCU01498	serine/threonine-protein kinase MAK	3267985	3267987	-	3265534	3265536	1924	supercont10.2	NCU01496	hypothetical protein	3278835	3278837	+	3280163	3280165
supercont10.2	3297036	3297694	659	3297231	29.2	7.55824	3.02003	5.84704	FN3_vs_FN8_peak_931	-553	supercont10.2	NCU01491	hypothetical protein	3296678	3296680	-	3295125	3295127	402	supercont10.2	NCU01490	hypothetical protein	3299020	3299022	-	3297631	3297633
supercont10.2	3298787	3300258	1472	3299397	74.09	56.7783	11.7328	53.769	FN3_vs_FN8_peak_932	-377	supercont10.2	NCU01490	hypothetical protein	3299020	3299022	-	3297631	3297633	725	supercont10.2	NCU01489	hypothetical protein	3300790	3300792	-	3300120	3300122
supercont10.2	3300540	3300813	274	3300701	19.61	5.34855	2.97005	3.79657	FN3_vs_FN8_peak_933	-27	supercont10.2	NCU01489	hypothetical protein	3300674	3300676	-	3300120	3300122	436	supercont10.2	NCU01488	hypothetical protein	3301137	3301139	+	3302592	3302594
supercont10.2	3301128	3301616	489	3301524	21.79	5.53951	2.92195	3.96707	FN3_vs_FN8_peak_934	-734	supercont10.2	NCU01489	hypothetical protein	3300790	3300792	-	3300120	3300122	27950	supercont10.2	NCU01487	hypothetical protein	3330897	3330899	-	3329472	3329474
supercont10.2	3321237	3326350	5114	3324813	54.91	24.4532	5.59139	22.0704	FN3_vs_FN8_peak_935	-22219	supercont10.2	NCU01488	hypothetical protein	3301137	3301139	+	3302592	3302594	4661	supercont10.2	NCU01487	hypothetical protein	3330897	3330899	-	3329472	3329474
supercont10.2	3326456	3326788	333	3326590	15.25	3.57978	2.44787	2.18818	FN3_vs_FN8_peak_936	-23996	supercont10.2	NCU01488	hypothetical protein	3301137	3301139	+	3302592	3302594	2884	supercont10.2	NCU01487	hypothetical protein	3330897	3330899	-	3329472	3329474
supercont10.2	3331376	3332133	758	3331698	54.48	11.7142	2.9199	9.77559	FN3_vs_FN8_peak_937	-801	supercont10.2	NCU01487	hypothetical protein	3330897	3330899	-	3329472	3329474	1749	supercont10.2	NCU01486	IKI3 family protein	3333447	3333449	+	3337702	3337704
supercont10.2	3332532	3332842	311	3332833	22.66	2.98199	1.97191	1.64826	FN3_vs_FN8_peak_938	-1936	supercont10.2	NCU01487	hypothetical protein	3330897	3330899	-	3329472	3329474	614	supercont10.2	NCU01486	IKI3 family protein	3333447	3333449	+	3337702	3337704
supercont10.2	3332992	3333392	401	3333105	34.43	13.3826	4.42877	11.3728	FN3_vs_FN8_peak_939	-2208	supercont10.2	NCU01487	hypothetical protein	3330897	3330899	-	3329472	3329474	342	supercont10.2	NCU01486	IKI3 family protein	3333447	3333449	+	3337702	3337704
supercont10.2	3355722	3355943	222	3355818	23.53	6.19868	2.99202	4.58009	FN3_vs_FN8_peak_940	-1994	supercont10.2	NCU10907	PEPAd	3353824	3353826	-	3352160	3352162	2056	supercont10.2	NCU11940	hypothetical protein	3358916	3358918	-	3357872	3357874
supercont10.2	3453861	3454077	217	3453977	17.87	4.54421	2.82467	3.05485	FN3_vs_FN8_peak_941	-1840	supercont10.2	NCU08501	E3 ubiquitin-protein ligase TOM1-like protein	3452137	3452139	-	3439560	3439562	677	supercont10.2	NCU08500	40S ribosomal protein S8	3454654	3454656	+	3455535	3455537
supercont10.2	3462462	3463755	1294	3463316	33.99	15.8847	5.48378	13.7723	FN3_vs_FN8_peak_942	-1846	supercont10.2	NCU08499	GTPase-activating protein GYP5	3461470	3461472	-	3458406	3458408	1581	supercont10.2	NCU08497	hypothetical protein	3464897	3464899	+	3465566	3465568
supercont10.2	3525037	3525267	231	3525153	22.66	6.7523	3.28651	5.09086	FN3_vs_FN8_peak_943	-1289	supercont10.2	NCU08477	small GTP-binding protein	3523864	3523866	-	3522800	3522802	242	supercont10.2	NCU08476	hypothetical protein	3525395	3525397	+	3526589	3526591
supercont10.2	3529131	3529896	766	3529614	29.2	11.9505	4.44122	10.0048	FN3_vs_FN8_peak_944	-1246	supercont10.2	NCU08475	hypothetical protein	3528368	3528370	-	3527160	3527162	2900	supercont10.2	NCU08473	alpha-1,3-glucanase	3538442	3538444	-	3532512	3532514
supercont10.2	3587490	3588696	1207	3588211	24.41	3.70177	2.11718	2.30044	FN3_vs_FN8_peak_945	-1799	supercont10.2	NCU08452	hypothetical protein	3586412	3586414	-	3583013	3583015	3301	supercont10.2	NCU08449	hypothetical protein	3591512	3591514	+	3594364	3594366
supercont10.2	3742969	3743713	745	3743350	82.37	61.487	11.5793	58.391	FN3_vs_FN8_peak_946	-2388	supercont10.2	NCU08703	inorganic pyrophosphatase	3740962	3740964	-	3739991	3739993	1194	supercont10.2	NCU08705	hypothetical protein	3744544	3744546	+	3747915	3747917
supercont10.2	3752448	3753461	1014	3752905	74.96	49.0104	9.49523	46.1214	FN3_vs_FN8_peak_947	-275	supercont10.2	NCU08707	iron sulfur assembly protein	3752630	3752632	-	3751603	3751605	838	supercont10.2	NCU08708	hypothetical protein	3756208	3756210	-	3753741	3753743
supercont10.2	3762286	3762770	485	3762323	30.94	3.24622	1.87903	1.89097	FN3_vs_FN8_peak_948	-2643	supercont10.2	NCU08709	hypothetical protein	3759680	3759682	-	3757673	3757675	2508	supercont10.2	NCU08711	hypothetical protein	3765328	3765330	-	3764829	3764831
supercont10.2	3763262	3763472	211	3763408	25.28	5.20486	2.52672	3.66391	FN3_vs_FN8_peak_949	-3728	supercont10.2	NCU08709	hypothetical protein	3759680	3759682	-	3757673	3757675	1423	supercont10.2	NCU08711	hypothetical protein	3765328	3765330	-	3764829	3764831
supercont10.2	3793887	3795357	1471	3794721	29.64	11.5922	4.37658	9.65818	FN3_vs_FN8_peak_950	-1241	supercont10.2	NCU08720	hypothetical protein	3793480	3793482	-	3792867	3792869	790	supercont10.2	NCU08721	hypothetical protein	3797878	3797880	-	3795509	3795511
supercont10.2	3804765	3805271	507	3804982	21.36	7.16869	3.49303	5.48383	FN3_vs_FN8_peak_951	-2738	supercont10.2	NCU08724	hypothetical protein	3802244	3802246	-	3801521	3801523	1350	supercont10.2	NCU08726	fluffy	3809442	3809444	-	3806330	3806332
supercont10.2	3812183	3812528	346	3812366	32.69	9.22533	3.36869	7.41461	FN3_vs_FN8_peak_952	-1287	supercont10.2	NCU08727	hypothetical protein	3811079	3811081	-	3810719	3810721	705	supercont10.2	NCU08728	mitochondrial ribosomal protein S19	3813071	3813073	+	3814207	3814209
supercont10.2	3846220	3848893	2674	3847140	40.53	20.1593	5.9331	17.8964	FN3_vs_FN8_peak_953	-2473	supercont10.2	NCU08738	MFS peptide transporter	3844667	3844669	-	3842588	3842590	1765	supercont10.2	NCU08739	endothiapepsin	3850448	3850450	-	3848903	3848905
supercont10.2	3849301	3849694	394	3849516	33.12	14.5376	4.87467	12.4776	FN3_vs_FN8_peak_954	-4849	supercont10.2	NCU08738	MFS peptide transporter	3844667	3844669	-	3842588	3842590	6319	supercont10.2	NCU08741	striatin Pro11	3858592	3858594	-	3855833	3855835
supercont10.2	3863717	3863943	227	3863831	20.05	4.83877	2.63099	3.32478	FN3_vs_FN8_peak_955	-727	supercont10.2	NCU08743	inorganic phosphate transporter	3863104	3863106	-	3862359	3862361	2721	supercont10.2	NCU08744	hypothetical protein	3866552	3866554	+	3867809	3867811
supercont10.2	3864368	3865036	669	3864901	27.89	10.202	4.12754	8.34044	FN3_vs_FN8_peak_956	-1797	supercont10.2	NCU08743	inorganic phosphate transporter	3863104	3863106	-	3862359	3862361	1651	supercont10.2	NCU08744	hypothetical protein	3866552	3866554	+	3867809	3867811
supercont10.2	3865259	3865783	525	3865518	17	4.31245	2.82024	2.8389	FN3_vs_FN8_peak_957	-2414	supercont10.2	NCU08743	inorganic phosphate transporter	3863104	3863106	-	3862359	3862361	1034	supercont10.2	NCU08744	hypothetical protein	3866552	3866554	+	3867809	3867811
supercont10.2	3938651	3939935	1285	3939689	53.61	19.8089	4.55054	17.5595	FN3_vs_FN8_peak_958	-1092	supercont10.2	NCU08402	zinc-binding alcohol dehydrogenase	3938597	3938599	-	3937421	3937423	199	supercont10.2	NCU08403	hypothetical protein	3941068	3941070	-	3939886	3939888
supercont10.2	3941043	3943180	2138	3942400	147.74	114.72	13.5222	110.728	FN3_vs_FN8_peak_959	-166	supercont10.2	NCU11947	hypothetical protein	3941713	3941715	+	3942232	3942234	2014	supercont10.2	NCU08404	hypothetical protein	3944414	3944416	+	3949634	3949636
supercont10.2	3958451	3958862	412	3958627	37.92	13.7765	4.32408	11.7482	FN3_vs_FN8_peak_960	-255	supercont10.2	NCU10368	MFS transporter	3958372	3958374	-	3956857	3956859	421	supercont10.2	NCU11948	hypothetical protein	3960066	3960068	-	3959046	3959048
supercont10.2	3963250	3963882	633	3963618	23.1	8.48423	3.77639	6.71217	FN3_vs_FN8_peak_961	-518	supercont10.2	NCU08408	btn-1	3963100	3963102	-	3961642	3961644	281	supercont10.2	NCU08409	tryptophan synthetase	3963899	3963901	+	3966171	3966173
supercont10.2	3971530	3972483	954	3971945	59.71	40.3634	9.51324	37.6261	FN3_vs_FN8_peak_962	-382	supercont10.2	NCU08411	aspartate aminotransferase	3971563	3971565	-	3969893	3969895	2150	supercont10.2	NCU08412	endo-beta-1,4-mannanase	3974095	3974097	+	3975439	3975441
supercont10.2	3981703	3982601	899	3982342	61.45	39.8149	8.92161	37.0882	FN3_vs_FN8_peak_963	-888	supercont10.2	NCU08415	hypothetical protein	3981137	3981139	+	3981452	3981454	310	supercont10.2	NCU08416	DUF1674 domain-containing protein	3982652	3982654	+	3983159	3983161
supercont10.2	4013257	4014002	746	4013668	37.48	19.2173	6.03015	16.984	FN3_vs_FN8_peak_964	-3859	supercont10.2	NCU08421	hypothetical protein	4009809	4009811	-	4008522	4008524	591	supercont10.2	NCU08423	hypothetical protein	4014259	4014261	+	4017655	4017657
supercont10.2	4075345	4076496	1152	4076063	22.23	7.8301	3.63979	6.09852	FN3_vs_FN8_peak_965	-881	supercont10.2	NCU08440	hypothetical protein	4075182	4075184	-	4074323	4074325	1210	supercont10.2	NCU08441	non-ribosomal peptide synthetase	4077273	4077275	+	4083428	4083430
supercont10.2	4090016	4090383	368	4090209	36.61	11.6241	3.76093	9.68801	FN3_vs_FN8_peak_966	-1209	supercont10.2	NCU08443	hypothetical protein	4089000	4089002	-	4086066	4086068	4803	supercont10.2	NCU08445	misfolded glycoproteins degradation protein Yos9	4096850	4096852	-	4095010	4095012
supercont10.2	4090569	4090864	296	4090817	30.51	4.80778	2.25055	3.29983	FN3_vs_FN8_peak_967	-1817	supercont10.2	NCU08443	hypothetical protein	4089000	4089002	-	4086066	4086068	4195	supercont10.2	NCU08445	misfolded glycoproteins degradation protein Yos9	4096850	4096852	-	4095010	4095012
supercont10.2	4125556	4125758	203	4125629	18.74	3.18684	2.19339	1.8348	FN3_vs_FN8_peak_968	-28779	supercont10.2	NCU08445	misfolded glycoproteins degradation protein Yos9	4096850	4096852	-	4095010	4095012	4062	supercont10.2	NCU09335	hypothetical protein	4129691	4129693	+	4132142	4132144
supercont10.2	4126349	4126598	250	4126444	19.18	3.59698	2.24181	2.20162	FN3_vs_FN8_peak_969	-29594	supercont10.2	NCU08445	misfolded glycoproteins degradation protein Yos9	4096850	4096852	-	4095010	4095012	3247	supercont10.2	NCU09335	hypothetical protein	4129691	4129693	+	4132142	4132144
supercont10.2	4137552	4137907	356	4137691	33.12	9.80686	3.41227	7.96834	FN3_vs_FN8_peak_970	-687	supercont10.2	NCU09336	hypothetical protein	4137004	4137006	-	4135594	4135596	9817	supercont10.2	NCU09337	Pheromone-regulated membrane protein 1-like	4149798	4149800	-	4147506	4147508
supercont10.2	4163711	4164126	416	4163836	20.48	6.57666	3.36661	4.92334	FN3_vs_FN8_peak_971	-2845	supercont10.2	NCU09338	hypothetical protein	4160991	4160993	-	4158160	4158162	880	supercont10.2	NCU09339	hypothetical protein	4165272	4165274	-	4164714	4164716
supercont10.2	4169675	4169935	261	4169835	20.92	4.02702	2.43551	2.58852	FN3_vs_FN8_peak_972	-4563	supercont10.2	NCU09339	hypothetical protein	4165272	4165274	-	4164714	4164716	817	supercont10.2	NCU09342	hypothetical protein	4170652	4170654	+	4171477	4171479
supercont10.2	4174676	4177890	3215	4177415	127.7	21.0325	2.62646	18.7425	FN3_vs_FN8_peak_973	-1528	supercont10.2	NCU09344	hypothetical protein	4175365	4175367	+	4175885	4175887	694	supercont10.2	NCU09345	no message in thiamine-1	4178109	4178111	+	4179307	4179309
supercont10.2	4192329	4195149	2821	4192808	59.71	39.1671	9.11532	36.4529	FN3_vs_FN8_peak_974	-808	supercont10.2	NCU09347	fructose-2,6-bisphosphatase	4192000	4192002	-	4190469	4190471	5219	supercont10.2	NCU09349	ATP-dependent RNA helicase has-1	4198027	4198029	+	4199830	4199832
supercont10.2	4211831	4212067	237	4211926	17.87	2.79744	2.09654	1.49901	FN3_vs_FN8_peak_975	-259	supercont10.2	NCU09352	far upstream element-binding protein 2	4209729	4209731	+	4211665	4211667	1676	supercont10.2	NCU11962	hypothetical protein	4213602	4213604	+	4216731	4216733
supercont10.2	4285832	4286128	297	4285991	29.2	10.0007	3.77503	8.14721	FN3_vs_FN8_peak_976	-4806	supercont10.2	NCU09771	DUF895 domain membrane protein	4281185	4281187	-	4279388	4279390	737	supercont10.2	NCU09770	acetyl-coa hydrolase	4286728	4286730	+	4288443	4288445
supercont10.2	4404372	4405831	1460	4405249	84.55	65.6929	12.4709	62.5205	FN3_vs_FN8_peak_977	-2849	supercont10.2	NCU09476	40S ribosomal protein S25	4401859	4401861	+	4402398	4402400	471	supercont10.2	NCU09477	ADP, ATP carrier protein	4405720	4405722	+	4407187	4407189
supercont10.2	4422559	4423556	998	4423195	45.76	10.9468	3.11744	9.04664	FN3_vs_FN8_peak_978	-922	supercont10.2	NCU09482	hypothetical protein	4422273	4422275	-	4418036	4418038	1700	supercont10.2	NCU09483	hypothetical protein	4424895	4424897	+	4425878	4425880
supercont10.2	4456541	4456840	300	4456669	22.66	7.8301	3.70809	6.09852	FN3_vs_FN8_peak_979	-4335	supercont10.2	NCU09491	feruloyl esterase B	4452334	4452336	-	4451402	4451404	1817	supercont10.2	NCU09492	hypothetical protein	4458486	4458488	+	4465087	4465089
supercont10.3	12769	13499	731	13209	28.76	11.4468	4.45575	9.52127	FN3_vs_FN8_peak_980	-1505	supercont10.3	NCU09526	hypothetical protein	9651	9653	+	11702	11704	1150	supercont10.3	NCU09524	hypothetical protein	15405	15407	-	14357	14359
supercont10.3	43742	46053	2312	45162	42.28	16.9593	4.70381	14.8088	FN3_vs_FN8_peak_981	-3455	supercont10.3	NCU09516	DNA repair protein rad-5	37896	37898	+	41705	41707	4243	supercont10.3	NCU09514	hypothetical protein	49405	49407	+	51100	51102
supercont10.3	46294	46606	313	46455	28.33	7.02967	2.93286	5.35192	FN3_vs_FN8_peak_982	-4748	supercont10.3	NCU09516	DNA repair protein rad-5	37896	37898	+	41705	41707	2950	supercont10.3	NCU09514	hypothetical protein	49405	49407	+	51100	51102
supercont10.3	46778	46980	203	46864	21.79	2.64745	1.89927	1.36185	FN3_vs_FN8_peak_983	-5157	supercont10.3	NCU09516	DNA repair protein rad-5	37896	37898	+	41705	41707	2541	supercont10.3	NCU09514	hypothetical protein	49405	49407	+	51100	51102
supercont10.3	47507	49495	1989	48712	40.97	7.63015	2.62297	5.91341	FN3_vs_FN8_peak_984	-7005	supercont10.3	NCU09516	DNA repair protein rad-5	37896	37898	+	41705	41707	693	supercont10.3	NCU09514	hypothetical protein	49405	49407	+	51100	51102
supercont10.3	51773	53583	1811	52971	55.79	34.6478	8.37545	32.0237	FN3_vs_FN8_peak_985	-1869	supercont10.3	NCU09514	hypothetical protein	49405	49407	+	51100	51102	762	supercont10.3	NCU09513	GTP-binding protein 1	53733	53735	+	55774	55776
supercont10.3	92369	93196	828	92835	41.84	21.5399	6.29988	19.2387	FN3_vs_FN8_peak_986	-604	supercont10.3	NCU09506	hypothetical protein	91241	91243	+	92229	92231	1477	supercont10.3	NCU09505	hypothetical protein	94312	94314	+	95687	95689
supercont10.3	108185	108457	273	108335	25.28	9.84381	4.11787	7.99896	FN3_vs_FN8_peak_987	-1471	supercont10.3	NCU09502	hypothetical protein	106864	106866	-	104232	104234	1481	supercont10.3	NCU09500	hypothetical protein	113924	113926	-	109814	109816
supercont10.3	123138	124288	1151	123918	38.79	14.4672	4.42093	12.4111	FN3_vs_FN8_peak_988	-2825	supercont10.3	NCU09498	hypothetical protein	119718	119720	+	121091	121093	769	supercont10.3	NCU09497	bifunctional D12/D15 fatty acid desaturase	124687	124689	+	126154	126156
supercont10.3	132423	132912	490	132797	22.66	6.99767	3.38041	5.32159	FN3_vs_FN8_peak_989	-950	supercont10.3	NCU09496	C2H2 transcription factor	131847	131849	-	128098	128100	16637	supercont10.3	NCU09145	hypothetical protein	150362	150364	-	149432	149434
supercont10.3	148073	148496	424	148159	28.76	4.55711	2.26518	3.06745	FN3_vs_FN8_peak_990	-16312	supercont10.3	NCU09496	C2H2 transcription factor	131847	131849	-	128098	128100	1275	supercont10.3	NCU09145	hypothetical protein	150362	150364	-	149432	149434
supercont10.3	148646	148869	224	148753	30.51	4.44782	2.15806	2.96517	FN3_vs_FN8_peak_991	-16906	supercont10.3	NCU09496	C2H2 transcription factor	131847	131849	-	128098	128100	681	supercont10.3	NCU09145	hypothetical protein	150362	150364	-	149432	149434
supercont10.3	149298	150256	959	149649	49.25	7.90452	2.39277	6.16904	FN3_vs_FN8_peak_992	-17802	supercont10.3	NCU09496	C2H2 transcription factor	131847	131849	-	128098	128100	7809	supercont10.3	NCU09147	hypothetical protein	157980	157982	-	157456	157458
supercont10.3	154758	154966	209	154886	27.02	5.4114	2.47975	3.84846	FN3_vs_FN8_peak_993	-4524	supercont10.3	NCU09145	hypothetical protein	150362	150364	-	149432	149434	2572	supercont10.3	NCU09147	hypothetical protein	157980	157982	-	157456	157458
supercont10.3	169838	170737	900	170158	33.99	14.5376	4.99919	12.4776	FN3_vs_FN8_peak_994	-987	supercont10.3	NCU09151	hypothetical protein	169171	169173	-	167713	167715	540	supercont10.3	NCU09152	hypothetical protein	170698	170700	+	173662	173664
supercont10.3	207254	208897	1644	207736	63.19	16.0026	3.309	13.8854	FN3_vs_FN8_peak_995	-1258	supercont10.3	NCU09160	HPP family protein	206478	206480	-	205105	205107	2021	supercont10.3	NCU09161	translation factor pelota	209757	209759	+	210978	210980
supercont10.3	211072	212195	1124	211771	45.76	21.7878	5.83063	19.4809	FN3_vs_FN8_peak_996	-791	supercont10.3	NCU09161	translation factor pelota	209757	209759	+	210978	210980	1676	supercont10.3	NCU09162	WD repeat protein	213447	213449	+	217643	217645
supercont10.3	212493	213305	813	212682	31.38	7.60861	2.94358	5.89283	FN3_vs_FN8_peak_997	-1702	supercont10.3	NCU09161	translation factor pelota	209757	209759	+	210978	210980	765	supercont10.3	NCU09162	WD repeat protein	213447	213449	+	217643	217645
supercont10.3	224744	224974	231	224881	17.87	4.84581	2.95684	3.32478	FN3_vs_FN8_peak_998	-3265	supercont10.3	NCU09163	hypothetical protein	221616	221618	-	219919	219921	902	supercont10.3	NCU09165	hypothetical protein	225783	225785	+	227569	227571
supercont10.3	255089	256197	1109	255495	49.68	17.0858	4.22367	14.9297	FN3_vs_FN8_peak_999	-382	supercont10.3	NCU09174	hypothetical protein	255113	255115	-	253211	253213	2753	supercont10.3	NCU09175	GPI-anchored cell wall beta-1,3-endoglucanase EglC	258248	258250	+	259478	259480
supercont10.3	256320	257934	1615	257218	46.2	11.4765	3.1465	9.5479	FN3_vs_FN8_peak_1000	-2105	supercont10.3	NCU09174	hypothetical protein	255113	255115	-	253211	253213	1030	supercont10.3	NCU09175	GPI-anchored cell wall beta-1,3-endoglucanase EglC	258248	258250	+	259478	259480
supercont10.3	275964	276547	584	276220	27.89	8.74288	3.6116	6.95666	FN3_vs_FN8_peak_1001	-534	supercont10.3	NCU09181	hypothetical protein	274859	274861	+	275684	275686	658	supercont10.3	NCU09182	stress responsive A/B barrel domain-containing protein	276878	276880	+	277559	277561
supercont10.3	408739	408951	213	408815	26.59	4.36906	2.2648	2.88984	FN3_vs_FN8_peak_1002	-621	supercont10.3	NCU05664	hypothetical protein	408194	408196	-	405571	405573	4178	supercont10.3	NCU10605	hypothetical protein	412993	412995	+	413934	413936
supercont10.3	409202	412907	3706	411060	94.14	17.9053	2.79818	15.7199	FN3_vs_FN8_peak_1003	-2866	supercont10.3	NCU05664	hypothetical protein	408194	408196	-	405571	405573	1933	supercont10.3	NCU10605	hypothetical protein	412993	412995	+	413934	413936
supercont10.3	419032	419666	635	419487	47.5	8.17215	2.50025	6.42307	FN3_vs_FN8_peak_1004	-566	supercont10.3	NCU05667	anchored cell wall protein-3	418921	418923	-	418264	418266	1986	supercont10.3	NCU05668	hypothetical protein	422925	422927	-	421471	421473
supercont10.3	420254	420502	249	420396	39.22	5.38353	2.13959	3.82957	FN3_vs_FN8_peak_1005	-1475	supercont10.3	NCU05667	anchored cell wall protein-3	418921	418923	-	418264	418266	1077	supercont10.3	NCU05668	hypothetical protein	422925	422927	-	421471	421473
supercont10.3	420784	420992	209	420881	39.66	5.84888	2.25889	4.25854	FN3_vs_FN8_peak_1006	-1960	supercont10.3	NCU05667	anchored cell wall protein-3	418921	418923	-	418264	418266	592	supercont10.3	NCU05668	hypothetical protein	422925	422927	-	421471	421473
supercont10.3	464229	464501	273	464362	20.92	6.57666	3.43491	4.92334	FN3_vs_FN8_peak_1007	-2210	supercont10.3	NCU05679	hypothetical protein	462152	462154	-	460979	460981	1296	supercont10.3	NCU05680	alpha-1,2-mannosyltransferase Kre5	465658	465660	+	467439	467441
supercont10.3	486245	486824	580	486336	18.74	5.40165	3.09343	3.83923	FN3_vs_FN8_peak_1008	-12508	supercont10.3	NCU05681	hypothetical protein	472740	472742	+	473826	473828	3922	supercont10.3	NCU05683	dihydroxy-acid dehydratase	490258	490260	+	492804	492806
supercont10.3	495134	495635	502	495375	26.15	3.34496	1.93925	1.96954	FN3_vs_FN8_peak_1009	-2569	supercont10.3	NCU05683	dihydroxy-acid dehydratase	490258	490260	+	492804	492806	4465	supercont10.3	NCU05685	hypothetical protein	499840	499842	+	501279	501281
supercont10.3	516680	517383	704	517025	21.36	7.19399	3.5032	5.50111	FN3_vs_FN8_peak_1010	-174	supercont10.3	NCU05689	cytochrome c oxidase polypeptide IV	516851	516853	-	515502	515504	1010	supercont10.3	NCU11802	hypothetical protein	518035	518037	+	518353	518355
supercont10.3	519648	519992	345	519800	25.28	9.84381	4.11787	7.99896	FN3_vs_FN8_peak_1011	-1445	supercont10.3	NCU11802	hypothetical protein	518035	518037	+	518353	518355	1438	supercont10.3	NCU05691	hypothetical protein	521238	521240	+	522750	522752
supercont10.3	523014	523679	666	523284	28.33	12.0024	4.59594	10.049	FN3_vs_FN8_peak_1012	-532	supercont10.3	NCU05691	hypothetical protein	521238	521240	+	522750	522752	524	supercont10.3	NCU05692	hypothetical protein	523808	523810	+	524634	524636
supercont10.3	550818	551352	535	551253	18.3	5.40165	3.02513	3.83923	FN3_vs_FN8_peak_1013	-3532	supercont10.3	NCU05697	hypothetical protein	545454	545456	+	547719	547721	789	supercont10.3	NCU05698	hypothetical protein	553003	553005	-	552040	552042
supercont10.3	607186	608143	958	607578	44.45	24.1841	6.68443	21.8088	FN3_vs_FN8_peak_1014	-652	supercont10.3	NCU05714	50S ribosomal subunit protein L15	605863	605865	+	606924	606926	2031	supercont10.3	NCU05715	sorting nexin mvp-1	609609	609611	+	611500	611502
supercont10.3	644520	644925	406	644686	26.59	3.34496	1.97038	1.96954	FN3_vs_FN8_peak_1015	-1052	supercont10.3	NCU05723	hypothetical protein	643634	643636	-	640046	640048	9020	supercont10.3	NCU05726	mucin	655735	655737	-	653704	653706
supercont10.3	645028	646428	1401	645540	42.28	12.6546	3.60625	10.6767	FN3_vs_FN8_peak_1016	-1906	supercont10.3	NCU05723	hypothetical protein	643634	643636	-	640046	640048	8166	supercont10.3	NCU05726	mucin	655735	655737	-	653704	653706
supercont10.3	646554	648307	1754	648132	37.05	8.7635	2.92655	6.97587	FN3_vs_FN8_peak_1017	-4498	supercont10.3	NCU05723	hypothetical protein	643634	643636	-	640046	640048	5574	supercont10.3	NCU05726	mucin	655735	655737	-	653704	653706
supercont10.3	648458	649670	1213	648992	43.58	15.5882	4.28678	13.4898	FN3_vs_FN8_peak_1018	-5358	supercont10.3	NCU05723	hypothetical protein	643634	643636	-	640046	640048	4714	supercont10.3	NCU05726	mucin	655735	655737	-	653704	653706
supercont10.3	653246	653984	739	653749	38.79	16.3077	4.97355	14.1799	FN3_vs_FN8_peak_1019	-10115	supercont10.3	NCU05723	hypothetical protein	643634	643636	-	640046	640048	2880	supercont10.3	NCU11805	hypothetical protein	656629	656631	+	656968	656970
supercont10.3	657180	657379	200	657262	21.79	5.26835	2.8207	3.72439	FN3_vs_FN8_peak_1020	-292	supercont10.3	NCU11805	hypothetical protein	656629	656631	+	656968	656970	8418	supercont10.3	NCU05728	hypothetical protein	666076	666078	-	665678	665680
supercont10.3	657610	659981	2372	657792	44.02	18.4326	4.89329	16.2279	FN3_vs_FN8_peak_1021	-822	supercont10.3	NCU11805	hypothetical protein	656629	656631	+	656968	656970	7888	supercont10.3	NCU05728	hypothetical protein	666076	666078	-	665678	665680
supercont10.3	660310	660617	308	660493	23.97	4.04945	2.31207	2.60847	FN3_vs_FN8_peak_1022	-3523	supercont10.3	NCU11805	hypothetical protein	656629	656631	+	656968	656970	5187	supercont10.3	NCU05728	hypothetical protein	666076	666078	-	665678	665680
supercont10.3	661610	661927	318	661800	30.51	6.22951	2.62564	4.60912	FN3_vs_FN8_peak_1023	-4830	supercont10.3	NCU11805	hypothetical protein	656629	656631	+	656968	656970	3880	supercont10.3	NCU05728	hypothetical protein	666076	666078	-	665678	665680
supercont10.3	662202	662403	202	662302	19.61	3.86628	2.3912	2.44219	FN3_vs_FN8_peak_1024	-5332	supercont10.3	NCU11805	hypothetical protein	656629	656631	+	656968	656970	3378	supercont10.3	NCU05728	hypothetical protein	666076	666078	-	665678	665680
supercont10.3	663555	664428	874	663940	41.4	16.6034	4.71148	14.4673	FN3_vs_FN8_peak_1025	-6970	supercont10.3	NCU11805	hypothetical protein	656629	656631	+	656968	656970	1740	supercont10.3	NCU05728	hypothetical protein	666076	666078	-	665678	665680
supercont10.3	665996	667189	1194	666178	28.33	10.151	3.93145	8.29294	FN3_vs_FN8_peak_1026	-102	supercont10.3	NCU05728	hypothetical protein	666076	666078	-	665678	665680	5033	supercont10.3	NCU05730	catabolic 3-dehydroquinase	671211	671213	+	671963	671965
supercont10.3	678786	679230	445	679202	18.3	3.18684	2.14496	1.8348	FN3_vs_FN8_peak_1027	-916	supercont10.3	NCU05733	acriflavine sensitivity control protein acr-2	678286	678288	-	676429	676431	738	supercont10.3	NCU05735	membrane transporter	679940	679942	+	681718	681720
supercont10.3	971853	973067	1215	972589	51.86	24.3495	5.87368	21.9702	FN3_vs_FN8_peak_1028	-2119	supercont10.3	NCU07816	magnesium and cobalt transporter CorA	968341	968343	+	970468	970470	624	supercont10.3	NCU07817	non-anchored cell wall protein-3	973213	973215	+	974025	974027
supercont10.3	997268	997604	337	997452	17.87	4.84581	2.95684	3.32478	FN3_vs_FN8_peak_1029	-755	supercont10.3	NCU07827	hypothetical protein	995163	995165	+	996695	996697	358	supercont10.3	NCU07828	hypothetical protein	997810	997812	+	998627	998629
supercont10.3	1000656	1001220	565	1000944	32.25	15.0818	5.2106	13.0018	FN3_vs_FN8_peak_1030	-466	supercont10.3	NCU07829	60S ribosomal protein L7	1000478	1000480	-	999018	999020	2516	supercont10.3	NCU07831	eukaryotic translation initiation factor 3	1006206	1006208	-	1003458	1003460
supercont10.3	1014971	1016333	1363	1016060	36.17	18.3666	5.82526	16.1652	FN3_vs_FN8_peak_1031	-1291	supercont10.3	NCU07832	pre-mRNA processing splicing factor 8	1007568	1007570	+	1014767	1014769	330	supercont10.3	NCU07833	hypothetical protein	1016798	1016800	-	1016388	1016390
supercont10.3	1080192	1080817	626	1080745	29.2	4.42143	2.15716	2.93969	FN3_vs_FN8_peak_1032	-1209	supercont10.3	NCU07846	hypothetical protein	1079536	1079538	-	1078270	1078272	5081	supercont10.3	NCU07847	hypothetical protein	1086124	1086126	-	1085824	1085826
supercont10.3	1081889	1082164	276	1081976	24.84	3.70177	2.1535	2.30044	FN3_vs_FN8_peak_1033	-2440	supercont10.3	NCU07846	hypothetical protein	1079536	1079538	-	1078270	1078272	3850	supercont10.3	NCU07847	hypothetical protein	1086124	1086126	-	1085824	1085826
supercont10.3	1083193	1083404	212	1083256	21.79	5.13841	2.77266	3.60105	FN3_vs_FN8_peak_1034	-3720	supercont10.3	NCU07846	hypothetical protein	1079536	1079538	-	1078270	1078272	2570	supercont10.3	NCU07847	hypothetical protein	1086124	1086126	-	1085824	1085826
supercont10.3	1083662	1084019	358	1083843	22.66	5.53379	2.83728	3.96184	FN3_vs_FN8_peak_1035	-4307	supercont10.3	NCU07846	hypothetical protein	1079536	1079538	-	1078270	1078272	1983	supercont10.3	NCU07847	hypothetical protein	1086124	1086126	-	1085824	1085826
supercont10.3	1084603	1085173	571	1085064	30.07	8.56928	3.24342	6.79492	FN3_vs_FN8_peak_1036	-5528	supercont10.3	NCU07846	hypothetical protein	1079536	1079538	-	1078270	1078272	762	supercont10.3	NCU07847	hypothetical protein	1086124	1086126	-	1085824	1085826
supercont10.3	1085427	1086213	787	1086058	27.46	6.22277	2.75746	4.60348	FN3_vs_FN8_peak_1037	-6522	supercont10.3	NCU07846	hypothetical protein	1079536	1079538	-	1078270	1078272	2173	supercont10.3	NCU07848	hypothetical protein	1088231	1088233	+	1088951	1088953
supercont10.3	1088384	1088644	261	1088580	26.15	5.05712	2.4284	3.52463	FN3_vs_FN8_peak_1038	-2456	supercont10.3	NCU07847	hypothetical protein	1086124	1086126	-	1085824	1085826	8290	supercont10.3	NCU07849	thiamine-4	1099485	1099487	-	1096868	1096870
supercont10.3	1089172	1089376	205	1089252	43.15	3.79809	1.76587	2.38028	FN3_vs_FN8_peak_1039	-299	supercont10.3	NCU07848	hypothetical protein	1088231	1088233	+	1088951	1088953	7618	supercont10.3	NCU07849	thiamine-4	1099485	1099487	-	1096868	1096870
supercont10.3	1089561	1089786	226	1089595	35.3	3.40376	1.79712	2.02401	FN3_vs_FN8_peak_1040	-642	supercont10.3	NCU07848	hypothetical protein	1088231	1088233	+	1088951	1088953	7275	supercont10.3	NCU07849	thiamine-4	1099485	1099487	-	1096868	1096870
supercont10.3	1090130	1090919	790	1090301	46.2	6.60104	2.22629	4.94635	FN3_vs_FN8_peak_1041	-1348	supercont10.3	NCU07848	hypothetical protein	1088231	1088233	+	1088951	1088953	6569	supercont10.3	NCU07849	thiamine-4	1099485	1099487	-	1096868	1096870
supercont10.3	1091218	1091989	772	1091813	43.58	5.10066	2.02648	3.56498	FN3_vs_FN8_peak_1042	-2860	supercont10.3	NCU07848	hypothetical protein	1088231	1088233	+	1088951	1088953	5057	supercont10.3	NCU07849	thiamine-4	1099485	1099487	-	1096868	1096870
supercont10.3	1092237	1093525	1289	1092439	52.3	19.1159	4.44158	16.8912	FN3_vs_FN8_peak_1043	-3486	supercont10.3	NCU07848	hypothetical protein	1088231	1088233	+	1088951	1088953	4431	supercont10.3	NCU07849	thiamine-4	1099485	1099487	-	1096868	1096870
supercont10.3	1102992	1103286	295	1103117	21.36	7.19399	3.5032	5.50111	FN3_vs_FN8_peak_1044	-778	supercont10.3	NCU07850	NADPH oxidase regulator NoxR	1102339	1102341	-	1100462	1100464	4268	supercont10.3	NCU07851	superoxide dismutase 1 copper chaperone	1108519	1108521	-	1107383	1107385
supercont10.3	1103451	1104805	1355	1104297	33.56	9.80686	3.45585	7.96834	FN3_vs_FN8_peak_1045	-1958	supercont10.3	NCU07850	NADPH oxidase regulator NoxR	1102339	1102341	-	1100462	1100464	3088	supercont10.3	NCU07851	superoxide dismutase 1 copper chaperone	1108519	1108521	-	1107383	1107385
supercont10.3	1105481	1106206	726	1106048	24.84	9.15568	4.04957	7.34846	FN3_vs_FN8_peak_1046	-3709	supercont10.3	NCU07850	NADPH oxidase regulator NoxR	1102339	1102341	-	1100462	1100464	1337	supercont10.3	NCU07851	superoxide dismutase 1 copper chaperone	1108519	1108521	-	1107383	1107385
supercont10.3	1108595	1109578	984	1108869	30.51	7.09779	2.86434	5.4154	FN3_vs_FN8_peak_1047	-350	supercont10.3	NCU07851	superoxide dismutase 1 copper chaperone	1108519	1108521	-	1107383	1107385	640	supercont10.3	NCU07852	ribosomal protein L13	1109509	1109511	+	1110202	1110204
supercont10.3	1112059	1114537	2479	1113018	95.01	71.8745	12.0012	68.5991	FN3_vs_FN8_peak_1048	-1007	supercont10.3	NCU07853	uricase	1112011	1112013	-	1111042	1111044	1772	supercont10.3	NCU07854	cytosolic regulator Pianissimo	1114790	1114792	+	1119487	1119489
supercont10.3	1176273	1176566	294	1176379	24.84	5.06283	2.5842	3.52897	FN3_vs_FN8_peak_1049	-3002	supercont10.3	NCU07868	hypothetical protein	1168549	1168551	+	1173375	1173377	1647	supercont10.3	NCU07869	INSIG domain-containing protein	1178026	1178028	+	1179571	1179573
supercont10.3	1176740	1176997	258	1176875	21.79	4.80332	2.65014	3.29621	FN3_vs_FN8_peak_1050	-3498	supercont10.3	NCU07868	hypothetical protein	1168549	1168551	+	1173375	1173377	1151	supercont10.3	NCU07869	INSIG domain-containing protein	1178026	1178028	+	1179571	1179573
supercont10.3	1220451	1220690	240	1220519	17	4.31245	2.82024	2.8389	FN3_vs_FN8_peak_1051	-484	supercont10.3	NCU07879	mitochondrial metal transporter 2	1220035	1220037	-	1218308	1218310	995	supercont10.3	NCU07880	protein kinase	1221514	1221516	+	1223077	1223079
supercont10.3	1225557	1226531	975	1226091	56.66	37.2415	9.03517	34.5604	FN3_vs_FN8_peak_1052	-950	supercont10.3	NCU07881	hypothetical protein	1225141	1225143	-	1224157	1224159	457	supercont10.3	NCU11808	hypothetical protein	1226548	1226550	+	1226890	1226892
supercont10.3	1232754	1233711	958	1233547	18.74	5.40165	3.09343	3.83923	FN3_vs_FN8_peak_1053	-857	supercont10.3	NCU07884	mitochondrial oxaloacetate transporter	1232690	1232692	-	1231530	1231532	421	supercont10.3	NCU07885	WD repeat containing protein 82	1233968	1233970	+	1235162	1235164
supercont10.3	1239711	1240543	833	1240166	38.35	11.5287	3.57751	9.59801	FN3_vs_FN8_peak_1054	-974	supercont10.3	NCU07887	ribonucleoside-diphosphate reductase small subunit	1239192	1239194	-	1237752	1237754	413	supercont10.3	NCU07888	hypothetical protein	1241529	1241531	-	1240577	1240579
supercont10.3	1296693	1297691	999	1297414	32.25	13.7817	4.75015	11.7514	FN3_vs_FN8_peak_1055	-2418	supercont10.3	NCU06407	zinc finger transcription factor 1	1294996	1294998	-	1291543	1291545	4365	supercont10.3	NCU06409	ribosome biogenesis protein Kri1	1303946	1303948	-	1301777	1301779
supercont10.3	1358554	1362566	4013	1359180	73.65	47.9799	9.3318	45.1097	FN3_vs_FN8_peak_1056	-121	supercont10.3	NCU06424	aminomethyl transferase	1359059	1359061	-	1357742	1357744	10476	supercont10.3	NCU06425	hypothetical protein	1370584	1370586	-	1369654	1369656
supercont10.3	1364283	1366977	2695	1365565	39.22	17.0669	5.02803	14.9118	FN3_vs_FN8_peak_1057	-6506	supercont10.3	NCU06424	aminomethyl transferase	1359059	1359061	-	1357742	1357744	4091	supercont10.3	NCU06425	hypothetical protein	1370584	1370586	-	1369654	1369656
supercont10.3	1367175	1369031	1857	1368057	25.28	7.66574	3.32631	5.94774	FN3_vs_FN8_peak_1058	-8998	supercont10.3	NCU06424	aminomethyl transferase	1359059	1359061	-	1357742	1357744	1599	supercont10.3	NCU06425	hypothetical protein	1370584	1370586	-	1369654	1369656
supercont10.3	1370938	1375935	4998	1375312	105.47	75.6983	11.3265	72.3657	FN3_vs_FN8_peak_1059	-4728	supercont10.3	NCU06425	hypothetical protein	1370584	1370586	-	1369654	1369656	131	supercont10.3	NCU06426	hypothetical protein	1375443	1375445	+	1376276	1376278
supercont10.3	1407239	1407642	404	1407354	20.92	6.57666	3.43491	4.92334	FN3_vs_FN8_peak_1060	-987	supercont10.3	NCU06435	VPS9 domain-containing protein	1406367	1406369	-	1403929	1403931	730	supercont10.3	NCU06436	hypothetical protein	1408084	1408086	+	1410191	1410193
supercont10.3	1410547	1410753	207	1410632	19.61	5.97892	3.23002	4.37168	FN3_vs_FN8_peak_1061	-439	supercont10.3	NCU06436	hypothetical protein	1408084	1408086	+	1410191	1410193	838	supercont10.3	NCU06437	hypothetical protein	1411470	1411472	+	1415180	1415182
supercont10.3	1418566	1418837	272	1418712	16.56	4.31245	2.75195	2.8389	FN3_vs_FN8_peak_1062	-314	supercont10.3	NCU06438	DNA repair helicase RAD25	1418398	1418400	-	1415812	1415814	493	supercont10.3	NCU06439	zinc finger protein	1419205	1419207	+	1419837	1419839
supercont10.3	1448802	1449334	533	1449224	19.18	5.95656	3.15255	4.35793	FN3_vs_FN8_peak_1063	-1384	supercont10.3	NCU06449	trk-1	1447840	1447842	-	1444940	1444942	3881	supercont10.3	NCU06450	mitochondrial ribosomal protein	1453964	1453966	-	1453103	1453105
supercont10.3	1450228	1450644	417	1450385	24.84	5.931	2.87134	4.33387	FN3_vs_FN8_peak_1064	-2545	supercont10.3	NCU06449	trk-1	1447840	1447842	-	1444940	1444942	2720	supercont10.3	NCU06450	mitochondrial ribosomal protein	1453964	1453966	-	1453103	1453105
supercont10.3	1457404	1457946	543	1457510	21.79	7.19399	3.5715	5.50111	FN3_vs_FN8_peak_1065	-189	supercont10.3	NCU06452	cysteine synthase	1457321	1457323	-	1456125	1456127	831	supercont10.3	NCU06453	hypothetical protein	1458341	1458343	+	1461627	1461629
supercont10.3	1476179	1477869	1691	1476726	44.45	25.4707	7.12288	23.0566	FN3_vs_FN8_peak_1066	-1990	supercont10.3	NCU06457	asparaginyl-tRNA synthetase	1472936	1472938	+	1474734	1474736	3407	supercont10.3	NCU06459	differentiation regulator	1480133	1480135	+	1482527	1482529
supercont10.3	1478065	1478596	532	1478336	27.46	11.2677	4.45935	9.34856	FN3_vs_FN8_peak_1067	-3600	supercont10.3	NCU06457	asparaginyl-tRNA synthetase	1472936	1472938	+	1474734	1474736	1797	supercont10.3	NCU06459	differentiation regulator	1480133	1480135	+	1482527	1482529
supercont10.3	1497136	1498737	1602	1498067	37.92	8.7635	2.9936	6.97587	FN3_vs_FN8_peak_1068	-1834	supercont10.3	NCU06464	hypothetical protein	1496233	1496235	-	1495504	1495506	808	supercont10.3	NCU06465	SUR2	1498875	1498877	+	1500100	1500102
supercont10.3	1501409	1501838	430	1501698	31.38	10.1447	3.67948	8.28691	FN3_vs_FN8_peak_1069	-1596	supercont10.3	NCU06465	SUR2	1498875	1498877	+	1500100	1500102	5969	supercont10.3	NCU06467	hypothetical protein	1507667	1507669	+	1508949	1508951
supercont10.3	1550325	1550630	306	1550408	16.56	4.10628	2.66081	2.66095	FN3_vs_FN8_peak_1070	-676	supercont10.3	NCU06478	hypothetical protein	1549732	1549734	-	1548561	1548563	2237	supercont10.3	NCU06479	hypothetical protein	1552645	1552647	+	1553814	1553816
supercont10.3	1571502	1571701	200	1571577	19.18	5.97892	3.16172	4.37168	FN3_vs_FN8_peak_1071	-1400	supercont10.3	NCU06483	F-box and WD repeat-containing protein	1570177	1570179	-	1567943	1567945	2749	supercont10.3	NCU06484	hypothetical protein	1580245	1580247	-	1574324	1574326
supercont10.3	1572886	1573209	324	1573016	16.56	4.31245	2.75195	2.8389	FN3_vs_FN8_peak_1072	-2839	supercont10.3	NCU06483	F-box and WD repeat-containing protein	1570177	1570179	-	1567943	1567945	1310	supercont10.3	NCU06484	hypothetical protein	1580245	1580247	-	1574324	1574326
supercont10.3	1581798	1582738	941	1582130	34.43	11.1982	3.76917	9.28811	FN3_vs_FN8_peak_1073	-1885	supercont10.3	NCU06484	hypothetical protein	1580245	1580247	-	1574324	1574326	1074	supercont10.3	NCU06485	hypothetical protein	1584636	1584638	-	1583202	1583204
supercont10.3	1589607	1590068	462	1589832	33.12	14.9969	5.03285	12.9232	FN3_vs_FN8_peak_1074	-938	supercont10.3	NCU06486	hypothetical protein	1586496	1586498	+	1588892	1588894	4088	supercont10.3	NCU06487	hypothetical protein	1593920	1593922	+	1595581	1595583
supercont10.3	1604740	1605248	509	1605115	19.18	5.97892	3.16172	4.37168	FN3_vs_FN8_peak_1075	-1020	supercont10.3	NCU06488	SNF2-family ATP dependent chromatin remodeling factor snf21	1604095	1604097	-	1599518	1599520	962	supercont10.3	NCU06489	WD repeat protein	1607830	1607832	-	1606075	1606077
supercont10.3	1605398	1605655	258	1605541	20.92	6.57666	3.43491	4.92334	FN3_vs_FN8_peak_1076	-1446	supercont10.3	NCU06488	SNF2-family ATP dependent chromatin remodeling factor snf21	1604095	1604097	-	1599518	1599520	536	supercont10.3	NCU06489	WD repeat protein	1607830	1607832	-	1606075	1606077
supercont10.3	1609293	1609962	670	1609633	21.79	7.19399	3.5715	5.50111	FN3_vs_FN8_peak_1077	-405	supercont10.3	NCU06490	hypothetical protein	1609228	1609230	-	1608161	1608163	355	supercont10.3	NCU06491	SWR1-complex protein 5	1609988	1609990	+	1611072	1611074
supercont10.3	1619801	1620177	377	1619924	23.53	7.29531	3.38875	5.59845	FN3_vs_FN8_peak_1078	-3597	supercont10.3	NCU06493	guanine nucleotide-binding protein alpha-1	1616327	1616329	-	1615053	1615055	3941	supercont10.3	NCU11816	DSBA family oxidoreductase	1623865	1623867	+	1625217	1625219
supercont10.3	1628378	1629091	714	1628828	36.61	11.6241	3.76093	9.68801	FN3_vs_FN8_peak_1079	-544	supercont10.3	NCU06495	mitochondrial inner membrane organization protein mio10	1628284	1628286	-	1627856	1627858	250	supercont10.3	NCU06496	hypothetical protein	1629078	1629080	+	1633380	1633382
supercont10.3	1648312	1648589	278	1648420	16.13	3.75727	2.4465	2.34695	FN3_vs_FN8_peak_1080	-1390	supercont10.3	NCU06500	cell division control protein 25	1647030	1647032	-	1643007	1643009	13240	supercont10.3	NCU06503	C2H2 finger domain-containing protein	1661660	1661662	+	1664261	1664263
supercont10.3	1649476	1649740	265	1649618	17.43	2.79744	2.04811	1.49901	FN3_vs_FN8_peak_1081	-2588	supercont10.3	NCU06500	cell division control protein 25	1647030	1647032	-	1643007	1643009	12042	supercont10.3	NCU06503	C2H2 finger domain-containing protein	1661660	1661662	+	1664261	1664263
supercont10.3	1654461	1654958	498	1654634	30.07	9.27005	3.45244	7.45519	FN3_vs_FN8_peak_1082	-7604	supercont10.3	NCU06500	cell division control protein 25	1647030	1647032	-	1643007	1643009	7026	supercont10.3	NCU06503	C2H2 finger domain-containing protein	1661660	1661662	+	1664261	1664263
supercont10.3	1655122	1655986	865	1655862	29.2	5.05207	2.3231	3.51966	FN3_vs_FN8_peak_1083	-8832	supercont10.3	NCU06500	cell division control protein 25	1647030	1647032	-	1643007	1643009	5798	supercont10.3	NCU06503	C2H2 finger domain-containing protein	1661660	1661662	+	1664261	1664263
supercont10.3	1656517	1659093	2577	1658540	65.81	19.0369	3.75335	16.8154	FN3_vs_FN8_peak_1084	-11510	supercont10.3	NCU06500	cell division control protein 25	1647030	1647032	-	1643007	1643009	3120	supercont10.3	NCU06503	C2H2 finger domain-containing protein	1661660	1661662	+	1664261	1664263
supercont10.3	1701791	1702040	250	1702022	19.61	3.59698	2.29024	2.20162	FN3_vs_FN8_peak_1085	-550	supercont10.3	NCU06512	methionine synthase	1701472	1701474	-	1699009	1699011	49215	supercont10.3	NCU06171	actin cytoskeleton-regulatory complex protein pan-1	1751237	1751239	+	1755896	1755898
supercont10.3	1749545	1750689	1145	1749882	46.63	18.3822	4.76333	16.1793	FN3_vs_FN8_peak_1086	-48410	supercont10.3	NCU06512	methionine synthase	1701472	1701474	-	1699009	1699011	1355	supercont10.3	NCU06171	actin cytoskeleton-regulatory complex protein pan-1	1751237	1751239	+	1755896	1755898
supercont10.3	1759248	1760680	1433	1760091	33.56	15.6126	5.31669	13.5136	FN3_vs_FN8_peak_1087	-3637	supercont10.3	NCU11818	hypothetical protein	1756122	1756124	+	1756452	1756454	1984	supercont10.3	NCU06173	hypothetical protein	1762075	1762077	+	1764493	1764495
supercont10.3	1768218	1768897	680	1768582	35.74	17.5274	5.75697	15.3557	FN3_vs_FN8_peak_1088	-620	supercont10.3	NCU06174	DUF1649 domain-containing protein	1767962	1767964	-	1767070	1767072	703	supercont10.3	NCU06175	peroxisomal membrane protein	1769285	1769287	+	1771298	1771300
supercont10.3	1780327	1780587	261	1780405	17	3.16665	2.31326	1.81751	FN3_vs_FN8_peak_1089	-3534	supercont10.3	NCU06177	calcium/calmodulin-dependent protein kinase	1774389	1774391	+	1776869	1776871	6914	supercont10.3	NCU06179	serine/threonine-protein kinase hal4	1787319	1787321	+	1788872	1788874
supercont10.3	1781206	1781707	502	1781653	21.79	4.47616	2.53236	2.99027	FN3_vs_FN8_peak_1090	-4782	supercont10.3	NCU06177	calcium/calmodulin-dependent protein kinase	1774389	1774391	+	1776869	1776871	5666	supercont10.3	NCU06179	serine/threonine-protein kinase hal4	1787319	1787321	+	1788872	1788874
supercont10.3	1782055	1782960	906	1782585	41.4	9.85331	3.02881	8.00787	FN3_vs_FN8_peak_1091	-5714	supercont10.3	NCU06177	calcium/calmodulin-dependent protein kinase	1774389	1774391	+	1776869	1776871	4734	supercont10.3	NCU06179	serine/threonine-protein kinase hal4	1787319	1787321	+	1788872	1788874
supercont10.3	1798968	1801452	2485	1800491	47.07	17.3383	4.36992	15.1743	FN3_vs_FN8_peak_1092	-2365	supercont10.3	NCU06181	hypothetical protein	1798126	1798128	-	1793637	1793639	4716	supercont10.3	NCU06182	nonrepressor of conidiation-1	1805207	1805209	+	1808011	1808013
supercont10.3	1802446	1802743	298	1802619	16.13	3.75727	2.4465	2.34695	FN3_vs_FN8_peak_1093	-4493	supercont10.3	NCU06181	hypothetical protein	1798126	1798128	-	1793637	1793639	2588	supercont10.3	NCU06182	nonrepressor of conidiation-1	1805207	1805209	+	1808011	1808013
supercont10.3	1803293	1803701	409	1803479	20.48	5.83711	3.06911	4.24743	FN3_vs_FN8_peak_1094	-5353	supercont10.3	NCU06181	hypothetical protein	1798126	1798128	-	1793637	1793639	1728	supercont10.3	NCU06182	nonrepressor of conidiation-1	1805207	1805209	+	1808011	1808013
supercont10.3	1814240	1815044	805	1814692	32.69	14.6028	5.10407	12.5414	FN3_vs_FN8_peak_1095	-1822	supercont10.3	NCU06183	vacuolar protein sorting protein DigA	1812870	1812872	-	1809756	1809758	2974	supercont10.3	NCU06185	hypothetical protein	1818399	1818401	-	1817664	1817666
supercont10.3	1820533	1821062	530	1820690	17	4.31245	2.82024	2.8389	FN3_vs_FN8_peak_1096	-2291	supercont10.3	NCU06185	hypothetical protein	1818399	1818401	-	1817664	1817666	2865	supercont10.3	NCU06186	hypothetical protein	1823555	1823557	+	1825934	1825936
supercont10.3	1828857	1830173	1317	1829321	74.53	56.8826	11.8353	53.8655	FN3_vs_FN8_peak_1097	-319	supercont10.3	NCU06187	adenylosuccinate lyase	1829002	1829004	-	1827162	1827164	3035	supercont10.3	NCU10651	chitin binding protein	1832356	1832358	+	1833844	1833846
supercont10.3	1837581	1838456	876	1838080	50.99	31.2047	8.14732	28.6485	FN3_vs_FN8_peak_1098	-811	supercont10.3	NCU06189	5-aminolevulinate synthase	1837269	1837271	-	1835317	1835319	865	supercont10.3	NCU06190	hypothetical protein	1844924	1844926	-	1838943	1838945
supercont10.3	1893458	1894363	906	1893637	41.4	9.85331	3.02881	8.00787	FN3_vs_FN8_peak_1099	-2155	supercont10.3	NCU06203	hypothetical protein	1891482	1891484	-	1890572	1890574	8505	supercont10.3	NCU06204	hypothetical protein	1902142	1902144	+	1903896	1903898
supercont10.3	1894656	1895551	896	1894910	47.07	5.4507	2.00288	3.88393	FN3_vs_FN8_peak_1100	-3428	supercont10.3	NCU06203	hypothetical protein	1891482	1891484	-	1890572	1890574	7232	supercont10.3	NCU06204	hypothetical protein	1902142	1902144	+	1903896	1903898
supercont10.3	1895792	1898383	2592	1896212	69.73	11.4033	2.52614	9.4794	FN3_vs_FN8_peak_1101	-4730	supercont10.3	NCU06203	hypothetical protein	1891482	1891484	-	1890572	1890574	5930	supercont10.3	NCU06204	hypothetical protein	1902142	1902144	+	1903896	1903898
supercont10.3	1907666	1908315	650	1908009	34.43	13.9225	4.60132	11.8882	FN3_vs_FN8_peak_1102	-1080	supercont10.3	NCU06205	regulator of conidiation-1	1906929	1906931	-	1904756	1904758	3365	supercont10.3	NCU06206	hypothetical protein	1911374	1911376	+	1912052	1912054
supercont10.3	1910122	1911050	929	1910623	33.12	12.6807	4.26534	10.6992	FN3_vs_FN8_peak_1103	-3694	supercont10.3	NCU06205	regulator of conidiation-1	1906929	1906931	-	1904756	1904758	751	supercont10.3	NCU06206	hypothetical protein	1911374	1911376	+	1912052	1912054
supercont10.3	1912422	1913878	1457	1912981	108.52	42.9462	5.21526	40.1597	FN3_vs_FN8_peak_1104	-927	supercont10.3	NCU06206	hypothetical protein	1911374	1911376	+	1912052	1912054	1012	supercont10.3	NCU06207	C-5 sterol desaturase	1913993	1913995	+	1915092	1915094
supercont10.3	1917755	1920525	2771	1919699	149.49	155.444	23.5822	150.472	FN3_vs_FN8_peak_1105	-516	supercont10.3	NCU06210	hypothetical protein	1918385	1918387	+	1919181	1919183	901	supercont10.3	NCU06211	malate dehydrogenase	1920600	1920602	+	1922166	1922168
supercont10.3	1954166	1954407	242	1954343	16.13	3.01855	2.14069	1.67863	FN3_vs_FN8_peak_1106	-650	supercont10.3	NCU06222	tyrosyl-DNA phosphodiesterase domain-containing protein	1953693	1953695	-	1951042	1951044	1200	supercont10.3	NCU06223	hypothetical protein	1957219	1957221	-	1955541	1955543
supercont10.3	1957180	1957644	465	1957539	20.92	5.61968	3.04439	4.04358	FN3_vs_FN8_peak_1107	-320	supercont10.3	NCU06223	hypothetical protein	1957219	1957221	-	1955541	1955543	860	supercont10.3	NCU06224	RING-box protein 1	1958399	1958401	+	1958991	1958993
supercont10.3	1973878	1981734	7857	1981141	108.08	74.3169	10.5294	71.0022	FN3_vs_FN8_peak_1108	-5467	supercont10.3	NCU06229	hypothetical protein	1975363	1975365	+	1975672	1975674	755	supercont10.3	NCU06230	serine/threonine protein kinase	1981896	1981898	+	1983885	1983887
supercont10.3	1989311	1991458	2148	1990280	59.71	22.2861	4.66985	19.9621	FN3_vs_FN8_peak_1109	-1069	supercont10.3	NCU06231	vacuolar amino acid transporter 1	1989211	1989213	-	1986696	1986698	1228	supercont10.3	NCU06232	leucine-1	1993086	1993088	-	1991506	1991508
supercont10.3	1993250	1994355	1106	1993647	39.66	17.1912	5.12091	15.033	FN3_vs_FN8_peak_1110	-561	supercont10.3	NCU06232	leucine-1	1993086	1993088	-	1991506	1991508	811	supercont10.3	NCU06233	hypothetical protein	1997181	1997183	-	1994456	1994458
supercont10.3	1997501	1999940	2440	1998554	130.75	65.241	6.93408	62.0746	FN3_vs_FN8_peak_1111	-1373	supercont10.3	NCU06233	hypothetical protein	1997181	1997183	-	1994456	1994458	2348	supercont10.3	NCU06235	hypothetical protein	2002737	2002739	-	2000900	2000902
supercont10.3	2005173	2005815	643	2005710	19.18	5.28566	2.88233	3.73887	FN3_vs_FN8_peak_1112	-62	supercont10.3	NCU06236	hypothetical protein	2004271	2004273	+	2005646	2005648	3588	supercont10.3	NCU06237	hypothetical protein	2010085	2010087	-	2009296	2009298
supercont10.3	2010661	2011014	354	2010778	18.3	3.88655	2.41308	2.45786	FN3_vs_FN8_peak_1113	-693	supercont10.3	NCU06237	hypothetical protein	2010085	2010087	-	2009296	2009298	629	supercont10.3	NCU06238	chromatin remodeling complex subunit	2011407	2011409	+	2013789	2013791
supercont10.3	2037873	2038375	503	2038014	23.97	8.48423	3.91298	6.71217	FN3_vs_FN8_peak_1114	-4743	supercont10.3	NCU06246	ATP-dependent RNA helicase mrh-4	2033271	2033273	-	2031396	2031398	3100	supercont10.3	NCU06248	hypothetical protein	2041114	2041116	+	2042734	2042736
supercont10.3	2070377	2070728	352	2070524	18.74	4.9533	2.90301	3.42503	FN3_vs_FN8_peak_1115	-2783	supercont10.3	NCU06252	hypothetical protein	2067741	2067743	-	2065308	2065310	4243	supercont10.3	NCU06253	hypothetical protein	2074767	2074769	+	2078195	2078197
supercont10.3	2090602	2091149	548	2090958	23.53	8.13052	3.70612	6.3852	FN3_vs_FN8_peak_1116	-293	supercont10.3	NCU06256	phosphoglycerate mutase	2090665	2090667	-	2089028	2089030	448	supercont10.3	NCU11821	hypothetical protein	2093174	2093176	-	2091404	2091406
supercont10.3	2145885	2146710	826	2146322	30.07	10.6508	3.88399	8.76374	FN3_vs_FN8_peak_1117	-496	supercont10.3	NCU06271	hypothetical protein	2145826	2145828	-	2142784	2142786	647	supercont10.3	NCU06272	rRNA biogenesis protein RRP5	2146969	2146971	+	2152493	2152495
supercont10.3	2157113	2157659	547	2157466	27.02	11.052	4.31094	9.14783	FN3_vs_FN8_peak_1118	-616	supercont10.3	NCU06273	hypothetical protein	2156850	2156852	-	2155311	2155313	8570	supercont10.3	NCU06275	hypothetical protein	2167021	2167023	-	2166034	2166036
supercont10.3	2158144	2158478	335	2158309	22.66	7.8301	3.70809	6.09852	FN3_vs_FN8_peak_1119	-1459	supercont10.3	NCU06273	hypothetical protein	2156850	2156852	-	2155311	2155313	7727	supercont10.3	NCU06275	hypothetical protein	2167021	2167023	-	2166034	2166036
supercont10.3	2158684	2160484	1801	2159746	65.37	39.2296	8.09436	36.515	FN3_vs_FN8_peak_1120	-2896	supercont10.3	NCU06273	hypothetical protein	2156850	2156852	-	2155311	2155313	6290	supercont10.3	NCU06275	hypothetical protein	2167021	2167023	-	2166034	2166036
supercont10.3	2161018	2161262	245	2161104	17.87	4.58332	2.84169	3.09193	FN3_vs_FN8_peak_1121	-4254	supercont10.3	NCU06273	hypothetical protein	2156850	2156852	-	2155311	2155313	4932	supercont10.3	NCU06275	hypothetical protein	2167021	2167023	-	2166034	2166036
supercont10.3	2176334	2176601	268	2176454	18.74	5.11928	2.97296	3.58267	FN3_vs_FN8_peak_1122	-1480	supercont10.3	NCU06277	microtubule associated protein	2174974	2174976	-	2172456	2172458	1869	supercont10.3	NCU06278	elongation factor 2	2181834	2181836	-	2178321	2178323
supercont10.3	2238046	2238404	359	2238245	21.79	4.63662	2.58991	3.14017	FN3_vs_FN8_peak_1123	-53783	supercont10.3	NCU06279	eukaryotic translation initiation factor 3	2182856	2182858	+	2184460	2184462	2561	supercont10.3	NCU00003	hypothetical protein	2240806	2240808	+	2241682	2241684
supercont10.3	2239026	2239355	330	2239199	23.53	8.48423	3.84468	6.71217	FN3_vs_FN8_peak_1124	-54737	supercont10.3	NCU06279	eukaryotic translation initiation factor 3	2182856	2182858	+	2184460	2184462	1607	supercont10.3	NCU00003	hypothetical protein	2240806	2240808	+	2241682	2241684
supercont10.3	2252904	2253186	283	2253081	27.46	10.202	4.06528	8.34044	FN3_vs_FN8_peak_1125	-441	supercont10.3	NCU00006	hypothetical protein	2252640	2252642	-	2249759	2249761	4422	supercont10.3	NCU00007	pH-response regulator protein palH/rim-21	2257503	2257505	+	2259837	2259839
supercont10.3	2253771	2254321	551	2253852	23.53	4.6105	2.45345	3.11594	FN3_vs_FN8_peak_1126	-1212	supercont10.3	NCU00006	hypothetical protein	2252640	2252642	-	2249759	2249761	3651	supercont10.3	NCU00007	pH-response regulator protein palH/rim-21	2257503	2257505	+	2259837	2259839
supercont10.3	2255599	2256240	642	2255762	27.02	7.75878	3.18422	6.03655	FN3_vs_FN8_peak_1127	-3122	supercont10.3	NCU00006	hypothetical protein	2252640	2252642	-	2249759	2249761	1741	supercont10.3	NCU00007	pH-response regulator protein palH/rim-21	2257503	2257505	+	2259837	2259839
supercont10.3	2272801	2273194	394	2273146	16.13	4.31245	2.68365	2.8389	FN3_vs_FN8_peak_1128	-1996	supercont10.3	NCU00010	heavy metal tolerance protein	2271150	2271152	-	2267850	2267852	1773	supercont10.3	NCU00011	hypothetical protein	2275378	2275380	-	2274917	2274919
supercont10.3	2274040	2274372	333	2274131	18.74	5.40165	3.09343	3.83923	FN3_vs_FN8_peak_1129	-2981	supercont10.3	NCU00010	heavy metal tolerance protein	2271150	2271152	-	2267850	2267852	788	supercont10.3	NCU00011	hypothetical protein	2275378	2275380	-	2274917	2274919
supercont10.3	2274559	2277111	2553	2276530	58.4	36.7912	8.48579	34.1211	FN3_vs_FN8_peak_1130	-1152	supercont10.3	NCU00011	hypothetical protein	2275378	2275380	-	2274917	2274919	6121	supercont10.3	NCU00013	hypothetical protein	2283236	2283238	-	2282649	2282651
supercont10.3	2305699	2305951	253	2305833	15.69	3.80273	2.61536	2.38028	FN3_vs_FN8_peak_1131	-7029	supercont10.3	NCU00017	hypothetical protein	2298804	2298806	-	2296674	2296676	702	supercont10.3	NCU00018	cell division control protein Cdc48	2306535	2306537	+	2309344	2309346
supercont10.3	2321997	2322290	294	2322101	21.36	7.19399	3.5032	5.50111	FN3_vs_FN8_peak_1132	-466	supercont10.3	NCU00021	hypothetical protein	2321635	2321637	-	2317535	2317537	790	supercont10.3	NCU00022	hypothetical protein	2322891	2322893	+	2325798	2325800
supercont10.3	2322425	2322844	420	2322650	19.18	5.97892	3.16172	4.37168	FN3_vs_FN8_peak_1133	-1015	supercont10.3	NCU00021	hypothetical protein	2321635	2321637	-	2317535	2317537	241	supercont10.3	NCU00022	hypothetical protein	2322891	2322893	+	2325798	2325800
supercont10.3	2332844	2333800	957	2333278	55.79	36.2158	8.89858	33.5552	FN3_vs_FN8_peak_1134	-918	supercont10.3	NCU00023	ferric reductase	2330499	2330501	+	2332358	2332360	574	supercont10.3	NCU00024	yippee zinc-binding protein	2333852	2333854	+	2334716	2334718
supercont10.3	2355804	2356220	417	2356002	21.79	6.40804	3.25589	4.7776	FN3_vs_FN8_peak_1135	-155	supercont10.3	NCU00033	integral membrane protein	2355340	2355342	+	2355845	2355847	556	supercont10.3	NCU00034	prenyl cysteine carboxyl methyltransferase Ste14	2356558	2356560	+	2357729	2357731
supercont10.3	2366869	2367133	265	2366975	25.71	9.84381	4.18616	7.99896	FN3_vs_FN8_peak_1136	-246	supercont10.3	NCU00038	C2H2 transcription factor	2366729	2366731	-	2365188	2365190	498	supercont10.3	NCU11012	DNA-directed RNA polymerase I	2367473	2367475	+	2368185	2368187
supercont10.3	2378199	2378848	650	2378346	23.53	2.83183	1.88727	1.52945	FN3_vs_FN8_peak_1137	-827	supercont10.3	NCU00040	eukaryotic translation initiation factor 3 110 kDa subunit	2377519	2377521	-	2374110	2374112	1719	supercont10.3	NCU00041	guanine nucleotide-binding protein subunit gamma	2380065	2380067	+	2380439	2380441
supercont10.3	2404403	2404783	381	2404589	22.23	6.07584	2.97783	4.46286	FN3_vs_FN8_peak_1138	-833	supercont10.3	NCU00047	hypothetical protein	2402848	2402850	+	2403754	2403756	883	supercont10.3	NCU11824	hypothetical protein	2405827	2405829	-	2405470	2405472
supercont10.3	2405783	2406453	671	2406262	27.89	8.74288	3.6116	6.95666	FN3_vs_FN8_peak_1139	-435	supercont10.3	NCU11824	hypothetical protein	2405827	2405829	-	2405470	2405472	1376	supercont10.3	NCU00048	hypothetical protein	2407638	2407640	+	2408631	2408633
supercont10.3	2406795	2407241	447	2406945	19.61	4.8122	2.75563	3.30417	FN3_vs_FN8_peak_1140	-1118	supercont10.3	NCU11824	hypothetical protein	2405827	2405829	-	2405470	2405472	693	supercont10.3	NCU00048	hypothetical protein	2407638	2407640	+	2408631	2408633
supercont10.3	2408149	2410703	2555	2409166	54.48	29.0177	6.76562	26.5164	FN3_vs_FN8_peak_1141	-533	supercont10.3	NCU00048	hypothetical protein	2407638	2407640	+	2408631	2408633	4834	supercont10.3	NCU00050	pyruvate dehydrogenase X component	2415380	2415382	-	2413998	2414000
supercont10.3	2415561	2416601	1041	2416171	67.12	48.9954	10.6743	46.1078	FN3_vs_FN8_peak_1142	-791	supercont10.3	NCU00050	pyruvate dehydrogenase X component	2415380	2415382	-	2413998	2414000	667	supercont10.3	NCU00051	hypothetical protein	2416838	2416840	+	2417936	2417938
supercont10.3	2423344	2424062	719	2423736	25.28	9.04994	3.81945	7.25075	FN3_vs_FN8_peak_1143	-2646	supercont10.3	NCU00052	alpha-methylacyl-CoA racemase	2421090	2421092	-	2419074	2419076	23689	supercont10.3	NCU00054	hypothetical protein	2447425	2447427	+	2449466	2449468
supercont10.3	2477574	2479398	1825	2478690	86.29	24.9631	3.79536	22.5666	FN3_vs_FN8_peak_1144	-3073	supercont10.3	NCU00061	hypothetical protein	2474415	2474417	+	2475615	2475617	5795	supercont10.3	NCU00064	hypothetical protein	2484485	2484487	+	2487112	2487114
supercont10.3	2479585	2480114	530	2479661	43.15	5.61541	2.10222	4.04075	FN3_vs_FN8_peak_1145	-4044	supercont10.3	NCU00061	hypothetical protein	2474415	2474417	+	2475615	2475617	4824	supercont10.3	NCU00064	hypothetical protein	2484485	2484487	+	2487112	2487114
supercont10.3	2482310	2482904	595	2482388	33.12	5.11483	2.21576	3.57838	FN3_vs_FN8_peak_1146	-6771	supercont10.3	NCU00061	hypothetical protein	2474415	2474417	+	2475615	2475617	2097	supercont10.3	NCU00064	hypothetical protein	2484485	2484487	+	2487112	2487114
supercont10.3	2500998	2504034	3037	2503448	91.52	75.3994	13.9342	72.0704	FN3_vs_FN8_peak_1147	-3583	supercont10.3	NCU00068	hypothetical protein	2499865	2499867	-	2496688	2496690	566	supercont10.3	NCU11827	hypothetical protein	2504743	2504745	-	2504012	2504014
supercont10.3	2522146	2522536	391	2522260	25.28	4.75251	2.38889	3.25014	FN3_vs_FN8_peak_1148	-4285	supercont10.3	NCU00073	hypothetical protein	2517975	2517977	-	2516321	2516323	3450	supercont10.3	NCU00074	hypothetical protein	2525710	2525712	+	2526372	2526374
supercont10.3	2523103	2524394	1292	2523786	45.76	17.6623	4.67616	15.4866	FN3_vs_FN8_peak_1149	-5811	supercont10.3	NCU00073	hypothetical protein	2517975	2517977	-	2516321	2516323	1924	supercont10.3	NCU00074	hypothetical protein	2525710	2525712	+	2526372	2526374
supercont10.3	2524651	2525431	781	2525173	24.84	4.32837	2.34927	2.85293	FN3_vs_FN8_peak_1150	-7198	supercont10.3	NCU00073	hypothetical protein	2517975	2517977	-	2516321	2516323	537	supercont10.3	NCU00074	hypothetical protein	2525710	2525712	+	2526372	2526374
supercont10.3	2526365	2527763	1399	2527062	64.94	45.7082	10.3328	42.8741	FN3_vs_FN8_peak_1151	-688	supercont10.3	NCU00074	hypothetical protein	2525710	2525712	+	2526372	2526374	289	supercont10.3	NCU00075	mitochondrial import inner membrane translocase subunit tim-14	2527351	2527353	+	2528135	2528137
supercont10.3	2528034	2528243	210	2528126	17.87	4.84581	2.95684	3.32478	FN3_vs_FN8_peak_1152	-1752	supercont10.3	NCU00074	hypothetical protein	2525710	2525712	+	2526372	2526374	870	supercont10.3	NCU00076	QDE-2-interacting protein	2531046	2531048	-	2528994	2528996
supercont10.3	2538587	2539153	567	2538919	21.79	6.90327	3.45322	5.23518	FN3_vs_FN8_peak_1153	-1147	supercont10.3	NCU00079	hypothetical protein	2537772	2537774	-	2537202	2537204	823	supercont10.3	NCU00080	DUF1295 domain-containing protein	2540601	2540603	-	2539740	2539742
supercont10.3	2545232	2547619	2388	2546620	94.14	36.4906	5.00727	33.8253	FN3_vs_FN8_peak_1154	-2545	supercont10.3	NCU00081	DNA topoisomerase 3-beta	2541950	2541952	+	2544073	2544075	3383	supercont10.3	NCU00083	hypothetical protein	2550003	2550005	+	2551083	2551085
supercont10.3	2548261	2548693	433	2548435	37.92	8.57444	2.94824	6.79983	FN3_vs_FN8_peak_1155	-1178	supercont10.3	NCU00082	hypothetical protein	2547257	2547259	-	2546344	2546346	1568	supercont10.3	NCU00083	hypothetical protein	2550003	2550005	+	2551083	2551085
supercont10.3	2552843	2553769	927	2552999	39.66	18.4626	5.52447	16.2577	FN3_vs_FN8_peak_1156	-1914	supercont10.3	NCU00083	hypothetical protein	2550003	2550005	+	2551083	2551085	2243	supercont10.3	NCU00084	hypothetical protein	2557838	2557840	-	2555240	2555242
supercont10.3	2553889	2554462	574	2554149	26.59	8.13604	3.44816	6.38797	FN3_vs_FN8_peak_1157	-821	supercont10.3	NCU10301	hypothetical protein	2552708	2552710	+	2553326	2553328	1093	supercont10.3	NCU00084	hypothetical protein	2557838	2557840	-	2555240	2555242
supercont10.3	2562746	2563344	599	2562972	29.2	10.0007	3.77503	8.14721	FN3_vs_FN8_peak_1158	-1439	supercont10.3	NCU00085	hypothetical protein	2561533	2561535	-	2558827	2558829	1840	supercont10.3	NCU00086	glycosyl hydrolase	2564812	2564814	+	2565907	2565909
supercont10.3	2569651	2570270	620	2569879	38.35	7.50651	2.62351	5.80177	FN3_vs_FN8_peak_1159	-2194	supercont10.3	NCU00087	6-phosphogluconolactonase	2567685	2567687	-	2566902	2566904	1754	supercont10.3	NCU00088	4-nitrophenylphosphatase	2571633	2571635	+	2572687	2572689
supercont10.3	2570423	2571740	1318	2571550	25.71	5.20486	2.56862	3.66391	FN3_vs_FN8_peak_1160	-3865	supercont10.3	NCU00087	6-phosphogluconolactonase	2567685	2567687	-	2566902	2566904	83	supercont10.3	NCU00088	4-nitrophenylphosphatase	2571633	2571635	+	2572687	2572689
supercont10.3	2572378	2574456	2079	2573223	112.88	98.9997	16.2684	95.3135	FN3_vs_FN8_peak_1161	-534	supercont10.3	NCU00088	4-nitrophenylphosphatase	2571633	2571635	+	2572687	2572689	2328	supercont10.3	NCU00089	MYND domain-containing protein	2575551	2575553	+	2577249	2577251
supercont10.3	2581202	2582835	1634	2581391	36.61	11.6241	3.76093	9.68801	FN3_vs_FN8_peak_1162	-470	supercont10.3	NCU00090	pH-response transcription factor pacC/RIM101	2580921	2580923	-	2578883	2578885	3079	supercont10.3	NCU00091	hypothetical protein	2588236	2588238	-	2584468	2584470
supercont10.3	2608826	2609025	200	2608854	19.61	2.97636	2.06121	1.64358	FN3_vs_FN8_peak_1163	-2592	supercont10.3	NCU00097	hypothetical protein	2606262	2606264	-	2605344	2605346	3676	supercont10.3	NCU00099	hypothetical protein	2612786	2612788	-	2612528	2612530
supercont10.3	2614765	2615050	286	2614952	20.92	3.61033	2.28329	2.21425	FN3_vs_FN8_peak_1164	-2166	supercont10.3	NCU00099	hypothetical protein	2612786	2612788	-	2612528	2612530	8826	supercont10.3	NCU00100	hypothetical protein	2627390	2627392	-	2623776	2623778
supercont10.3	2615625	2616881	1257	2616445	48.38	17.694	4.40862	15.5148	FN3_vs_FN8_peak_1165	-3659	supercont10.3	NCU00099	hypothetical protein	2612786	2612788	-	2612528	2612530	7333	supercont10.3	NCU00100	hypothetical protein	2627390	2627392	-	2623776	2623778
supercont10.3	2616994	2618097	1104	2617346	29.64	6.60034	2.7851	4.94575	FN3_vs_FN8_peak_1166	-4560	supercont10.3	NCU00099	hypothetical protein	2612786	2612788	-	2612528	2612530	6432	supercont10.3	NCU00100	hypothetical protein	2627390	2627392	-	2623776	2623778
supercont10.3	2618357	2618609	253	2618438	23.1	6.19868	2.93887	4.58009	FN3_vs_FN8_peak_1167	-5652	supercont10.3	NCU00099	hypothetical protein	2612786	2612788	-	2612528	2612530	5340	supercont10.3	NCU00100	hypothetical protein	2627390	2627392	-	2623776	2623778
supercont10.3	2666338	2666557	220	2666451	19.61	5.56467	3.05818	3.99161	FN3_vs_FN8_peak_1168	-618	supercont10.3	NCU00115	rRNA-processing protein FCF2	2665833	2665835	-	2664990	2664992	667	supercont10.3	NCU00116	am alpha binding protein-1	2667118	2667120	+	2668142	2668144
supercont10.3	2685457	2687153	1697	2686632	51.86	18.431	4.40526	16.2267	FN3_vs_FN8_peak_1169	-1214	supercont10.3	NCU00120	hypothetical protein	2685418	2685420	-	2681707	2681709	1285	supercont10.3	NCU00121	CLC channel protein	2687917	2687919	+	2690887	2690889
supercont10.3	2716405	2716897	493	2716626	40.1	6.23803	2.2831	4.61722	FN3_vs_FN8_peak_1170	-1768	supercont10.3	NCU11835	hypothetical protein	2713571	2713573	+	2714856	2714858	858	supercont10.3	NCU00127	hypothetical protein	2717484	2717486	+	2719316	2719318
supercont10.3	2747639	2748163	525	2747979	23.53	8.48423	3.84468	6.71217	FN3_vs_FN8_peak_1171	-471	supercont10.3	NCU00135	phosphatidyl synthase	2747508	2747510	-	2746223	2746225	748	supercont10.3	NCU00136	mitochondrial translation optimization protein	2750983	2750985	-	2748725	2748727
supercont10.3	2748374	2748666	293	2748574	17.87	4.06895	2.62067	2.62664	FN3_vs_FN8_peak_1172	-1066	supercont10.3	NCU00135	phosphatidyl synthase	2747508	2747510	-	2746223	2746225	153	supercont10.3	NCU00136	mitochondrial translation optimization protein	2750983	2750985	-	2748725	2748727
supercont10.3	2775002	2776021	1020	2775363	50.99	8.31617	2.47579	6.55982	FN3_vs_FN8_peak_1173	-2079	supercont10.3	NCU00142	hypothetical protein	2770759	2770761	+	2773282	2773284	2536	supercont10.3	NCU00143	hypothetical protein	2778566	2778568	-	2777897	2777899
supercont10.3	2777058	2778171	1114	2777794	56.66	30.2747	6.88034	27.74	FN3_vs_FN8_peak_1174	-4510	supercont10.3	NCU00142	hypothetical protein	2770759	2770761	+	2773282	2773284	105	supercont10.3	NCU00143	hypothetical protein	2778566	2778568	-	2777897	2777899
supercont10.3	2780169	2780741	573	2780502	36.17	9.23779	3.09779	7.42535	FN3_vs_FN8_peak_1175	-1936	supercont10.3	NCU00143	hypothetical protein	2778566	2778568	-	2777897	2777899	3001	supercont10.3	NCU00145	histone H3	2784194	2784196	-	2783501	2783503
supercont10.3	2782349	2782928	580	2782853	17	3.99789	2.67815	2.56286	FN3_vs_FN8_peak_1176	-978	supercont10.3	NCU00144	hypothetical protein	2780454	2780456	+	2781873	2781875	650	supercont10.3	NCU00145	histone H3	2784194	2784196	-	2783501	2783503
supercont10.3	2787636	2788650	1015	2787962	74.96	49.0104	9.49523	46.1214	FN3_vs_FN8_peak_1177	-359	supercont10.3	NCU00147	ARD/ARD family protein	2787603	2787605	-	2786828	2786830	815	supercont10.3	NCU00148	short chain dehydrogenase/reductase	2788777	2788779	+	2789940	2789942
supercont10.3	2801338	2801816	479	2801663	24.41	7.90337	3.50914	6.16818	FN3_vs_FN8_peak_1178	-893	supercont10.3	NCU00152	GTP binding protein	2800770	2800772	-	2796202	2796204	3402	supercont10.3	NCU00153	pyridine nucleotide-disulfide oxidoreductase	2805065	2805067	+	2807031	2807033
supercont10.3	2801919	2802312	394	2802099	23.53	6.41011	3.06682	4.7776	FN3_vs_FN8_peak_1179	-1329	supercont10.3	NCU00152	GTP binding protein	2800770	2800772	-	2796202	2796204	2966	supercont10.3	NCU00153	pyridine nucleotide-disulfide oxidoreductase	2805065	2805067	+	2807031	2807033
supercont10.3	2803389	2805203	1815	2804487	63.63	34.1221	7.02505	31.5097	FN3_vs_FN8_peak_1180	-3717	supercont10.3	NCU00152	GTP binding protein	2800770	2800772	-	2796202	2796204	578	supercont10.3	NCU00153	pyridine nucleotide-disulfide oxidoreductase	2805065	2805067	+	2807031	2807033
supercont10.3	2817651	2818145	495	2817938	28.33	8.09835	3.25874	6.35525	FN3_vs_FN8_peak_1181	-2084	supercont10.3	NCU00155	C6 transcription factor	2815854	2815856	-	2812322	2812324	17770	supercont10.3	NCU00157	COP9 signalosome-1	2835708	2835710	+	2837424	2837426
supercont10.3	2818785	2820400	1616	2819124	62.76	29.513	6.01498	26.9965	FN3_vs_FN8_peak_1182	-3270	supercont10.3	NCU00155	C6 transcription factor	2815854	2815856	-	2812322	2812324	16584	supercont10.3	NCU00157	COP9 signalosome-1	2835708	2835710	+	2837424	2837426
supercont10.3	2839468	2839829	362	2839663	14.82	3.31788	2.47876	1.94479	FN3_vs_FN8_peak_1183	-483	supercont10.3	NCU00158	potassium channel regulatory factor	2839180	2839182	-	2837932	2837934	319	supercont10.3	NCU00159	Sin3-associated polypeptide Sap18	2839982	2839984	+	2840838	2840840
supercont10.3	2850790	2851129	340	2851001	24.41	5.931	2.82291	4.33387	FN3_vs_FN8_peak_1184	-719	supercont10.3	NCU00162	hypothetical protein	2850282	2850284	-	2848886	2848888	359	supercont10.3	NCU00163	dolichyl pyrophosphate Glc1Man9GlcNAc2 alpha-1,3-glucosyltransferase	2851360	2851362	+	2853099	2853101
supercont10.3	2905507	2905866	360	2905639	21.79	7.19399	3.5715	5.50111	FN3_vs_FN8_peak_1185	-1949	supercont10.3	NCU00175	hypothetical protein	2903690	2903692	-	2902715	2902717	1369	supercont10.3	NCU00176	hypothetical protein	2907008	2907010	+	2907750	2907752
supercont10.3	2932164	2932605	442	2932347	33.56	14.1767	4.81316	12.1352	FN3_vs_FN8_peak_1186	-758	supercont10.3	NCU00186	hypothetical protein	2931589	2931591	-	2930521	2930523	264	supercont10.3	NCU00187	carboxyvinyl-carboxyphosphonate phosphorylmutase	2932611	2932613	+	2933653	2933655
supercont10.3	2949150	2949566	417	2949396	25.71	9.84381	4.18616	7.99896	FN3_vs_FN8_peak_1187	-436	supercont10.3	NCU00193	GPI mannosyltransferase 3	2948960	2948962	-	2946906	2946908	784	supercont10.3	NCU00194	ornithine aminotransferase	2950180	2950182	+	2951651	2951653
supercont10.3	2956412	2956918	507	2956795	18.3	4.75456	2.75781	3.25014	FN3_vs_FN8_peak_1188	-2499	supercont10.3	NCU00195	MFS transporter	2954296	2954298	-	2952677	2952679	2290	supercont10.3	NCU00196	rho GTPase activator	2962445	2962447	-	2959083	2959085
supercont10.3	2963662	2963872	211	2963770	20.92	5.66239	3.0614	4.08356	FN3_vs_FN8_peak_1189	-1325	supercont10.3	NCU00196	rho GTPase activator	2962445	2962447	-	2959083	2959085	1141	supercont10.3	NCU00197	hypothetical protein	2965760	2965762	-	2964909	2964911
supercont10.3	3033756	3034619	864	3034257	22.66	7.8301	3.70809	6.09852	FN3_vs_FN8_peak_1190	-332	supercont10.3	NCU00215	hypothetical protein	3033925	3033927	-	3032634	3032636	409	supercont10.3	NCU00216	NADH-cytochrome b5 reductase 1	3034666	3034668	+	3035734	3035736
supercont10.3	3046112	3046503	392	3046309	28.76	12.0024	4.66423	10.049	FN3_vs_FN8_peak_1191	-806	supercont10.3	NCU00218	ADP-ribosylation factor family protein	3044648	3044650	+	3045501	3045503	578	supercont10.3	NCU00219	hypothetical protein	3046887	3046889	+	3052763	3052765
supercont10.3	3063684	3065675	1992	3065483	37.48	7.36713	2.63568	5.66711	FN3_vs_FN8_peak_1192	-3760	supercont10.3	NCU00222	hypothetical protein	3061723	3061725	-	3059278	3059280	2306	supercont10.3	NCU00223	bZIP transcription factor	3067789	3067791	+	3069349	3069351
supercont10.3	3066119	3066422	304	3066301	27.89	6.33077	2.83263	4.70621	FN3_vs_FN8_peak_1193	-4578	supercont10.3	NCU00222	hypothetical protein	3061723	3061725	-	3059278	3059280	1488	supercont10.3	NCU00223	bZIP transcription factor	3067789	3067791	+	3069349	3069351
supercont10.3	3066650	3067494	845	3067252	47.94	19.1112	4.89407	16.8872	FN3_vs_FN8_peak_1194	-5529	supercont10.3	NCU00222	hypothetical protein	3061723	3061725	-	3059278	3059280	537	supercont10.3	NCU00223	bZIP transcription factor	3067789	3067791	+	3069349	3069351
supercont10.3	3082714	3083120	407	3082975	22.23	6.6571	3.19053	4.99937	FN3_vs_FN8_peak_1195	-847	supercont10.3	NCU00226	MFS transporter	3082128	3082130	-	3080222	3080224	301	supercont10.3	NCU00227	mitochondrial cation transporter	3083276	3083278	+	3084687	3084689
supercont10.3	3088185	3088812	628	3088448	20.48	6.55283	3.35684	4.91087	FN3_vs_FN8_peak_1196	-3759	supercont10.3	NCU00227	mitochondrial cation transporter	3083276	3083278	+	3084687	3084689	2790	supercont10.3	NCU00229	hypothetical protein	3091238	3091240	+	3091682	3091684
supercont10.3	3118109	3118712	604	3118482	33.56	14.5376	4.93693	12.4776	FN3_vs_FN8_peak_1197	-562	supercont10.3	NCU11176	actin cytoskeleton organization protein App1	3115356	3115358	+	3117918	3117920	368	supercont10.3	NCU00236	flavoprotein oxygenase	3118850	3118852	+	3119948	3119950
supercont10.3	3146797	3147031	235	3146890	19.18	5.97892	3.16172	4.37168	FN3_vs_FN8_peak_1198	-1045	supercont10.3	NCU00241	hypothetical protein	3145845	3145847	-	3143088	3143090	730	supercont10.3	NCU00242	V-SNARE	3149367	3149369	-	3147618	3147620
supercont10.3	3152679	3153083	405	3153043	23.97	2.83183	1.9208	1.52945	FN3_vs_FN8_peak_1199	-841	supercont10.3	NCU00243	microtubule-associated protein RP/EB family member 1	3152202	3152204	-	3151184	3151186	1214	supercont10.3	NCU00244	glycosyl transferase	3154257	3154259	+	3155346	3155348
supercont10.3	3153321	3153728	408	3153438	37.05	10.4546	3.33729	8.58187	FN3_vs_FN8_peak_1200	-1236	supercont10.3	NCU00243	microtubule-associated protein RP/EB family member 1	3152202	3152204	-	3151184	3151186	819	supercont10.3	NCU00244	glycosyl transferase	3154257	3154259	+	3155346	3155348
supercont10.3	3206403	3206658	256	3206590	19.61	5.97892	3.23002	4.37168	FN3_vs_FN8_peak_1201	-831	supercont10.3	NCU00261	CTP synthase	3205759	3205761	-	3203580	3203582	102	supercont10.3	NCU00262	hypothetical protein	3207982	3207984	-	3206690	3206692
supercont10.3	3215677	3216091	415	3215853	21.79	7.19399	3.5715	5.50111	FN3_vs_FN8_peak_1202	-2953	supercont10.3	NCU00263	serin endopeptidase	3212900	3212902	-	3210210	3210212	253	supercont10.3	NCU00264	hypothetical protein	3216106	3216108	+	3216592	3216594
supercont10.3	3222222	3222579	358	3222412	27.02	8.48331	3.41721	6.71217	FN3_vs_FN8_peak_1203	-2317	supercont10.3	NCU00265	hypothetical protein	3220095	3220097	-	3219153	3219155	2774	supercont10.3	NCU11843	hypothetical protein	3225186	3225188	+	3225657	3225659
supercont10.3	3223080	3225317	2238	3224595	156.9	62.9411	5.44472	59.8158	FN3_vs_FN8_peak_1204	-4500	supercont10.3	NCU00265	hypothetical protein	3220095	3220097	-	3219153	3219155	591	supercont10.3	NCU11843	hypothetical protein	3225186	3225188	+	3225657	3225659
supercont10.3	3230095	3231541	1447	3230641	64.5	35.6338	7.27801	32.9864	FN3_vs_FN8_peak_1205	-2218	supercont10.3	NCU00267	hypothetical protein	3228423	3228425	-	3227746	3227748	6558	supercont10.3	NCU00269	set-domain histone methyltransferase-2	3237199	3237201	+	3240239	3240241
supercont10.3	3232663	3232960	298	3232769	16.13	3.99789	2.54844	2.56286	FN3_vs_FN8_peak_1206	-1750	supercont10.3	NCU00268	hypothetical protein	3231019	3231021	-	3229809	3229811	4430	supercont10.3	NCU00269	set-domain histone methyltransferase-2	3237199	3237201	+	3240239	3240241
supercont10.3	3233202	3234218	1017	3233942	29.64	11.5922	4.37658	9.65818	FN3_vs_FN8_peak_1207	-2923	supercont10.3	NCU00268	hypothetical protein	3231019	3231021	-	3229809	3229811	3257	supercont10.3	NCU00269	set-domain histone methyltransferase-2	3237199	3237201	+	3240239	3240241
supercont10.3	3245600	3247087	1488	3246536	27.46	11.2677	4.45935	9.34856	FN3_vs_FN8_peak_1208	-580	supercont10.3	NCU00271	hypothetical protein	3245169	3245171	+	3245954	3245956	1988	supercont10.3	NCU00272	ubiquitin ligase subunit CulD	3251717	3251719	-	3248522	3248524
supercont10.3	3272124	3272464	341	3272205	16.56	4.31245	2.75195	2.8389	FN3_vs_FN8_peak_1209	-985	supercont10.3	NCU00275	hypothetical protein	3271220	3271222	-	3269697	3269699	1134	supercont10.3	NCU00276	MIP1-like DNA polymerase	3273339	3273341	+	3277707	3277709
supercont10.3	3281799	3282745	947	3282489	26.15	10.548	4.25446	8.66671	FN3_vs_FN8_peak_1210	-1352	supercont10.3	NCU00277	hypothetical protein	3281137	3281139	-	3278883	3278885	186	supercont10.3	NCU00278	hypothetical protein	3282675	3282677	+	3283832	3283834
supercont10.3	3304903	3306476	1574	3305497	50.56	10.6507	2.8642	8.76374	FN3_vs_FN8_peak_1211	-120	supercont10.3	NCU00283	hypothetical protein	3305377	3305379	-	3303876	3303878	3836	supercont10.3	NCU00284	hypothetical protein	3310063	3310065	-	3309331	3309333
supercont10.3	3307160	3307369	210	3307204	23.97	4.46313	2.44808	2.97984	FN3_vs_FN8_peak_1212	-1827	supercont10.3	NCU00283	hypothetical protein	3305377	3305379	-	3303876	3303878	2129	supercont10.3	NCU00284	hypothetical protein	3310063	3310065	-	3309331	3309333
supercont10.3	3307616	3308198	583	3307967	23.53	4.6105	2.45345	3.11594	FN3_vs_FN8_peak_1213	-2590	supercont10.3	NCU00283	hypothetical protein	3305377	3305379	-	3303876	3303878	1366	supercont10.3	NCU00284	hypothetical protein	3310063	3310065	-	3309331	3309333
supercont10.3	3311773	3312273	501	3312178	23.97	6.13683	3.02305	4.52118	FN3_vs_FN8_peak_1214	-2115	supercont10.3	NCU00284	hypothetical protein	3310063	3310065	-	3309331	3309333	2373	supercont10.3	NCU00285	hypothetical protein	3314551	3314553	+	3316312	3316314
supercont10.3	3320250	3320674	425	3320570	21.79	5.95518	3.0799	4.35704	FN3_vs_FN8_peak_1215	-436	supercont10.3	NCU00287	hypothetical protein	3320134	3320136	-	3318208	3318210	1479	supercont10.3	NCU00288	hypothetical protein	3322049	3322051	+	3322729	3322731
supercont10.3	3323188	3324426	1239	3323778	36.17	10.3504	3.37941	8.4824	FN3_vs_FN8_peak_1216	-1047	supercont10.3	NCU00288	hypothetical protein	3322049	3322051	+	3322729	3322731	440	supercont10.3	NCU00289	hypothetical protein	3324218	3324220	+	3326472	3326474
supercont10.3	3326860	3327224	365	3327046	27.89	7.75878	3.28327	6.03655	FN3_vs_FN8_peak_1217	-572	supercont10.3	NCU00289	hypothetical protein	3324218	3324220	+	3326472	3326474	4070	supercont10.3	NCU00290	ABC transporter	3331116	3331118	+	3333308	3333310
supercont10.3	3390779	3391531	753	3391234	30.51	13.4763	4.92308	11.4634	FN3_vs_FN8_peak_1218	-2630	supercont10.3	NCU00309	WSC domain-containing protein	3388604	3388606	-	3386829	3386831	4339	supercont10.3	NCU00310	hypothetical protein	3398997	3398999	-	3395571	3395573
supercont10.3	3417498	3418548	1051	3418229	22.23	7.8301	3.63979	6.09852	FN3_vs_FN8_peak_1219	-1251	supercont10.3	NCU00316	peroxisomal adenine nucleotide transporter 1	3416978	3416980	-	3415780	3415782	584	supercont10.3	NCU11845	hypothetical protein	3418813	3418815	+	3419413	3419415
supercont10.3	3418726	3420686	1961	3419452	45.33	23.3724	6.26024	21.0206	FN3_vs_FN8_peak_1220	-37	supercont10.3	NCU11845	hypothetical protein	3418813	3418815	+	3419413	3419415	1467	supercont10.3	NCU00317	calpain-like protease palB/rim-13	3420919	3420921	+	3423949	3423951
supercont10.3	3469537	3469747	211	3469676	15.25	3.80273	2.54706	2.38028	FN3_vs_FN8_peak_1221	-1765	supercont10.3	NCU11846	hypothetical protein	3467582	3467584	+	3467909	3467911	507	supercont10.3	NCU00329	hypothetical protein	3470183	3470185	+	3473213	3473215
supercont10.3	3477125	3477675	551	3477394	18.3	5.40165	3.02513	3.83923	FN3_vs_FN8_peak_1222	-4179	supercont10.3	NCU00329	hypothetical protein	3470183	3470185	+	3473213	3473215	922	supercont10.3	NCU00330	hypothetical protein	3478316	3478318	+	3479792	3479794
supercont10.3	3514322	3514899	578	3514763	17.43	4.84581	2.88854	3.32478	FN3_vs_FN8_peak_1223	-4175	supercont10.3	NCU00340	protoperithecium-1	3510588	3510590	-	3508177	3508179	2713	supercont10.3	NCU00343	hypothetical protein	3517476	3517477	+	3517589	3517589
supercont10.3	3515051	3515787	737	3515212	25.71	9.81259	4.17401	7.97316	FN3_vs_FN8_peak_1224	-4624	supercont10.3	NCU00340	protoperithecium-1	3510588	3510590	-	3508177	3508179	2264	supercont10.3	NCU00343	hypothetical protein	3517476	3517477	+	3517589	3517589
supercont10.3	3551206	3552256	1051	3551737	74.96	22.9496	3.99799	20.6069	FN3_vs_FN8_peak_1225	-2446	supercont10.3	NCU00352	phospholipid-transporting ATPase	3545066	3545068	+	3549289	3549291	3165	supercont10.3	NCU00354	hypothetical protein	3554902	3554904	+	3555366	3555368
supercont10.3	3553775	3554823	1049	3554543	78.88	15.9376	2.91549	13.823	FN3_vs_FN8_peak_1226	-2654	supercont10.3	NCU00353	hypothetical protein	3550426	3550428	+	3551887	3551889	359	supercont10.3	NCU00354	hypothetical protein	3554902	3554904	+	3555366	3555368
supercont10.3	3554968	3555609	642	3555115	44.89	4.8543	1.97802	3.33294	FN3_vs_FN8_peak_1227	-3226	supercont10.3	NCU00353	hypothetical protein	3550426	3550428	+	3551887	3551889	6620	supercont10.3	NCU00355	catalase-3	3561735	3561737	+	3564020	3564022
supercont10.3	3560241	3560634	394	3560318	25.28	3.5118	2.02137	2.12402	FN3_vs_FN8_peak_1228	-4950	supercont10.3	NCU00354	hypothetical protein	3554902	3554904	+	3555366	3555368	1417	supercont10.3	NCU00355	catalase-3	3561735	3561737	+	3564020	3564022
supercont10.3	3569763	3570158	396	3569906	30.51	7.88792	3.08899	6.1537	FN3_vs_FN8_peak_1229	-3064	supercont10.3	NCU00356	nucleoside transporter	3565205	3565207	+	3566840	3566842	2608	supercont10.3	NCU00358	hypothetical protein	3572514	3572516	+	3573806	3573808
supercont10.3	3570372	3572528	2157	3571005	95.45	14.6262	2.47297	12.5645	FN3_vs_FN8_peak_1230	-714	supercont10.3	NCU00357	hypothetical protein	3570291	3570293	-	3567853	3567855	1509	supercont10.3	NCU00358	hypothetical protein	3572514	3572516	+	3573806	3573808
supercont10.3	3592049	3592476	428	3592315	19.18	4.35259	2.52204	2.8738	FN3_vs_FN8_peak_1231	-1405	supercont10.3	NCU11030	hypothetical protein	3588707	3588709	+	3590908	3590910	808	supercont10.3	NCU00366	eukaryotic translation initiation factor 5	3593123	3593125	+	3594398	3594400
supercont10.3	3617670	3618037	368	3617784	19.61	4.03182	2.45382	2.59261	FN3_vs_FN8_peak_1232	-1999	supercont10.3	NCU00372	hypothetical protein	3610771	3610773	+	3615783	3615785	3814	supercont10.3	NCU00373	hypothetical protein	3622625	3622627	-	3621596	3621598
supercont10.3	3618140	3619271	1132	3618813	54.04	14.7987	3.44014	12.7332	FN3_vs_FN8_peak_1233	-3028	supercont10.3	NCU00372	hypothetical protein	3610771	3610773	+	3615783	3615785	2785	supercont10.3	NCU00373	hypothetical protein	3622625	3622627	-	3621596	3621598
supercont10.3	3623283	3624293	1011	3624116	81.94	16.8614	2.96197	14.7151	FN3_vs_FN8_peak_1234	-1491	supercont10.3	NCU00373	hypothetical protein	3622625	3622627	-	3621596	3621598	4990	supercont10.3	NCU00375	hypothetical protein	3630647	3630649	-	3629104	3629106
supercont10.3	3624471	3624780	310	3624585	54.04	6.40634	2.05382	4.7776	FN3_vs_FN8_peak_1235	-1960	supercont10.3	NCU00373	hypothetical protein	3622625	3622627	-	3621596	3621598	4521	supercont10.3	NCU00375	hypothetical protein	3630647	3630649	-	3629104	3629106
supercont10.3	3625171	3625522	352	3625342	50.99	4.37147	1.81788	2.89222	FN3_vs_FN8_peak_1236	-2717	supercont10.3	NCU00373	hypothetical protein	3622625	3622627	-	3621596	3621598	3764	supercont10.3	NCU00375	hypothetical protein	3630647	3630649	-	3629104	3629106
supercont10.3	3626073	3626637	565	3626211	61.45	6.20825	1.9516	4.58927	FN3_vs_FN8_peak_1237	-3586	supercont10.3	NCU00373	hypothetical protein	3622625	3622627	-	3621596	3621598	2895	supercont10.3	NCU00375	hypothetical protein	3630647	3630649	-	3629104	3629106
supercont10.3	3627079	3627475	397	3627230	37.48	8.50006	2.89766	6.72782	FN3_vs_FN8_peak_1238	-4605	supercont10.3	NCU00373	hypothetical protein	3622625	3622627	-	3621596	3621598	1876	supercont10.3	NCU00375	hypothetical protein	3630647	3630649	-	3629104	3629106
supercont10.3	3629238	3629845	608	3629448	30.51	6.91423	2.81319	5.24573	FN3_vs_FN8_peak_1239	-6823	supercont10.3	NCU00373	hypothetical protein	3622625	3622627	-	3621596	3621598	2660	supercont10.3	NCU00376	GTR/RAG family GTPase Gtr2	3633492	3633494	-	3632106	3632108
supercont10.3	3651743	3652400	658	3652243	20.05	6.57666	3.29832	4.92334	FN3_vs_FN8_peak_1240	-1000	supercont10.3	NCU11180	patatin-like phospholipase domain-containing protein	3651243	3651245	-	3648569	3648571	186	supercont10.3	NCU11181	Ras superfamily GTPase	3653527	3653529	-	3652427	3652429
supercont10.3	3657676	3659895	2220	3657987	66.68	42.7147	8.97629	39.9331	FN3_vs_FN8_peak_1241	-714	supercont10.3	NCU00382	hypothetical protein	3657273	3657275	-	3655032	3655034	5652	supercont10.3	NCU00384	hypothetical protein	3664070	3664072	-	3663637	3663639
supercont10.3	3660201	3665497	5297	3664947	139.03	76.1935	7.77934	72.8549	FN3_vs_FN8_peak_1242	-877	supercont10.3	NCU00384	hypothetical protein	3664070	3664072	-	3663637	3663639	311	supercont10.3	NCU00385	ATP synthase subunit delta	3665258	3665260	+	3666117	3666119
supercont10.3	3688177	3689765	1589	3688607	51.86	24.3495	5.87368	21.9702	FN3_vs_FN8_peak_1243	-4880	supercont10.3	NCU00389	developmentally regulated GTP-binding protein 1	3681985	3681987	+	3683725	3683727	3128	supercont10.3	NCU00391	hypothetical protein	3692333	3692335	-	3691733	3691735
supercont10.3	3717418	3717634	217	3717559	16.56	3.01855	2.19517	1.67863	FN3_vs_FN8_peak_1244	-264	supercont10.3	NCU00397	hypothetical protein	3716327	3716329	+	3717293	3717295	1853	supercont10.3	NCU00398	hypothetical protein	3719412	3719414	+	3721530	3721532
supercont10.3	3717813	3718162	350	3717995	22.23	7.8301	3.63979	6.09852	FN3_vs_FN8_peak_1245	-700	supercont10.3	NCU00397	hypothetical protein	3716327	3716329	+	3717293	3717295	1417	supercont10.3	NCU00398	hypothetical protein	3719412	3719414	+	3721530	3721532
supercont10.3	3723247	3726869	3623	3725078	78.45	61.054	12.2985	57.9667	FN3_vs_FN8_peak_1246	-2084	supercont10.3	NCU00399	cell wall protein PhiA	3722994	3722996	-	3722400	3722402	4760	supercont10.3	NCU00401	hypothetical protein	3731294	3731296	-	3729836	3729838
supercont10.3	3727422	3728574	1153	3727761	27.46	11.1605	4.41878	9.25144	FN3_vs_FN8_peak_1247	-384	supercont10.3	NCU00400	hypothetical protein	3727377	3727379	-	3724497	3724499	2077	supercont10.3	NCU00401	hypothetical protein	3731294	3731296	-	3729836	3729838
supercont10.3	3748214	3748469	256	3748352	17.87	4.84581	2.95684	3.32478	FN3_vs_FN8_peak_1248	-3048	supercont10.3	NCU00405	glycyl-tRNA synthetase 1	3743051	3743053	+	3745302	3745304	226	supercont10.3	NCU00406	protein kinase CHM1	3748578	3748580	+	3751398	3751400
supercont10.3	3830569	3832381	1813	3831275	35.74	16.0864	5.24823	13.9662	FN3_vs_FN8_peak_1249	-1902	supercont10.3	NCU00428	DNA repair and recombination protein pif1	3829373	3829375	-	3826526	3826528	2167	supercont10.3	NCU00430	Na(+)/H(+) antiporter 2	3833442	3833444	+	3836550	3836552
supercont10.3	3894032	3896218	2187	3894353	45.33	14.4988	3.86048	12.4409	FN3_vs_FN8_peak_1250	-729	supercont10.3	NCU00446	acetoacetyl-CoA synthase	3893624	3893626	-	3891091	3891093	420	supercont10.3	NCU11853	hypothetical protein	3894773	3894775	+	3895172	3895174
supercont10.3	3914414	3914614	201	3914532	25.71	5.53144	2.67137	3.95952	FN3_vs_FN8_peak_1251	-542	supercont10.3	NCU00453	sodium/hydrogen exchanger 3	3911749	3911751	+	3913988	3913990	906	supercont10.3	NCU00454	hypothetical protein	3915438	3915440	+	3917184	3917186
supercont10.3	3914978	3915214	237	3915120	19.18	2.97636	2.01763	1.64358	FN3_vs_FN8_peak_1252	-1130	supercont10.3	NCU00453	sodium/hydrogen exchanger 3	3911749	3911751	+	3913988	3913990	318	supercont10.3	NCU00454	hypothetical protein	3915438	3915440	+	3917184	3917186
supercont10.3	3930135	3930356	222	3930272	18.74	5.40165	3.09343	3.83923	FN3_vs_FN8_peak_1253	-1103	supercont10.3	NCU00458	hypothetical protein	3928305	3928307	+	3929167	3929169	1309	supercont10.3	NCU00459	hypothetical protein	3931581	3931583	+	3940743	3940745
supercont10.3	3950405	3950607	203	3950562	19.18	4.35259	2.52204	2.8738	FN3_vs_FN8_peak_1254	-2721	supercont10.3	NCU00461	NAD-specific glutamate dehydrogenase	3947841	3947843	-	3944577	3944579	3035	supercont10.3	NCU00463	kynureninase	3953597	3953599	+	3955153	3955155
supercont10.3	3973073	3973353	281	3973200	20.05	6.23026	3.16035	4.60976	FN3_vs_FN8_peak_1255	-953	supercont10.3	NCU00470	DNA repair protein Rad9	3972247	3972249	-	3970506	3970508	675	supercont10.3	NCU00471	hypothetical protein	3973875	3973877	+	3975758	3975760
supercont10.3	3988483	3988956	474	3988750	23.1	8.48423	3.77639	6.71217	FN3_vs_FN8_peak_1256	-444	supercont10.3	NCU00476	UPF0023 family protein	3988306	3988308	-	3987361	3987363	938	supercont10.3	NCU00477	carboxypeptidase Y	3989688	3989690	+	3991415	3991417
supercont10.3	4000502	4000822	321	4000800	18.3	3.88655	2.41308	2.45786	FN3_vs_FN8_peak_1257	-4582	supercont10.3	NCU00478	hypothetical protein	3996218	3996220	-	3993652	3993654	3692	supercont10.3	NCU00480	ubiquitin C-terminal hydrolase	4009229	4009231	-	4004490	4004492
supercont10.3	4036096	4036555	460	4036437	18.3	5.40165	3.02513	3.83923	FN3_vs_FN8_peak_1258	-857	supercont10.3	NCU11185	protein phosphatase	4035580	4035582	-	4033045	4033047	207	supercont10.3	NCU00489	cytoplasmic ribosomal protein-10	4036644	4036646	+	4037689	4037691
supercont10.3	4042821	4043587	767	4043070	23.1	8.48423	3.77639	6.71217	FN3_vs_FN8_peak_1259	-452	supercont10.3	NCU00491	hypothetical protein	4042059	4042061	+	4042616	4042618	1569	supercont10.3	NCU00492	hypothetical protein	4047673	4047675	-	4044637	4044639
supercont10.3	4072055	4072371	317	4072206	27.89	6.51537	2.88928	4.87584	FN3_vs_FN8_peak_1260	-1154	supercont10.3	NCU00498	molybdenum cofactor biosynthesis protein 1 B	4068389	4068391	+	4071050	4071052	22055	supercont10.3	NCU10906	hypothetical protein	4094261	4094263	+	4095160	4095162
supercont10.3	4096410	4096618	209	4096568	23.53	3.92038	2.23041	2.48851	FN3_vs_FN8_peak_1261	-1406	supercont10.3	NCU10906	hypothetical protein	4094261	4094263	+	4095160	4095162	1899	supercont10.3	NCU08973	SNARE protein Ykt6	4099239	4099241	-	4098465	4098467
supercont10.3	4097830	4098111	282	4098022	21.79	3.75708	2.27912	2.34695	FN3_vs_FN8_peak_1262	-2860	supercont10.3	NCU10906	hypothetical protein	4094261	4094263	+	4095160	4095162	445	supercont10.3	NCU08973	SNARE protein Ykt6	4099239	4099241	-	4098465	4098467
supercont10.3	4099779	4100006	228	4099922	26.59	3.87501	2.12195	2.44989	FN3_vs_FN8_peak_1263	-683	supercont10.3	NCU08973	SNARE protein Ykt6	4099239	4099241	-	4098465	4098467	882	supercont10.3	NCU11855	hypothetical protein	4101264	4101266	-	4100802	4100804
supercont10.3	4100279	4101251	973	4100831	22.23	7.63316	3.56243	5.91628	FN3_vs_FN8_peak_1264	-1592	supercont10.3	NCU08973	SNARE protein Ykt6	4099239	4099241	-	4098465	4098467	1217	supercont10.3	NCU08974	hypothetical protein	4102048	4102050	+	4103076	4103078
supercont10.3	4108714	4111343	2630	4109182	88.04	55.1531	8.90366	52.1671	FN3_vs_FN8_peak_1265	-460	supercont10.3	NCU08976	fatty acid elongase	4108722	4108724	-	4107339	4107341	3105	supercont10.3	NCU08977	long chain fatty alcohol oxidase	4112287	4112289	+	4114972	4114974
supercont10.3	4121994	4123168	1175	4122583	29.2	12.3242	4.5758	10.3564	FN3_vs_FN8_peak_1266	-4697	supercont10.3	NCU08978	hypothetical protein	4117886	4117888	-	4115522	4115524	1694	supercont10.3	NCU08980	NAD(P)H dehydrogenase (external)-2	4124277	4124279	+	4126172	4126174
supercont10.3	4137346	4137694	349	4137608	22.23	7.25409	3.41575	5.55872	FN3_vs_FN8_peak_1267	-367	supercont10.3	NCU08985	protein tyrosine phosphatase	4137241	4137243	-	4136436	4136438	646	supercont10.3	NCU08986	hypothetical protein	4138654	4138656	-	4138252	4138254
supercont10.3	4138760	4141581	2822	4140287	142.95	145.388	22.5577	140.688	FN3_vs_FN8_peak_1268	-6	supercont10.3	NCU08987	hypothetical protein	4139775	4139777	+	4140279	4140281	1783	supercont10.3	NCU08988	hypothetical protein	4143317	4143319	-	4142068	4142070
supercont10.3	4141722	4142144	423	4141959	20.48	4.83877	2.68547	3.32478	FN3_vs_FN8_peak_1269	-1678	supercont10.3	NCU08987	hypothetical protein	4139775	4139777	+	4140279	4140281	111	supercont10.3	NCU08988	hypothetical protein	4143317	4143319	-	4142068	4142070
supercont10.3	4143444	4144487	1044	4144364	20.92	6.5273	3.41427	4.88699	FN3_vs_FN8_peak_1270	-1047	supercont10.3	NCU08988	hypothetical protein	4143317	4143319	-	4142068	4142070	1858	supercont10.3	NCU08989	ADP-ribosylation factor 1	4146907	4146909	-	4146220	4146222
supercont10.3	4152828	4153305	478	4152997	27.02	9.01235	3.59245	7.21502	FN3_vs_FN8_peak_1271	-2512	supercont10.3	NCU08991	hypothetical protein	4150485	4150487	-	4149793	4149795	490	supercont10.3	NCU11399	GPI mannosyltransferase 4	4153487	4153489	+	4155216	4155218
supercont10.3	4166114	4167195	1082	4166609	60.14	41.4185	9.58154	38.6615	FN3_vs_FN8_peak_1272	-281	supercont10.3	NCU08994	hypothetical protein	4166328	4166330	-	4164998	4165000	1456	supercont10.3	NCU08995	dual specificity phosphatase	4168065	4168067	+	4170015	4170017
supercont10.3	4170900	4171255	356	4171091	24.84	8.23007	3.69172	6.4769	FN3_vs_FN8_peak_1273	-245	supercont10.3	NCU08996	hypothetical protein	4170846	4170848	-	4170399	4170401	523	supercont10.3	NCU08997	repressible alkaline phosphatase	4171614	4171616	+	4173506	4173508
supercont10.3	4249665	4250028	364	4249833	23.53	8.48423	3.84468	6.71217	FN3_vs_FN8_peak_1274	-3034	supercont10.3	NCU09015	hypothetical protein	4244062	4244064	+	4246797	4246799	855	supercont10.3	NCU09017	hypothetical protein	4250688	4250690	+	4252668	4252670
supercont10.3	4327369	4327714	346	4327555	24.84	9.15568	4.04957	7.34846	FN3_vs_FN8_peak_1275	-552	supercont10.3	NCU07568	hypothetical protein	4327003	4327005	-	4325576	4325578	310	supercont10.3	NCU07567	T-complex protein 1 subunit theta	4327865	4327867	+	4329825	4329827
supercont10.3	4333413	4334028	616	4333721	28.76	11.5921	4.50976	9.65818	FN3_vs_FN8_peak_1276	-3894	supercont10.3	NCU07567	T-complex protein 1 subunit theta	4327865	4327867	+	4329825	4329827	5104	supercont10.3	NCU07565	von Willebrand RING finger domain-containing protein	4338825	4338827	+	4342658	4342660
supercont10.3	4343087	4344046	960	4343515	65.81	46.7975	10.4694	43.9478	FN3_vs_FN8_peak_1277	-855	supercont10.3	NCU07565	von Willebrand RING finger domain-containing protein	4338825	4338827	+	4342658	4342660	1469	supercont10.3	NCU07564	siderophore iron transporter mirC	4344984	4344986	+	4347065	4347067
supercont10.3	4404850	4405116	267	4404927	23.1	6.41011	3.01234	4.7776	FN3_vs_FN8_peak_1278	-340	supercont10.3	NCU07551	hypothetical protein	4403479	4403481	+	4404585	4404587	489	supercont10.3	NCU07550	triosephosphate isomerase	4405416	4405418	+	4406468	4406470
supercont10.3	4443335	4443702	368	4443568	21.36	6.40804	3.19363	4.7776	FN3_vs_FN8_peak_1279	-5755	supercont10.3	NCU07541	hypothetical protein	4437813	4437815	-	4436088	4436090	1580	supercont10.3	NCU07539	hypothetical protein	4446375	4446377	-	4445146	4445148
supercont10.3	4446479	4447118	640	4446765	32.69	13.7817	4.81241	11.7514	FN3_vs_FN8_peak_1280	-390	supercont10.3	NCU07539	hypothetical protein	4446375	4446377	-	4445146	4445148	850	supercont10.3	NCU07538	hypothetical protein	4449003	4449005	-	4447613	4447615
supercont10.3	4460099	4460821	723	4460370	23.97	8.48423	3.91298	6.71217	FN3_vs_FN8_peak_1281	-614	supercont10.3	NCU07535	hypothetical protein	4459756	4459758	-	4456653	4456655	2661	supercont10.3	NCU07534	RNA-dependent RNA polymerase	4463031	4463033	+	4467237	4467239
supercont10.3	4484876	4485865	990	4485375	43.15	18.0784	4.90518	15.8873	FN3_vs_FN8_peak_1282	-2180	supercont10.3	NCU07531	copper-transporting ATPase	4483195	4483197	-	4480570	4480572	429	supercont10.3	NCU07530	transporter smf2	4485804	4485806	+	4487835	4487837
supercont10.3	4610255	4610493	239	4610410	17.87	4.62282	2.85891	3.12702	FN3_vs_FN8_peak_1283	-1562	supercont10.3	NCU08193	hypothetical protein	4608848	4608850	-	4608005	4608007	957	supercont10.3	NCU08194	hypothetical protein	4611367	4611369	+	4613330	4613332
supercont10.3	4613306	4613860	555	4613703	24.84	9.15568	4.04957	7.34846	FN3_vs_FN8_peak_1284	-371	supercont10.3	NCU08194	hypothetical protein	4611367	4611369	+	4613330	4613332	157	supercont10.3	NCU08195	arginyl-tRNA synthetase	4613860	4613862	+	4616291	4616293
supercont10.3	4663696	4664053	358	4664009	21.79	5.34426	2.84891	3.79247	FN3_vs_FN8_peak_1285	-5562	supercont10.3	NCU10210	hypothetical protein	4658447	4658449	-	4657091	4657093	1362	supercont10.3	NCU08216	cystathionine beta-synthase	4665371	4665373	+	4667007	4667009
supercont10.3	4664492	4664899	408	4664627	28.33	11.5921	4.44373	9.65818	FN3_vs_FN8_peak_1286	-6180	supercont10.3	NCU10210	hypothetical protein	4658447	4658449	-	4657091	4657093	744	supercont10.3	NCU08216	cystathionine beta-synthase	4665371	4665373	+	4667007	4667009
supercont10.3	4687499	4688167	669	4688014	27.46	11.2677	4.45935	9.34856	FN3_vs_FN8_peak_1287	-520	supercont10.3	NCU08224	hypothetical protein	4686741	4686743	+	4687492	4687494	491	supercont10.3	NCU08225	high affinity nickel transporter nic1	4688505	4688507	+	4689807	4689809
supercont10.3	4697940	4698167	228	4698067	56.66	4.37301	1.74719	2.89356	FN3_vs_FN8_peak_1288	-205	supercont10.3	NCU08227	hypothetical protein	4697862	4697864	-	4697069	4697071	2096	supercont10.3	NCU08228	UDP-glucose dehydrogenase	4700163	4700165	+	4702275	4702277
supercont10.3	4698786	4699370	585	4699194	53.17	10.0606	2.65542	8.20521	FN3_vs_FN8_peak_1289	-857	supercont10.3	NCU08227	hypothetical protein	4698337	4698339	-	4697069	4697071	969	supercont10.3	NCU08228	UDP-glucose dehydrogenase	4700163	4700165	+	4702275	4702277
supercont10.3	4699710	4700039	330	4699842	30.07	4.80778	2.21942	3.29983	FN3_vs_FN8_peak_1290	-1505	supercont10.3	NCU08227	hypothetical protein	4698337	4698339	-	4697069	4697071	321	supercont10.3	NCU08228	UDP-glucose dehydrogenase	4700163	4700165	+	4702275	4702277
supercont10.3	4709858	4710057	200	4710026	15.69	3.80273	2.61536	2.38028	FN3_vs_FN8_peak_1291	-1527	supercont10.3	NCU08229	hypothetical protein	4707054	4707056	+	4708497	4708499	3482	supercont10.3	NCU08230	hypothetical protein	4715630	4715632	-	4713506	4713508
supercont10.3	4876990	4877745	756	4877423	36.17	14.8223	4.64668	12.755	FN3_vs_FN8_peak_1292	-2433	supercont10.3	NCU08570	hypothetical protein	4873986	4873988	+	4874988	4874990	3577	supercont10.3	NCU08568	ADP-ribose pyrophosphatase	4881000	4881002	+	4881840	4881842
supercont10.3	4897388	4898453	1066	4897986	28.33	8.09835	3.25874	6.35525	FN3_vs_FN8_peak_1293	-722	supercont10.3	NCU08564	hypothetical protein	4897264	4897266	-	4896110	4896112	1739	supercont10.3	NCU08563	sulfur control-2	4899725	4899727	+	4902092	4902094
supercont10.3	4903480	4904337	858	4904175	18.74	3.88655	2.46756	2.45786	FN3_vs_FN8_peak_1294	-2081	supercont10.3	NCU08563	sulfur control-2	4899725	4899727	+	4902092	4902094	3222	supercont10.3	NCU08561	succinate/fumarate mitochondrial transporter	4907397	4907399	+	4908655	4908657
supercont10.3	4904525	4904822	298	4904645	19.18	4.35259	2.52204	2.8738	FN3_vs_FN8_peak_1295	-2551	supercont10.3	NCU08563	sulfur control-2	4899725	4899727	+	4902092	4902094	2752	supercont10.3	NCU08561	succinate/fumarate mitochondrial transporter	4907397	4907399	+	4908655	4908657
supercont10.3	4948563	4948812	250	4948722	20.05	3.35729	2.10479	1.97914	FN3_vs_FN8_peak_1296	-840	supercont10.3	NCU08554	peptidyl-prolyl cis-trans isomerase ssp-1	4947882	4947884	-	4946889	4946891	1620	supercont10.3	NCU08553	DNA directed RNA polymerase II 15 kDa subunit	4950342	4950344	+	4951581	4951583
supercont10.3	4953382	4953835	454	4953676	20.92	6.57666	3.43491	4.92334	FN3_vs_FN8_peak_1297	-433	supercont10.3	NCU08552	50S ribosomal protein L14	4953243	4953245	-	4952453	4952455	1589	supercont10.3	NCU08551	histone-lysine N-methyltransferase set-9	4955265	4955267	+	4957697	4957699
supercont10.3	4954273	4954493	221	4954388	17.43	4.82637	2.88016	3.31746	FN3_vs_FN8_peak_1298	-1145	supercont10.3	NCU08552	50S ribosomal protein L14	4953243	4953245	-	4952453	4952455	877	supercont10.3	NCU08551	histone-lysine N-methyltransferase set-9	4955265	4955267	+	4957697	4957699
supercont10.3	5002298	5002714	417	5002563	20.48	5.83711	3.06911	4.24743	FN3_vs_FN8_peak_1299	-2729	supercont10.3	NCU08537	hypothetical protein	4999834	4999836	-	4995734	4995736	3829	supercont10.3	NCU08535	acetyl-CoA carboxylase	5006392	5006394	+	5013342	5013344
supercont10.3	5003693	5004919	1227	5004486	22.66	7.8301	3.70809	6.09852	FN3_vs_FN8_peak_1300	-4652	supercont10.3	NCU08537	hypothetical protein	4999834	4999836	-	4995734	4995736	1906	supercont10.3	NCU08535	acetyl-CoA carboxylase	5006392	5006394	+	5013342	5013344
supercont10.3	5133875	5135263	1389	5134808	71.04	38.9332	7.20395	36.2226	FN3_vs_FN8_peak_1301	-1740	supercont10.3	NCU08784	hypothetical protein	5133068	5133070	-	5131862	5131864	808	supercont10.3	NCU08783	epoxide hydrolase	5136904	5136906	-	5135614	5135616
supercont10.3	5152803	5153143	341	5152991	39.66	14.4896	4.32554	12.4332	FN3_vs_FN8_peak_1302	-1361	supercont10.3	NCU08779	hypothetical protein	5151630	5151632	-	5148930	5148932	2374	supercont10.3	NCU11871	hypothetical protein	5155365	5155367	+	5155722	5155724
supercont10.3	5153265	5155684	2420	5153488	63.63	40.5579	8.82929	37.817	FN3_vs_FN8_peak_1303	-1858	supercont10.3	NCU08779	hypothetical protein	5151630	5151632	-	5148930	5148932	1877	supercont10.3	NCU11871	hypothetical protein	5155365	5155367	+	5155722	5155724
supercont10.3	5155933	5156248	316	5156131	19.18	3.59698	2.24181	2.20162	FN3_vs_FN8_peak_1304	-407	supercont10.3	NCU11871	hypothetical protein	5155365	5155367	+	5155722	5155724	3675	supercont10.3	NCU11872	hypothetical protein	5160635	5160637	-	5159804	5159806
supercont10.3	5156409	5159975	3567	5157607	51.86	22.1142	5.28632	19.793	FN3_vs_FN8_peak_1305	-1883	supercont10.3	NCU11871	hypothetical protein	5155365	5155367	+	5155722	5155724	2199	supercont10.3	NCU11872	hypothetical protein	5160635	5160637	-	5159804	5159806
supercont10.3	5160886	5161554	669	5161116	28.33	9.09297	3.57666	7.2928	FN3_vs_FN8_peak_1306	-481	supercont10.3	NCU11872	hypothetical protein	5160635	5160637	-	5159804	5159806	836	supercont10.3	NCU11873	hypothetical protein	5162469	5162471	-	5161950	5161952
supercont10.3	5170031	5171408	1378	5170998	48.38	10.5653	2.9045	8.68273	FN3_vs_FN8_peak_1307	-7851	supercont10.3	NCU11290	hypothetical protein	5163147	5163149	-	5162744	5162746	6589	supercont10.3	NCU08777	hypothetical protein	5178177	5178179	-	5177585	5177587
supercont10.3	5188942	5190040	1099	5189489	36.61	18.3666	5.89356	16.1652	FN3_vs_FN8_peak_1308	-752	supercont10.3	NCU08776	hypothetical protein	5188737	5188739	-	5184741	5184743	875	supercont10.3	NCU08775	hypothetical protein	5191067	5191069	-	5190362	5190364
supercont10.3	5198843	5199703	861	5199385	34.87	11.7722	3.98511	9.83109	FN3_vs_FN8_peak_1309	-1661	supercont10.3	NCU08772	cyclin-dependent protein kinase complex component	5197724	5197726	-	5196617	5196619	640	supercont10.3	NCU08771	acetolactate synthase	5201903	5201905	-	5200023	5200025
supercont10.4	26497	26765	269	26644	15.69	3.80273	2.61536	2.38028	FN3_vs_FN8_peak_1310	-2217	supercont10.4	NCU09640	MFS toxin efflux pump	24427	24429	-	22743	22745	2534	supercont10.4	NCU09641	hypothetical protein	29178	29180	+	31243	31245
supercont10.4	31660	31859	200	31688	15.69	3.2932	2.38424	1.93273	FN3_vs_FN8_peak_1311	-443	supercont10.4	NCU09641	hypothetical protein	29178	29180	+	31243	31245	586	supercont10.4	NCU10572	short chain oxidoreductase	32274	32276	+	32996	32998
supercont10.4	61489	61690	202	61672	13.51	2.8593	2.27388	1.53357	FN3_vs_FN8_peak_1312	-617	supercont10.4	NCU09647	hypothetical protein	60001	60003	+	61053	61055	534	supercont10.4	NCU09648	aldehyde dehydrogenase	62206	62208	+	63755	63757
supercont10.4	64432	64716	285	64536	23.1	8.48423	3.77639	6.71217	FN3_vs_FN8_peak_1313	-779	supercont10.4	NCU09648	aldehyde dehydrogenase	62206	62208	+	63755	63757	687	supercont10.4	NCU09649	metallophosphoesterase	65223	65225	+	66702	66704
supercont10.4	83702	86152	2451	84490	126.83	109.167	15.9781	105.281	FN3_vs_FN8_peak_1314	-413	supercont10.4	NCU11414	plasma membrane zinc ion transporter	84077	84079	-	82226	82228	1420	supercont10.4	NCU09656	carboxymethylenebutenolidase	85910	85912	+	87021	87023
supercont10.4	98718	99224	507	98825	32.25	10.4957	3.69456	8.62034	FN3_vs_FN8_peak_1315	-730	supercont10.4	NCU09658	hypothetical protein	95048	95050	+	98093	98095	422	supercont10.4	NCU09659	5'-nucleotidase	99247	99249	+	100948	100950
supercont10.4	106465	107017	553	106631	26.15	10.548	4.25446	8.66671	FN3_vs_FN8_peak_1316	-588	supercont10.4	NCU11675	hypothetical protein	104844	104846	+	106041	106043	855	supercont10.4	NCU09663	Axe2	107486	107488	+	108573	108575
supercont10.4	162773	164006	1234	163718	24.41	4.32837	2.30965	2.85293	FN3_vs_FN8_peak_1317	-961	supercont10.4	NCU07589	acetyltransferase	162757	162759	-	162124	162126	846	supercont10.4	NCU07590	Ser/Thr protein phosphatase	164564	164566	+	166783	166785
supercont10.4	168476	169190	715	168684	40.1	19.6599	5.70776	17.4143	FN3_vs_FN8_peak_1318	-1899	supercont10.4	NCU07590	Ser/Thr protein phosphatase	164564	164566	+	166783	166785	1652	supercont10.4	NCU11676	integral membrane protein	170336	170338	+	171692	171694
supercont10.4	191249	192450	1202	191936	84.99	68.6326	13.4744	65.4061	FN3_vs_FN8_peak_1319	-506	supercont10.4	NCU07597	hypothetical protein	191430	191432	-	190133	190135	446	supercont10.4	NCU11365	aminotransferase	192382	192384	+	193855	193857
supercont10.4	211585	211933	349	211745	19.61	5.97892	3.23002	4.37168	FN3_vs_FN8_peak_1320	-1871	supercont10.4	NCU07603	hypothetical protein	209874	209876	-	207686	207688	1892	supercont10.4	NCU07604	XAP5 domain-containing protein	216068	216070	-	213635	213637
supercont10.4	212208	212445	238	212294	18.3	3.18684	2.14496	1.8348	FN3_vs_FN8_peak_1321	-2420	supercont10.4	NCU07603	hypothetical protein	209874	209876	-	207686	207688	1343	supercont10.4	NCU07604	XAP5 domain-containing protein	216068	216070	-	213635	213637
supercont10.4	229212	230044	833	229606	25.28	9.84381	4.11787	7.99896	FN3_vs_FN8_peak_1322	-2575	supercont10.4	NCU07606	hypothetical protein	226374	226376	+	227029	227031	3370	supercont10.4	NCU11359	hypothetical protein	232976	232978	+	233297	233299
supercont10.4	230265	230931	667	230775	19.61	5.97892	3.23002	4.37168	FN3_vs_FN8_peak_1323	-3744	supercont10.4	NCU07606	hypothetical protein	226374	226376	+	227029	227031	2201	supercont10.4	NCU11359	hypothetical protein	232976	232978	+	233297	233299
supercont10.4	231095	231298	204	231187	20.05	6.57666	3.29832	4.92334	FN3_vs_FN8_peak_1324	-4156	supercont10.4	NCU07606	hypothetical protein	226374	226376	+	227029	227031	1789	supercont10.4	NCU11359	hypothetical protein	232976	232978	+	233297	233299
supercont10.4	231741	231950	210	231848	19.61	5.28566	2.94459	3.73887	FN3_vs_FN8_peak_1325	-4817	supercont10.4	NCU07606	hypothetical protein	226374	226376	+	227029	227031	1128	supercont10.4	NCU11359	hypothetical protein	232976	232978	+	233297	233299
supercont10.4	232417	233023	607	232808	28.33	3.52525	1.95524	2.13669	FN3_vs_FN8_peak_1326	-5777	supercont10.4	NCU07606	hypothetical protein	226374	226376	+	227029	227031	168	supercont10.4	NCU11359	hypothetical protein	232976	232978	+	233297	233299
supercont10.4	233235	234423	1189	233395	39.66	13.5438	4.06601	11.5229	FN3_vs_FN8_peak_1327	-96	supercont10.4	NCU11359	hypothetical protein	232976	232978	+	233297	233299	1184	supercont10.4	NCU11358	hypothetical protein	234579	234581	+	236439	236441
supercont10.4	284102	284340	239	284246	17.87	4.24476	2.69555	2.78868	FN3_vs_FN8_peak_1328	-427	supercont10.4	NCU07618	hypothetical protein	283819	283821	-	278355	278357	4044	supercont10.4	NCU07619	FAD binding domain-containing protein	288290	288292	+	290342	290344
supercont10.4	284525	284730	206	284585	17.87	4.42918	2.77483	2.94689	FN3_vs_FN8_peak_1329	-766	supercont10.4	NCU07618	hypothetical protein	283819	283821	-	278355	278357	3705	supercont10.4	NCU07619	FAD binding domain-containing protein	288290	288292	+	290342	290344
supercont10.4	401568	402282	715	401825	44.89	12.596	3.53	10.6198	FN3_vs_FN8_peak_1330	-781	supercont10.4	NCU07649	integral membrane protein	401044	401046	-	399601	399603	5461	supercont10.4	NCU07651	hypothetical protein	407286	407288	+	407747	407749
supercont10.4	406539	406738	200	406568	24.84	3.70177	2.1535	2.30044	FN3_vs_FN8_peak_1331	-5524	supercont10.4	NCU07649	integral membrane protein	401044	401046	-	399601	399603	718	supercont10.4	NCU07651	hypothetical protein	407286	407288	+	407747	407749
supercont10.4	431483	431973	491	431596	23.1	7.60524	3.44267	5.89056	FN3_vs_FN8_peak_1332	-1155	supercont10.4	NCU07658	protein transporter sec72	430441	430443	-	424562	424564	1642	supercont10.4	NCU07659	pyruvate dehydrogenase complex	433238	433240	+	434917	434919
supercont10.4	432681	432942	262	432812	25.28	9.84381	4.11787	7.99896	FN3_vs_FN8_peak_1333	-2371	supercont10.4	NCU07658	protein transporter sec72	430441	430443	-	424562	424564	426	supercont10.4	NCU07659	pyruvate dehydrogenase complex	433238	433240	+	434917	434919
supercont10.4	439982	440307	326	440174	30.07	9.27005	3.45244	7.45519	FN3_vs_FN8_peak_1334	-5255	supercont10.4	NCU07659	pyruvate dehydrogenase complex	433238	433240	+	434917	434919	20040	supercont10.4	NCU04851	hypothetical protein	460214	460216	+	463789	463791
supercont10.4	455845	456859	1015	456352	30.94	12.3086	4.56337	10.3421	FN3_vs_FN8_peak_1335	-21433	supercont10.4	NCU07659	pyruvate dehydrogenase complex	433238	433240	+	434917	434919	3862	supercont10.4	NCU04851	hypothetical protein	460214	460216	+	463789	463791
supercont10.4	457009	457265	257	457110	23.53	5.42882	2.72606	3.86286	FN3_vs_FN8_peak_1336	-22191	supercont10.4	NCU07659	pyruvate dehydrogenase complex	433238	433240	+	434917	434919	3104	supercont10.4	NCU04851	hypothetical protein	460214	460216	+	463789	463791
supercont10.4	457527	458778	1252	458580	34.43	15.8702	5.2567	13.7654	FN3_vs_FN8_peak_1337	-23661	supercont10.4	NCU07659	pyruvate dehydrogenase complex	433238	433240	+	434917	434919	1634	supercont10.4	NCU04851	hypothetical protein	460214	460216	+	463789	463791
supercont10.4	463584	464170	587	463803	31.38	14.2918	5.07401	12.2413	FN3_vs_FN8_peak_1338	-12	supercont10.4	NCU04851	hypothetical protein	460214	460216	+	463789	463791	2125	supercont10.4	NCU04852	hypothetical protein	465928	465930	+	470236	470238
supercont10.4	480137	480376	240	480253	17	4.31245	2.82024	2.8389	FN3_vs_FN8_peak_1339	-747	supercont10.4	NCU04854	endoglucanase EG-1	479506	479508	-	478093	478095	220	supercont10.4	NCU04855	C2HC5 finger protein	480473	480475	+	482207	482209
supercont10.4	483646	483847	202	483712	17.87	3.44155	2.3586	2.05763	FN3_vs_FN8_peak_1340	-1503	supercont10.4	NCU04855	C2HC5 finger protein	480473	480475	+	482207	482209	2034	supercont10.4	NCU04856	glutamine synthetase	485746	485748	+	487573	487575
supercont10.4	484115	485848	1734	485285	72.35	54.5992	11.4938	51.622	FN3_vs_FN8_peak_1341	-3076	supercont10.4	NCU04855	C2HC5 finger protein	480473	480475	+	482207	482209	461	supercont10.4	NCU04856	glutamine synthetase	485746	485748	+	487573	487575
supercont10.4	516637	517541	905	517021	40.1	18.8989	5.46488	16.6798	FN3_vs_FN8_peak_1342	-1180	supercont10.4	NCU04861	hypothetical protein	515841	515843	-	513043	513045	1315	supercont10.4	NCU04862	hypothetical protein	519401	519403	-	518334	518336
supercont10.4	532997	534525	1529	533526	82.37	63.0327	12.0478	59.9064	FN3_vs_FN8_peak_1343	-255	supercont10.4	NCU04865	polyketide synthase-3	525404	525406	+	533269	533271	3680	supercont10.4	NCU04866	hypothetical protein	539431	539433	-	537204	537206
supercont10.4	540622	540933	312	540844	37.05	5.1017	2.11362	3.56573	FN3_vs_FN8_peak_1344	-1413	supercont10.4	NCU04866	hypothetical protein	539431	539433	-	537204	537206	7107	supercont10.4	NCU04867	hypothetical protein	548446	548448	-	547949	547951
supercont10.4	541050	541997	948	541768	54.04	8.8807	2.4355	7.08764	FN3_vs_FN8_peak_1345	-2337	supercont10.4	NCU04866	hypothetical protein	539431	539433	-	537204	537206	6183	supercont10.4	NCU04867	hypothetical protein	548446	548448	-	547949	547951
supercont10.4	542179	542686	508	542502	88.91	8.77199	1.99796	6.98416	FN3_vs_FN8_peak_1346	-3071	supercont10.4	NCU04866	hypothetical protein	539431	539433	-	537204	537206	5449	supercont10.4	NCU04867	hypothetical protein	548446	548448	-	547949	547951
supercont10.4	542832	544035	1204	543156	105.47	25.9327	3.39075	23.5091	FN3_vs_FN8_peak_1347	-3725	supercont10.4	NCU04866	hypothetical protein	539431	539433	-	537204	537206	4795	supercont10.4	NCU04867	hypothetical protein	548446	548448	-	547949	547951
supercont10.4	574065	574877	813	574714	27.02	8.74288	3.50264	6.95666	FN3_vs_FN8_peak_1348	-319	supercont10.4	NCU04873	hypothetical protein	573399	573401	+	574393	574395	3682	supercont10.4	NCU04874	alternative oxidase	578396	578398	+	579676	579678
supercont10.4	575100	575653	554	575240	22.23	7.8301	3.63979	6.09852	FN3_vs_FN8_peak_1349	-845	supercont10.4	NCU04873	hypothetical protein	573399	573401	+	574393	574395	3156	supercont10.4	NCU04874	alternative oxidase	578396	578398	+	579676	579678
supercont10.4	575854	578753	2900	577228	125.95	115.913	18.1362	111.894	FN3_vs_FN8_peak_1350	-2833	supercont10.4	NCU04873	hypothetical protein	573399	573401	+	574393	574395	1168	supercont10.4	NCU04874	alternative oxidase	578396	578398	+	579676	579678
supercont10.4	628303	628531	229	628402	23.97	6.41011	3.1213	4.7776	FN3_vs_FN8_peak_1351	-125	supercont10.4	NCU04885	alpha-xylosidase	628277	628279	-	624464	624466	2330	supercont10.4	NCU04886	MFS multidrug transporter	630732	630734	+	632583	632585
supercont10.4	629202	630276	1075	629368	25.71	9.84381	4.18616	7.99896	FN3_vs_FN8_peak_1352	-1091	supercont10.4	NCU04885	alpha-xylosidase	628277	628279	-	624464	624466	1364	supercont10.4	NCU04886	MFS multidrug transporter	630732	630734	+	632583	632585
supercont10.4	669561	670645	1085	670093	93.27	52.8693	7.85554	49.922	FN3_vs_FN8_peak_1353	-269	supercont10.4	NCU04898	cation-transporting ATPase 4	665789	665791	+	669822	669824	485	supercont10.4	NCU04899	malate dehydrogenase	670578	670580	+	671711	671713
supercont10.4	683226	683523	298	683384	29.2	12.7516	4.73253	10.7623	FN3_vs_FN8_peak_1354	-1166	supercont10.4	NCU04903	tripeptidyl peptidase I	680059	680061	+	682216	682218	1606	supercont10.4	NCU04904	hypothetical protein	684990	684992	+	686544	686546
supercont10.4	684005	684677	673	684525	20.05	6.57666	3.29832	4.92334	FN3_vs_FN8_peak_1355	-2307	supercont10.4	NCU04903	tripeptidyl peptidase I	680059	680061	+	682216	682218	465	supercont10.4	NCU04904	hypothetical protein	684990	684992	+	686544	686546
supercont10.4	748519	749909	1391	749158	40.1	6.89951	2.41741	5.23216	FN3_vs_FN8_peak_1356	-730	supercont10.4	NCU04923	Gld1	748428	748430	-	747435	747437	1373	supercont10.4	NCU04924	hypothetical protein similar to phosphatidyl synthase	750531	750533	+	752109	752111
supercont10.4	752900	753218	319	753032	25.28	6.4496	2.91976	4.81481	FN3_vs_FN8_peak_1357	-921	supercont10.4	NCU04924	hypothetical protein similar to phosphatidyl synthase	750531	750533	+	752109	752111	2366	supercont10.4	NCU04925	hypothetical protein	755798	755800	-	755396	755398
supercont10.4	754173	756107	1935	755456	74.96	39.835	7.16621	37.1081	FN3_vs_FN8_peak_1358	-3345	supercont10.4	NCU04924	hypothetical protein similar to phosphatidyl synthase	750531	750533	+	752109	752111	4635	supercont10.4	NCU11689	hypothetical protein	760551	760553	-	760089	760091
supercont10.4	756394	757306	913	757003	44.45	13.8746	3.78784	11.8413	FN3_vs_FN8_peak_1359	-1205	supercont10.4	NCU04925	hypothetical protein	755798	755800	-	755396	755398	3088	supercont10.4	NCU11689	hypothetical protein	760551	760553	-	760089	760091
supercont10.4	766217	766763	547	766356	20.92	6.57666	3.43491	4.92334	FN3_vs_FN8_peak_1360	-2120	supercont10.4	NCU04926	hypothetical protein	763706	763708	+	764234	764236	1149	supercont10.4	NCU04927	hypothetical protein	767505	767507	+	769639	769641
supercont10.4	810911	812235	1325	811982	44.02	12.1239	3.35958	10.1654	FN3_vs_FN8_peak_1361	-2170	supercont10.4	NCU04941	hypothetical protein	808476	808478	+	809810	809812	1636	supercont10.4	NCU04942	methionine permease	815325	815327	-	813616	813618
supercont10.4	812978	813254	277	813175	17.43	3.69438	2.4064	2.29412	FN3_vs_FN8_peak_1362	-3363	supercont10.4	NCU04941	hypothetical protein	808476	808478	+	809810	809812	443	supercont10.4	NCU04942	methionine permease	815325	815327	-	813616	813618
supercont10.4	815974	816186	213	816057	28.33	4.04859	2.0949	2.60777	FN3_vs_FN8_peak_1363	-732	supercont10.4	NCU04942	methionine permease	815325	815327	-	813616	813618	2733	supercont10.4	NCU11043	hypothetical protein	818790	818792	+	820320	820322
supercont10.4	817954	818358	405	818049	16.56	4.08798	2.65277	2.64404	FN3_vs_FN8_peak_1364	-2724	supercont10.4	NCU04942	methionine permease	815325	815327	-	813616	813618	741	supercont10.4	NCU11043	hypothetical protein	818790	818792	+	820320	820322
supercont10.4	851267	853369	2103	852168	47.94	26.2919	6.99153	23.8585	FN3_vs_FN8_peak_1365	-744	supercont10.4	NCU04953	penicillopepsin	851424	851426	-	850055	850057	1374	supercont10.4	NCU04954	hypothetical protein	853542	853544	+	854900	854902
supercont10.4	1088405	1088652	248	1088528	21.79	5.15675	2.77942	3.61867	FN3_vs_FN8_peak_1366	-93741	supercont10.4	NCU04974	hypothetical protein	994038	994040	+	994785	994787	123	supercont10.4	NCU04983	lathosterol oxidase	1088651	1088653	+	1089723	1089725
supercont10.4	1096162	1097685	1524	1096993	106.34	36.2689	4.47255	33.6064	FN3_vs_FN8_peak_1367	-456	supercont10.4	NCU11067	hypothetical protein	1096537	1096539	-	1095687	1095689	614	supercont10.4	NCU04986	hypothetical protein	1097607	1097609	+	1099896	1099898
supercont10.4	1114759	1115117	359	1114965	40.1	6.23803	2.2831	4.61722	FN3_vs_FN8_peak_1368	-9896	supercont10.4	NCU04988	hypothetical protein	1103984	1103986	+	1105067	1105069	5048	supercont10.4	NCU04990	protein serine/threonine kinase	1121624	1121626	-	1120011	1120013
supercont10.4	1115261	1116683	1423	1116308	46.63	6.96481	2.31229	5.29487	FN3_vs_FN8_peak_1369	-11239	supercont10.4	NCU04988	hypothetical protein	1103984	1103986	+	1105067	1105069	3705	supercont10.4	NCU04990	protein serine/threonine kinase	1121624	1121626	-	1120011	1120013
supercont10.4	1118252	1118635	384	1118390	71.48	5.12311	1.7256	3.58637	FN3_vs_FN8_peak_1370	-13321	supercont10.4	NCU04988	hypothetical protein	1103984	1103986	+	1105067	1105069	1623	supercont10.4	NCU04990	protein serine/threonine kinase	1121624	1121626	-	1120011	1120013
supercont10.4	1122059	1124499	2441	1123369	71.04	23.037	4.09315	20.6923	FN3_vs_FN8_peak_1371	-1745	supercont10.4	NCU04990	protein serine/threonine kinase	1121624	1121626	-	1120011	1120013	54008	supercont10.4	NCU07973	hypothetical protein	1178605	1178607	-	1177375	1177377
supercont10.4	1205109	1205483	375	1205257	19.18	5.74508	3.06631	4.1628	FN3_vs_FN8_peak_1372	-1432	supercont10.4	NCU07967	hypothetical protein	1203825	1203827	-	1202417	1202419	1023	supercont10.4	NCU07966	calcium-transporting ATPase 3	1206280	1206282	+	1209743	1209745
supercont10.4	1216179	1217179	1001	1216650	24.84	9.15568	4.04957	7.34846	FN3_vs_FN8_peak_1373	-686	supercont10.4	NCU07962	hypothetical protein	1215964	1215966	-	1215083	1215085	895	supercont10.4	NCU07960	MFS transporter	1217545	1217547	+	1219570	1219572
supercont10.4	1221596	1223220	1625	1222376	62.32	43.5498	9.92302	40.7518	FN3_vs_FN8_peak_1374	-963	supercont10.4	NCU07959	hypothetical protein	1221413	1221415	-	1219903	1219905	202	supercont10.4	NCU07958	sporulation protein SPS19	1223647	1223649	-	1222576	1222578
supercont10.4	1223351	1224463	1113	1223734	20.05	6.57666	3.29832	4.92334	FN3_vs_FN8_peak_1375	-87	supercont10.4	NCU07958	sporulation protein SPS19	1223647	1223649	-	1222576	1222578	922	supercont10.4	NCU07957	hypothetical protein	1224656	1224658	+	1226306	1226308
supercont10.4	1233699	1236649	2951	1235150	158.2	161.332	22.7435	156.125	FN3_vs_FN8_peak_1376	-1455	supercont10.4	NCU07954	hypothetical protein	1233695	1233697	-	1232501	1232503	363	supercont10.4	NCU07953	alternative oxidase-1	1235513	1235515	+	1236764	1236766
supercont10.4	1238011	1239152	1142	1238663	35.74	17.5274	5.75697	15.3557	FN3_vs_FN8_peak_1377	-1897	supercont10.4	NCU07953	alternative oxidase-1	1235513	1235515	+	1236764	1236766	671	supercont10.4	NCU07952	C2H2 type zinc finger domain-containing protein	1239334	1239336	+	1241524	1241526
supercont10.4	1244717	1245467	751	1244840	21.36	3.75708	2.23554	2.34695	FN3_vs_FN8_peak_1378	-1678	supercont10.4	NCU07951	hypothetical protein	1243162	1243164	-	1242166	1242168	1701	supercont10.4	NCU07949	hypothetical protein	1246541	1246543	+	1255620	1255622
supercont10.4	1246754	1247004	251	1246899	19.18	5.97892	3.16172	4.37168	FN3_vs_FN8_peak_1379	-3737	supercont10.4	NCU07951	hypothetical protein	1243162	1243164	-	1242166	1242168	9585	supercont10.4	NCU07948	hypothetical protein	1257325	1257327	-	1256482	1256484
supercont10.4	1276258	1276926	669	1276668	47.94	23.0001	5.96838	20.6558	FN3_vs_FN8_peak_1380	-496	supercont10.4	NCU07944	deoxyribose-phosphate aldolase	1276172	1276174	-	1275377	1275379	146	supercont10.4	NCU07943	DUF218 domain-containing protein	1276814	1276816	+	1277615	1277617
supercont10.4	1277559	1281737	4179	1279532	131.62	122.125	18.4193	117.968	FN3_vs_FN8_peak_1381	-356	supercont10.4	NCU07942	hypothetical protein	1279176	1279178	-	1278018	1278020	2902	supercont10.4	NCU07941	aspartate aminotransferase	1282434	1282436	+	1284284	1284286
supercont10.4	1281933	1282183	251	1282074	16.13	4.31245	2.68365	2.8389	FN3_vs_FN8_peak_1382	-2898	supercont10.4	NCU07942	hypothetical protein	1279176	1279178	-	1278018	1278020	360	supercont10.4	NCU07941	aspartate aminotransferase	1282434	1282436	+	1284284	1284286
supercont10.4	1289132	1289644	513	1289463	25.28	9.84381	4.11787	7.99896	FN3_vs_FN8_peak_1383	-442	supercont10.4	NCU07939	syntaxin	1289021	1289023	-	1287821	1287823	918	supercont10.4	NCU07938	MFS transporter	1290381	1290383	+	1292292	1292294
supercont10.4	1299840	1300491	652	1299976	24.84	9.15568	4.04957	7.34846	FN3_vs_FN8_peak_1384	-402	supercont10.4	NCU07936	NMDA receptor-regulated protein 1	1299574	1299576	-	1297320	1297322	605	supercont10.4	NCU07935	caffeine-induced death protein Cid2	1301241	1301243	-	1300579	1300581
supercont10.4	1307952	1308308	357	1308072	30.51	4.56481	2.18804	3.07433	FN3_vs_FN8_peak_1385	-419	supercont10.4	NCU11694	hypothetical protein	1307653	1307655	-	1307227	1307229	342	supercont10.4	NCU11695	hypothetical protein	1308727	1308729	-	1308412	1308414
supercont10.4	1309423	1309888	466	1309587	34.43	5.13681	2.21439	3.59949	FN3_vs_FN8_peak_1386	-860	supercont10.4	NCU11695	hypothetical protein	1308727	1308729	-	1308412	1308414	1607	supercont10.4	NCU07933	hypothetical protein	1311194	1311196	+	1312383	1312385
supercont10.4	1312344	1312867	524	1312550	54.91	17.3686	3.99385	15.2034	FN3_vs_FN8_peak_1387	-165	supercont10.4	NCU07933	hypothetical protein	1311194	1311196	+	1312383	1312385	1486	supercont10.4	NCU07932	hypothetical protein	1314036	1314038	+	1314951	1314953
supercont10.4	1320420	1321049	630	1320724	23.53	8.2764	3.76297	6.5214	FN3_vs_FN8_peak_1388	-732	supercont10.4	NCU07930	adenosylhomocysteinase	1319992	1319994	-	1318587	1318589	736	supercont10.4	NCU07929	eukaryotic translation initiation factor 3 subunit 3	1322765	1322767	-	1321458	1321460
supercont10.4	1348830	1349266	437	1348990	32.25	8.1324	3.02282	6.38607	FN3_vs_FN8_peak_1389	-2546	supercont10.4	NCU07922	elongation factor 3	1346444	1346446	-	1342823	1342825	2262	supercont10.4	NCU07921	hypothetical protein	1351672	1351674	-	1351250	1351252
supercont10.4	1367045	1367425	381	1367326	17.43	4.39157	2.69488	2.91133	FN3_vs_FN8_peak_1390	-499	supercont10.4	NCU07916	phenol 2-monooxygenase	1364777	1364779	+	1366825	1366827	676	supercont10.4	NCU07915	integral membrane protein	1368002	1368004	+	1369365	1369367
supercont10.4	1367635	1367956	322	1367839	26.59	9.25708	3.84197	7.44453	FN3_vs_FN8_peak_1391	-1012	supercont10.4	NCU07916	phenol 2-monooxygenase	1364777	1364779	+	1366825	1366827	163	supercont10.4	NCU07915	integral membrane protein	1368002	1368004	+	1369365	1369367
supercont10.4	1368098	1368359	262	1368195	19.18	4.35259	2.52204	2.8738	FN3_vs_FN8_peak_1392	-1368	supercont10.4	NCU07916	phenol 2-monooxygenase	1364777	1364779	+	1366825	1366827	2656	supercont10.4	NCU07914	phosphoglycerate kinase	1370851	1370853	+	1372272	1372274
supercont10.4	1369110	1370968	1859	1370245	112.01	48.0219	5.65035	45.1512	FN3_vs_FN8_peak_1393	-878	supercont10.4	NCU07915	integral membrane protein	1368002	1368004	+	1369365	1369367	606	supercont10.4	NCU07914	phosphoglycerate kinase	1370851	1370853	+	1372272	1372274
supercont10.4	1390980	1391824	845	1391374	59.27	37.792	8.61031	35.1024	FN3_vs_FN8_peak_1394	-1416	supercont10.4	NCU07908	hypothetical protein	1389958	1389960	-	1389133	1389135	205	supercont10.4	NCU07907	hypothetical protein	1391579	1391581	+	1392620	1392622
supercont10.4	1524318	1525168	851	1524789	35.3	7.76376	2.79245	6.04068	FN3_vs_FN8_peak_1395	-1162	supercont10.4	NCU06524	protease inhibitor	1523627	1523629	-	1522835	1522837	1057	supercont10.4	NCU06525	hypothetical protein	1527633	1527635	-	1525844	1525846
supercont10.4	1547117	1547790	674	1547451	72.35	43.8666	8.33488	41.0655	FN3_vs_FN8_peak_1396	-259	supercont10.4	NCU06532	dihydroorotate reductase PyrE	1547192	1547194	-	1545692	1545694	502	supercont10.4	NCU06533	hypothetical protein	1548873	1548875	-	1547951	1547953
supercont10.4	1549095	1549332	238	1549275	17.43	4.84581	2.88854	3.32478	FN3_vs_FN8_peak_1397	-402	supercont10.4	NCU06533	hypothetical protein	1548873	1548875	-	1547951	1547953	1272	supercont10.4	NCU10512	DUF895 domain membrane protein	1552276	1552278	-	1550545	1550547
supercont10.4	1549834	1550332	499	1550190	25.71	8.30835	3.60995	6.55248	FN3_vs_FN8_peak_1398	-1317	supercont10.4	NCU06533	hypothetical protein	1548873	1548875	-	1547951	1547953	357	supercont10.4	NCU10512	DUF895 domain membrane protein	1552276	1552278	-	1550545	1550547
supercont10.4	1559385	1560150	766	1559956	26.59	6.0158	2.75853	4.40622	FN3_vs_FN8_peak_1399	-1542	supercont10.4	NCU06534	hypothetical protein	1558414	1558416	-	1553555	1553557	1559	supercont10.4	NCU06536	hypothetical protein	1561515	1561517	+	1564662	1564664
supercont10.4	1566463	1567091	629	1566848	45.76	18.7867	4.97464	16.5717	FN3_vs_FN8_peak_1400	-813	supercont10.4	NCU11323	hypothetical protein	1566035	1566037	-	1565681	1565683	228	supercont10.4	NCU06537	hypothetical protein	1568154	1568156	-	1567074	1567076
supercont10.4	1581409	1581611	203	1581527	16.56	4.31245	2.75195	2.8389	FN3_vs_FN8_peak_1401	-1467	supercont10.4	NCU06540	topisomerase II associated protein	1580060	1580062	-	1577518	1577520	1337	supercont10.4	NCU06541	alpha-1,2 mannosyltransferase KTR1	1582864	1582866	+	1584394	1584396
supercont10.4	1606558	1608479	1922	1607815	101.55	26.3958	3.53611	23.96	FN3_vs_FN8_peak_1402	-1284	supercont10.4	NCU06549	pyridoxine 2	1606531	1606533	-	1605632	1605634	712	supercont10.4	NCU06550	pyridoxine 1	1608527	1608529	+	1609451	1609453
supercont10.4	1611801	1612230	430	1611933	23.97	5.79938	2.90353	4.21389	FN3_vs_FN8_peak_1403	-558	supercont10.4	NCU06551	hypothetical protein	1611375	1611377	-	1610253	1610255	2327	supercont10.4	NCU06552	dolichyl-P-Man:Man(5)GlcNAc(2)-PP-dolichyl mannosyltransferase	1614260	1614262	+	1615730	1615732
supercont10.4	1612709	1613122	414	1612839	19.18	5.52063	2.97585	3.95026	FN3_vs_FN8_peak_1404	-1464	supercont10.4	NCU06551	hypothetical protein	1611375	1611377	-	1610253	1610255	1421	supercont10.4	NCU06552	dolichyl-P-Man:Man(5)GlcNAc(2)-PP-dolichyl mannosyltransferase	1614260	1614262	+	1615730	1615732
supercont10.4	1616454	1616737	284	1616647	18.3	5.40165	3.02513	3.83923	FN3_vs_FN8_peak_1405	-346	supercont10.4	NCU06553	hypothetical protein	1616301	1616303	-	1615815	1615817	506	supercont10.4	NCU06554	phosphoserine phosphatase	1617153	1617155	+	1618083	1618085
supercont10.4	1620502	1621401	900	1620960	59.27	20.6258	4.30516	18.3499	FN3_vs_FN8_peak_1406	-744	supercont10.4	NCU06555	hypothetical protein	1619497	1619499	+	1620214	1620216	324	supercont10.4	NCU06556	thioredoxin II	1621284	1621286	+	1622055	1622057
supercont10.4	1633919	1634324	406	1634154	21.36	6.90327	3.38718	5.23518	FN3_vs_FN8_peak_1407	-1744	supercont10.4	NCU06560	hypothetical protein	1632410	1632412	-	1630841	1630843	1039	supercont10.4	NCU06561	rho-gdp dissociation inhibitor	1635193	1635195	+	1636492	1636494
supercont10.4	1656804	1657239	436	1657122	26.15	8.13604	3.39369	6.38797	FN3_vs_FN8_peak_1408	-8249	supercont10.4	NCU06566	hypothetical protein	1648873	1648875	-	1646431	1646433	361	supercont10.4	NCU06568	kinetochore protein nuf2	1657483	1657485	+	1658942	1658944
supercont10.4	1696364	1696642	279	1696551	16.56	4.31245	2.75195	2.8389	FN3_vs_FN8_peak_1409	-1162	supercont10.4	NCU06579	hypothetical protein	1695389	1695391	-	1690580	1690582	5862	supercont10.4	NCU06581	hypothetical protein	1703215	1703217	-	1702411	1702413
supercont10.4	1696796	1697263	468	1696979	23.53	7.60524	3.50493	5.89056	FN3_vs_FN8_peak_1410	-1590	supercont10.4	NCU06579	hypothetical protein	1695389	1695391	-	1690580	1690582	5434	supercont10.4	NCU06581	hypothetical protein	1703215	1703217	-	1702411	1702413
supercont10.4	1699819	1700208	390	1700039	25.71	9.84381	4.18616	7.99896	FN3_vs_FN8_peak_1411	-4650	supercont10.4	NCU06579	hypothetical protein	1695389	1695391	-	1690580	1690582	2374	supercont10.4	NCU06581	hypothetical protein	1703215	1703217	-	1702411	1702413
supercont10.4	1738236	1738648	413	1738391	19.18	5.97892	3.16172	4.37168	FN3_vs_FN8_peak_1412	-1172	supercont10.4	NCU06591	hypothetical protein	1736500	1736502	+	1737217	1737219	446	supercont10.4	NCU06592	hypothetical protein	1738837	1738839	+	1740094	1740096
supercont10.4	1745033	1747560	2528	1746618	112.88	88.0873	13.2417	84.5879	FN3_vs_FN8_peak_1413	-2937	supercont10.4	NCU06593	MAP kinase activator	1743681	1743683	-	1741837	1741839	1900	supercont10.4	NCU06594	SAC3/GANP domain-containing protein	1750264	1750266	-	1748516	1748518
supercont10.4	1754807	1755680	874	1755275	37.48	9.78053	3.20674	7.94454	FN3_vs_FN8_peak_1414	-651	supercont10.4	NCU06596	hypothetical protein	1754624	1754626	-	1753533	1753535	1254	supercont10.4	NCU06597	hypothetical protein	1756958	1756960	-	1756527	1756529
supercont10.4	1781198	1782097	900	1781848	27.02	8.74288	3.50264	6.95666	FN3_vs_FN8_peak_1415	-2388	supercont10.4	NCU06604	hypothetical protein	1779460	1779462	-	1775445	1775447	453	supercont10.4	NCU06605	DNA damage-binding protein 1	1782301	1782303	+	1785923	1785925
supercont10.4	1785310	1786604	1295	1786260	112.01	104.073	17.7087	100.284	FN3_vs_FN8_peak_1416	-335	supercont10.4	NCU06605	DNA damage-binding protein 1	1782301	1782303	+	1785923	1785925	353	supercont10.4	NCU06606	iron-sulfur subunit-1	1786613	1786615	+	1787874	1787876
supercont10.4	1786842	1787715	874	1786934	30.51	9.27005	3.50086	7.45519	FN3_vs_FN8_peak_1417	-1009	supercont10.4	NCU06605	DNA damage-binding protein 1	1782301	1782303	+	1785923	1785925	3487	supercont10.4	NCU06607	hypothetical protein	1790421	1790423	+	1792292	1792294
supercont10.4	1814304	1814526	223	1814426	22.23	7.8301	3.63979	6.09852	FN3_vs_FN8_peak_1418	-467	supercont10.4	NCU06615	hypothetical protein	1813959	1813961	-	1813258	1813260	396	supercont10.4	NCU06616	S-adenosylmethionine-dependent methyltransferase	1814822	1814824	+	1815860	1815862
supercont10.4	1814691	1814894	204	1814796	17.87	4.84581	2.95684	3.32478	FN3_vs_FN8_peak_1419	-837	supercont10.4	NCU06615	hypothetical protein	1813959	1813961	-	1813258	1813260	26	supercont10.4	NCU06616	S-adenosylmethionine-dependent methyltransferase	1814822	1814824	+	1815860	1815862
supercont10.4	1821512	1825086	3575	1823075	144.26	41.7538	3.92589	38.9919	FN3_vs_FN8_peak_1420	-1770	supercont10.4	NCU06618	metallopeptidase MepB	1818912	1818914	+	1821303	1821305	2587	supercont10.4	NCU06619	methyltryptophan resistant	1827129	1827131	-	1825660	1825662
supercont10.4	1827520	1830698	3179	1828408	63.19	13.4336	2.91794	11.4221	FN3_vs_FN8_peak_1421	-1279	supercont10.4	NCU06619	methyltryptophan resistant	1827129	1827131	-	1825660	1825662	255	supercont10.4	NCU06620	hypothetical protein	1829354	1829356	-	1828661	1828663
supercont10.4	1830875	1831151	277	1830976	24.84	7.10736	3.27944	5.42444	FN3_vs_FN8_peak_1422	-1622	supercont10.4	NCU06620	hypothetical protein	1829354	1829356	-	1828661	1828663	537	supercont10.4	NCU06621	hypothetical protein	1831513	1831515	+	1834068	1834070
supercont10.4	1974705	1974948	244	1974871	16.13	3.92742	2.51846	2.4946	FN3_vs_FN8_peak_1423	-687	supercont10.4	NCU09738	alpha-ketoglutarate dependent xanthine dioxygenase	1974184	1974186	-	1972745	1972747	764	supercont10.4	NCU09737	DUF1237 domain-containing protein	1977464	1977466	-	1975633	1975635
supercont10.4	1980841	1981321	481	1981175	23.53	8.48423	3.84468	6.71217	FN3_vs_FN8_peak_1424	-1033	supercont10.4	NCU09736	hypothetical protein	1980142	1980144	-	1978315	1978317	163	supercont10.4	NCU09735	short-chain dehydrogenase	1981338	1981340	+	1982383	1982385
supercont10.4	1994162	1995511	1350	1994583	46.63	26.0567	7.02556	23.6298	FN3_vs_FN8_peak_1425	-448	supercont10.4	NCU09732	acetyl-CoA acetyltransferase	1994135	1994137	-	1992784	1992786	1148	supercont10.4	NCU09731	mutagen sensitive-8	1995731	1995733	+	1996431	1996433
supercont10.4	2051608	2051824	217	2051700	19.61	4.86864	2.77791	3.34714	FN3_vs_FN8_peak_1426	-34593	supercont10.4	NCU09727	NADPH-dependent FMN/FAD containing oxidoreductase	2017107	2017109	-	2014827	2014829	2026	supercont10.4	NCU07735	Grp1p	2053726	2053728	+	2055244	2055246
supercont10.4	2051940	2052499	560	2052048	19.61	4.35259	2.57651	2.8738	FN3_vs_FN8_peak_1427	-34941	supercont10.4	NCU09727	NADPH-dependent FMN/FAD containing oxidoreductase	2017107	2017109	-	2014827	2014829	1678	supercont10.4	NCU07735	Grp1p	2053726	2053728	+	2055244	2055246
supercont10.4	2070769	2072400	1632	2071025	33.12	15.8847	5.34719	13.7723	FN3_vs_FN8_peak_1428	-1377	supercont10.4	NCU07730	hypothetical protein	2068241	2068243	+	2069646	2069648	2612	supercont10.4	NCU07728	siderophore regulation	2073637	2073639	+	2075521	2075523
supercont10.4	2095506	2096056	551	2095688	23.53	5.42882	2.72606	3.86286	FN3_vs_FN8_peak_1429	-789	supercont10.4	NCU07720	MATE efflux family protein	2092725	2092727	+	2094897	2094899	430	supercont10.4	NCU07719	isopentenyl-diphosphate delta-isomerase	2096118	2096120	+	2097016	2097018
supercont10.4	2106643	2106950	308	2106885	22.66	6.99767	3.38041	5.32159	FN3_vs_FN8_peak_1430	-454	supercont10.4	NCU07715	hypothetical protein	2106431	2106433	-	2104029	2104031	449	supercont10.4	NCU07714	hypothetical protein	2107334	2107336	+	2109416	2109418
supercont10.4	2115008	2115645	638	2115334	22.66	4.17504	2.36629	2.72609	FN3_vs_FN8_peak_1431	-1155	supercont10.4	NCU07712	ATP-dependent RNA helicase dbp-10	2111309	2111311	+	2114177	2114179	1592	supercont10.4	NCU07711	vacuolar calcium ion transporter/H(+) exchanger	2116926	2116928	+	2118842	2118844
supercont10.4	2131220	2132139	920	2131507	37.48	12.253	3.84809	10.2894	FN3_vs_FN8_peak_1432	-1967	supercont10.4	NCU07709	cation efflux system protein czcD	2127790	2127792	+	2129538	2129540	3806	supercont10.4	NCU07707	hypothetical protein	2135313	2135315	+	2139000	2139002
supercont10.4	2133976	2134521	546	2134249	16.13	4.31245	2.68365	2.8389	FN3_vs_FN8_peak_1433	-4709	supercont10.4	NCU07709	cation efflux system protein czcD	2127790	2127792	+	2129538	2129540	1064	supercont10.4	NCU07707	hypothetical protein	2135313	2135315	+	2139000	2139002
supercont10.4	2146299	2146592	294	2146477	31.82	7.60861	2.9832	5.89283	FN3_vs_FN8_peak_1434	-835	supercont10.4	NCU11711	hypothetical protein	2145642	2145644	-	2144599	2144601	4258	supercont10.4	NCU07705	C6 finger domain-containing protein	2153017	2153019	-	2150733	2150735
supercont10.4	2146794	2148109	1316	2147189	66.68	14.9343	3.07642	12.8617	FN3_vs_FN8_peak_1435	-1547	supercont10.4	NCU11711	hypothetical protein	2145642	2145644	-	2144599	2144601	3546	supercont10.4	NCU07705	C6 finger domain-containing protein	2153017	2153019	-	2150733	2150735
supercont10.4	2178287	2178664	378	2178438	18.3	5.40165	3.02513	3.83923	FN3_vs_FN8_peak_1436	-1702	supercont10.4	NCU07701	DUF300 domain-containing protein	2174667	2174669	+	2176734	2176736	756	supercont10.4	NCU07700	colonial temperature-sensitive-3	2179194	2179196	+	2182055	2182057
supercont10.4	2193706	2193964	259	2193902	19.61	5.08215	2.86279	3.54729	FN3_vs_FN8_peak_1437	-1475	supercont10.4	NCU07697	isocitrate dehydrogenase subunit 2	2190859	2190861	+	2192425	2192427	1946	supercont10.4	NCU07696	hypothetical protein	2195848	2195850	+	2196138	2196140
supercont10.4	2194206	2194664	459	2194326	17.43	4.46715	2.72677	2.98343	FN3_vs_FN8_peak_1438	-1899	supercont10.4	NCU07697	isocitrate dehydrogenase subunit 2	2190859	2190861	+	2192425	2192427	1522	supercont10.4	NCU07696	hypothetical protein	2195848	2195850	+	2196138	2196140
supercont10.4	2194768	2195287	520	2194902	19.61	5.28566	2.94459	3.73887	FN3_vs_FN8_peak_1439	-2475	supercont10.4	NCU07697	isocitrate dehydrogenase subunit 2	2190859	2190861	+	2192425	2192427	946	supercont10.4	NCU07696	hypothetical protein	2195848	2195850	+	2196138	2196140
supercont10.4	2203696	2204746	1051	2204164	96.32	73.0165	12.1647	69.725	FN3_vs_FN8_peak_1440	-569	supercont10.4	NCU07694	PBSP domain-containing protein	2203595	2203597	-	2202468	2202470	479	supercont10.4	NCU07693	stu-1	2204643	2204645	+	2208051	2208053
supercont10.4	2271374	2272313	940	2271842	51.43	29.9965	7.48962	27.471	FN3_vs_FN8_peak_1441	-690	supercont10.4	NCU07678	hypothetical protein	2271152	2271154	-	2269237	2269239	4357	supercont10.4	NCU07676	hypothetical protein	2276199	2276201	+	2276897	2276899
supercont10.4	2275973	2276423	451	2276224	32.69	7.18288	2.80724	5.49693	FN3_vs_FN8_peak_1442	-5072	supercont10.4	NCU07678	hypothetical protein	2271152	2271154	-	2269237	2269239	3523	supercont10.4	NCU07675	hypothetical protein	2279747	2279749	+	2282071	2282073
supercont10.4	2276643	2277980	1338	2277828	28.76	10.8899	4.25206	8.99452	FN3_vs_FN8_peak_1443	-929	supercont10.4	NCU07676	hypothetical protein	2276199	2276201	+	2276897	2276899	1919	supercont10.4	NCU07675	hypothetical protein	2279747	2279749	+	2282071	2282073
supercont10.4	2308417	2308962	546	2308764	19.61	4.52333	2.64258	3.03463	FN3_vs_FN8_peak_1444	-2416	supercont10.4	NCU07668	MFS multidrug transporter	2306348	2306350	-	2304283	2304285	2275	supercont10.4	NCU11717	hypothetical protein	2311039	2311041	+	2312601	2312603
supercont10.4	2310373	2312875	2503	2311133	64.5	24.061	4.67872	21.6883	FN3_vs_FN8_peak_1445	-4785	supercont10.4	NCU07668	MFS multidrug transporter	2306348	2306350	-	2304283	2304285	8126	supercont10.4	NCU07666	DUF1014 domain-containing protein	2319259	2319261	+	2320542	2320544
supercont10.4	2321511	2322226	716	2321654	25.28	8.52802	3.62954	6.75478	FN3_vs_FN8_peak_1446	-1110	supercont10.4	NCU07666	DUF1014 domain-containing protein	2319259	2319261	+	2320542	2320544	1075	supercont10.4	NCU07665	ubiquitin-conjugating enzyme	2322729	2322731	+	2324156	2324158
supercont10.4	2383286	2384523	1238	2383526	62.76	30.0038	6.13065	27.4781	FN3_vs_FN8_peak_1447	-778	supercont10.4	NCU08331	hypothetical protein	2382748	2382750	-	2379525	2379527	1018	supercont10.4	NCU08330	hypothetical protein	2384544	2384546	+	2385551	2385553
supercont10.4	2388365	2388667	303	2388510	28.33	9.36461	3.66608	7.54442	FN3_vs_FN8_peak_1448	-62	supercont10.4	NCU08328	hypothetical protein	2388448	2388450	-	2387269	2387271	5262	supercont10.4	NCU08326	mitochondrial carrier protein LEU5	2393772	2393774	+	2395034	2395036
supercont10.4	2392606	2393657	1052	2393256	47.94	21.1429	5.43786	18.8505	FN3_vs_FN8_peak_1449	-4808	supercont10.4	NCU08328	hypothetical protein	2388448	2388450	-	2387269	2387271	516	supercont10.4	NCU08326	mitochondrial carrier protein LEU5	2393772	2393774	+	2395034	2395036
supercont10.4	2399603	2400401	799	2400065	30.94	11.6068	4.3167	9.67187	FN3_vs_FN8_peak_1450	-1274	supercont10.4	NCU08325	phosphorus-5	2398791	2398793	-	2397018	2397020	1471	supercont10.4	NCU08324	DNA-binding protein HGH1	2402810	2402812	-	2401534	2401536
supercont10.4	2414307	2421080	6774	2414796	51.86	27.2227	6.69154	24.7663	FN3_vs_FN8_peak_1451	-4698	supercont10.4	NCU11720	hypothetical protein	2408789	2408791	+	2410096	2410098	1987	supercont10.4	NCU08321	hypothetical protein	2417179	2417181	-	2416781	2416783
supercont10.4	2448665	2448954	290	2448840	19.18	5.97892	3.16172	4.37168	FN3_vs_FN8_peak_1452	-826	supercont10.4	NCU08312	Sec1 family superfamily	2448014	2448016	-	2445641	2445643	2253	supercont10.4	NCU08310	purine-cytosine permease FCY21	2451093	2451095	+	2452913	2452915
supercont10.4	2455914	2456275	362	2456053	18.3	5.40165	3.02513	3.83923	FN3_vs_FN8_peak_1453	-633	supercont10.4	NCU08309	DNA mismatch repair protein mutL	2455420	2455422	-	2453120	2453122	867	supercont10.4	NCU08308	hypothetical protein	2456920	2456922	+	2457874	2457876
supercont10.4	2471408	2471633	226	2471537	29.64	4.30484	2.15747	2.8389	FN3_vs_FN8_peak_1454	-2065	supercont10.4	NCU08305	hypothetical protein	2468061	2468063	+	2469470	2469472	6044	supercont10.4	NCU08303	LON domain serine protease	2480720	2480722	-	2477579	2477581
supercont10.4	2495601	2496173	573	2495745	16.56	4.31245	2.75195	2.8389	FN3_vs_FN8_peak_1455	-543	supercont10.4	NCU08298	cytosolic phospholipase A2 zeta	2495202	2495204	-	2492697	2492699	3139	supercont10.4	NCU08297	cell division control protein 3	2498884	2498886	+	2501108	2501110
supercont10.4	2504138	2505252	1115	2504744	48.38	29.2579	7.73755	26.7485	FN3_vs_FN8_peak_1456	-274	supercont10.4	NCU08296	30S ribosomal subunit S4	2504470	2504472	-	2502821	2502823	844	supercont10.4	NCU08295	RNA-binding La domain-containing protein	2505588	2505590	+	2506836	2506838
supercont10.4	2517681	2517969	289	2517845	23.1	5.79938	2.80218	4.21389	FN3_vs_FN8_peak_1457	-1124	supercont10.4	NCU08292	hypothetical protein	2516721	2516723	-	2514635	2514637	679	supercont10.4	NCU08291	ferrochelatase	2519934	2519936	-	2518522	2518524
supercont10.4	2520022	2520337	316	2520185	21.79	6.22213	3.18313	4.60289	FN3_vs_FN8_peak_1458	-251	supercont10.4	NCU08291	ferrochelatase	2519934	2519936	-	2518522	2518524	409	supercont10.4	NCU08290	Ku70/Ku80 family protein	2520594	2520596	+	2522637	2522639
supercont10.4	2530428	2533202	2775	2531803	58.4	31.416	6.90704	28.8568	FN3_vs_FN8_peak_1459	-4563	supercont10.4	NCU08289	hypothetical protein	2523572	2523574	+	2527238	2527240	1873	supercont10.4	NCU08288	hypothetical protein	2533676	2533678	+	2534714	2534716
supercont10.4	2543591	2545176	1586	2544471	64.07	11.4314	2.60265	9.5063	FN3_vs_FN8_peak_1460	-1600	supercont10.4	NCU08287	pyrABCN	2542871	2542873	-	2537248	2537250	5620	supercont10.4	NCU08283	integral membrane channel protein	2550091	2550093	+	2554069	2554071
supercont10.4	2545454	2545887	434	2545562	27.02	3.68963	2.00151	2.28959	FN3_vs_FN8_peak_1461	-2691	supercont10.4	NCU08287	pyrABCN	2542871	2542873	-	2537248	2537250	4529	supercont10.4	NCU08283	integral membrane channel protein	2550091	2550093	+	2554069	2554071
supercont10.4	2546022	2546256	235	2546112	31.82	4.04426	2.05095	2.60428	FN3_vs_FN8_peak_1462	-3241	supercont10.4	NCU08287	pyrABCN	2542871	2542873	-	2537248	2537250	3979	supercont10.4	NCU08283	integral membrane channel protein	2550091	2550093	+	2554069	2554071
supercont10.4	2546936	2547225	290	2547029	28.33	4.04859	2.0949	2.60777	FN3_vs_FN8_peak_1463	-4158	supercont10.4	NCU08287	pyrABCN	2542871	2542873	-	2537248	2537250	3062	supercont10.4	NCU08283	integral membrane channel protein	2550091	2550093	+	2554069	2554071
supercont10.4	2547620	2548412	793	2548158	71.04	13.8121	2.77075	11.7809	FN3_vs_FN8_peak_1464	-5287	supercont10.4	NCU08287	pyrABCN	2542871	2542873	-	2537248	2537250	1933	supercont10.4	NCU08283	integral membrane channel protein	2550091	2550093	+	2554069	2554071
supercont10.4	2548606	2549619	1014	2549034	91.96	20.9617	3.20548	18.675	FN3_vs_FN8_peak_1465	-6163	supercont10.4	NCU08287	pyrABCN	2542871	2542873	-	2537248	2537250	1057	supercont10.4	NCU08283	integral membrane channel protein	2550091	2550093	+	2554069	2554071
supercont10.4	2562111	2563290	1180	2562895	54.91	22.3616	5.08308	20.0355	FN3_vs_FN8_peak_1466	-800	supercont10.4	NCU08280	squalene epoxidase	2562095	2562097	-	2560511	2560513	395	supercont10.4	NCU08279	hypothetical protein	2566420	2566422	-	2563288	2563290
supercont10.4	2585574	2586162	589	2585840	28.76	12.0024	4.66423	10.049	FN3_vs_FN8_peak_1467	-867	supercont10.4	NCU08273	plasma membrane channel protein	2582537	2582539	+	2584971	2584973	404	supercont10.4	NCU08272	cytochrome b2	2586244	2586246	+	2587817	2587819
supercont10.4	2599302	2600370	1069	2599948	58.4	30.2721	6.60006	27.7376	FN3_vs_FN8_peak_1468	-387	supercont10.4	NCU08269	pyridoxamine 5'-phosphate oxidase	2599561	2599563	-	2598597	2598599	416	supercont10.4	NCU08268	TOR signaling pathway regulator	2600364	2600366	+	2601582	2601584
supercont10.4	2629082	2631626	2545	2630270	78.88	48.2747	8.68308	45.3994	FN3_vs_FN8_peak_1469	-1092	supercont10.4	NCU06403	hypothetical protein	2629178	2629180	-	2627003	2627005	1270	supercont10.4	NCU06402	C-4 methylsterol oxidase	2631540	2631542	+	2632672	2632674
supercont10.4	2636958	2638244	1287	2637565	50.56	28.4163	7.16051	25.9268	FN3_vs_FN8_peak_1470	-571	supercont10.4	NCU06400	amidohydrolase	2635545	2635547	+	2636992	2636994	979	supercont10.4	NCU06399	hypothetical protein	2638544	2638546	+	2640824	2640826
supercont10.4	2647250	2647856	607	2647411	18.3	2.61504	1.93046	1.33379	FN3_vs_FN8_peak_1471	-2188	supercont10.4	NCU06398	hypothetical protein	2645223	2645225	-	2642619	2642621	710	supercont10.4	NCU06397	profilin	2648121	2648123	+	2649200	2649202
supercont10.4	2647968	2648214	247	2648154	16.56	4.31245	2.75195	2.8389	FN3_vs_FN8_peak_1472	-2931	supercont10.4	NCU06398	hypothetical protein	2645223	2645225	-	2642619	2642621	1841	supercont10.4	NCU06396	Got1 family protein	2650875	2650877	-	2649993	2649995
supercont10.4	2651028	2651503	476	2651393	19.18	5.97892	3.16172	4.37168	FN3_vs_FN8_peak_1473	-518	supercont10.4	NCU06396	Got1 family protein	2650875	2650877	-	2649993	2649995	658	supercont10.4	NCU06395	hypothetical protein	2652679	2652681	-	2652049	2652051
supercont10.4	2678040	2681148	3109	2679779	119.42	96.4002	14.0019	92.7606	FN3_vs_FN8_peak_1474	-2386	supercont10.4	NCU06389	DUF625 domain-containing protein	2677393	2677395	-	2674344	2674346	5569	supercont10.4	NCU06387	hypothetical protein	2685348	2685350	+	2686794	2686796
supercont10.4	2689223	2689603	381	2689356	14.82	3.31788	2.47876	1.94479	FN3_vs_FN8_peak_1475	-2560	supercont10.4	NCU06387	hypothetical protein	2685348	2685350	+	2686794	2686796	443	supercont10.4	NCU06386	dolichyl-phosphate beta-glucosyltransferase	2689799	2689801	+	2691216	2691218
supercont10.4	2691281	2692217	937	2691911	32.69	10.4957	3.74299	8.62034	FN3_vs_FN8_peak_1476	-693	supercont10.4	NCU06386	dolichyl-phosphate beta-glucosyltransferase	2689799	2689801	+	2691216	2691218	650	supercont10.4	NCU06385	hypothetical protein	2692561	2692563	+	2693783	2693785
supercont10.4	2697055	2697283	229	2697130	25.71	7.5446	3.33921	5.83485	FN3_vs_FN8_peak_1477	-670	supercont10.4	NCU06384	MFS sugar transporter	2696460	2696462	-	2694657	2694659	352	supercont10.4	NCU06383	UPF0075 domain-containing protein	2697482	2697484	+	2698895	2698897
supercont10.4	2705786	2709039	3254	2707494	164.31	177.459	25.9043	169.846	FN3_vs_FN8_peak_1478	-495	supercont10.4	NCU06382	ABC transporter	2706999	2707001	-	2702060	2702062	1142	supercont10.4	NCU06381	GPI-anchored cell wall beta-1,3-endoglucanase EglC	2708636	2708638	+	2709992	2709994
supercont10.4	2709697	2709942	246	2709758	21.79	4.80332	2.65014	3.29621	FN3_vs_FN8_peak_1479	-2759	supercont10.4	NCU06382	ABC transporter	2706999	2707001	-	2702060	2702062	4683	supercont10.4	NCU06380	zinc transporter YKE4	2714441	2714443	+	2715894	2715896
supercont10.4	2710758	2710986	229	2710902	18.3	4.75456	2.75781	3.25014	FN3_vs_FN8_peak_1480	-908	supercont10.4	NCU06381	GPI-anchored cell wall beta-1,3-endoglucanase EglC	2708636	2708638	+	2709992	2709994	3539	supercont10.4	NCU06380	zinc transporter YKE4	2714441	2714443	+	2715894	2715896
supercont10.4	2780714	2781022	309	2780843	22.66	6.89823	3.34222	5.23123	FN3_vs_FN8_peak_1481	-996	supercont10.4	NCU06363	hypothetical protein	2777532	2777534	+	2779845	2779847	2377	supercont10.4	NCU06362	GTPase activating protein	2783220	2783222	+	2786569	2786571
supercont10.4	2781174	2782165	992	2781387	33.12	7.67859	2.84356	5.95923	FN3_vs_FN8_peak_1482	-1540	supercont10.4	NCU06363	hypothetical protein	2777532	2777534	+	2779845	2779847	1833	supercont10.4	NCU06362	GTPase activating protein	2783220	2783222	+	2786569	2786571
supercont10.4	2782289	2782782	494	2782474	23.97	7.00076	3.33828	5.32464	FN3_vs_FN8_peak_1483	-2627	supercont10.4	NCU06363	hypothetical protein	2777532	2777534	+	2779845	2779847	746	supercont10.4	NCU06362	GTPase activating protein	2783220	2783222	+	2786569	2786571
supercont10.4	2788781	2789262	482	2788957	23.53	7.60524	3.50493	5.89056	FN3_vs_FN8_peak_1484	-2386	supercont10.4	NCU06362	GTPase activating protein	2783220	2783222	+	2786569	2786571	866	supercont10.4	NCU06361	cwl1	2789823	2789825	+	2791136	2791138
supercont10.4	2808215	2808414	200	2808313	17.87	4.84581	2.95684	3.32478	FN3_vs_FN8_peak_1485	-635	supercont10.4	NCU06355	karyopherin	2807678	2807680	-	2804388	2804390	306	supercont10.4	NCU06354	small nuclear ribonucleoprotein E	2808619	2808621	+	2809096	2809098
supercont10.4	2810089	2810718	630	2810511	24.41	8.23007	3.62946	6.4769	FN3_vs_FN8_peak_1486	-338	supercont10.4	NCU06353	hypothetical protein	2810173	2810175	-	2809357	2809359	668	supercont10.4	NCU06352	oligopeptide transporter 4	2811179	2811181	+	2814404	2814406
supercont10.4	2822333	2822817	485	2822731	18.74	4.9533	2.90301	3.42503	FN3_vs_FN8_peak_1487	-864	supercont10.4	NCU06349	hypothetical protein	2820985	2820987	+	2821865	2821867	147	supercont10.4	NCU06348	myo-inositol-1-monophosphatase	2822878	2822880	+	2823901	2823903
supercont10.4	2837569	2838178	610	2838048	19.18	5.97892	3.16172	4.37168	FN3_vs_FN8_peak_1488	-1559	supercont10.4	NCU06343	hypothetical protein	2836489	2836491	-	2835720	2835722	1158	supercont10.4	NCU06342	phospholipase D	2839206	2839208	+	2842637	2842639
supercont10.4	2845800	2846028	229	2845915	27.46	7.53378	3.16189	5.82588	FN3_vs_FN8_peak_1489	-497	supercont10.4	NCU06341	MFS transporter	2845418	2845420	-	2843654	2843656	5100	supercont10.4	NCU06340	TPR repeat protein	2851015	2851017	+	2852428	2852430
supercont10.4	2848018	2848217	200	2848110	21.79	4.47616	2.53236	2.99027	FN3_vs_FN8_peak_1490	-2692	supercont10.4	NCU06341	MFS transporter	2845418	2845420	-	2843654	2843656	2905	supercont10.4	NCU06340	TPR repeat protein	2851015	2851017	+	2852428	2852430
supercont10.4	2886647	2888209	1563	2887358	49.25	23.6732	5.84282	21.3086	FN3_vs_FN8_peak_1491	-645	supercont10.4	NCU06332	alpha/beta hydrolase	2886713	2886715	-	2884845	2884847	1300	supercont10.4	NCU06331	hypothetical protein	2888658	2888660	+	2890002	2890004
supercont10.4	2970693	2970990	298	2970824	14.82	3.16049	2.40396	1.81203	FN3_vs_FN8_peak_1492	-560	supercont10.4	NCU06307	multisynthetase complex auxiliary component p43	2970264	2970266	-	2969007	2969009	877	supercont10.4	NCU06306	hypothetical protein	2971701	2971703	+	2974496	2974498
supercont10.4	2975827	2976279	453	2975996	21.36	5.34426	2.79443	3.79247	FN3_vs_FN8_peak_1493	-1498	supercont10.4	NCU06306	hypothetical protein	2971701	2971703	+	2974496	2974498	3212	supercont10.4	NCU06305	tartrate transporter	2979208	2979210	+	2980882	2980884
supercont10.4	3046093	3046427	335	3046281	17.43	4.66272	2.80991	3.16497	FN3_vs_FN8_peak_1494	-563	supercont10.4	NCU06282	hypothetical protein	3044131	3044133	+	3045716	3045718	298	supercont10.4	NCU06281	P-type ATPase	3046579	3046581	+	3051124	3051126
supercont10.4	3084140	3084974	835	3084630	29.64	6.96636	2.8902	5.29633	FN3_vs_FN8_peak_1495	-33504	supercont10.4	NCU06281	P-type ATPase	3046579	3046581	+	3051124	3051126	2570	supercont10.4	NCU04526	hypothetical protein	3087200	3087202	+	3088093	3088095
[truncated: 1,095 more rows]
