# Supplementary material for: Alternative Oxidase Transcription Factors AOD2 and AOD5 of Neurospora crassa Control the Expression of Genes Involved in Energy Production and Metabolism
Source: G3 (Bethesda). 2016 Dec 16;7(2):449–66. doi: 10.1534/g3.116.035402 (PMC5295593; doi:10.1534/g3.116.035402)
Supplement: Supplementary file 20 [file 449FileS4.xlsx]

## Sheet: FN6_FN7_annotate.xls
# This file is generated by MACS version 2.0.10.20130712 (tag:beta)
# Command line: callpeak -t /Users/pithy/Documents/Lab_Business_Collaborations/Nargang/FN6_sort.bam -c /Users/pithy/Documents/Lab_Business_Collaborations/Nargang/FN7_sort.bam -f BAM -g 44000000 -n FN6_vs_FN7 --nomodel
# ARGUMENTS LIST:
# name = FN6_vs_FN7
# format = BAM
# ChIP-seq file = ['/Users/pithy/Documents/Lab_Business_Collaborations/Nargang/FN6_sort.bam']
# control file = ['/Users/pithy/Documents/Lab_Business_Collaborations/Nargang/FN7_sort.bam']
# effective genome size = 4.40e+07
# band width = 300
# model fold = [5, 50]
# qvalue cutoff = 5.00e-02
# Larger dataset will be scaled towards smaller dataset.
# Range for calculating regional lambda is: 1000 bps and 10000 bps
# Broad region calling is off
# tag size is determined as 101 bps
# total tags in treatment: 2016155
# tags after filtering in treatment: 873381
# maximum duplicate tags at the same position in treatment = 1
# Redundant rate in treatment: 0.57
# total tags in control: 1281599
# tags after filtering in control: 360347
# maximum duplicate tags at the same position in control = 1
# Redundant rate in control: 0.72
# d = 200
chr	start	end	length	abs_summit	pileup	=-LOG10(pvalue)	fold_enrichment	=-LOG10(qvalue)	name	gene_up_pk	chr	NCU_up	genome_summary_per_gene.txt	gene_start1a	gene_start1b	gene_strand	gene_stop1a	gene_stop1b	gene_down_pk	chr	NCU_down	genome_summary_per_gene.txt	gene_start2a	gene_start2b	gene_strand	gene_stop2a	gene_stop2b
supercont10.1	367468	368111	644	367839	25.99	20.7204	9.64038	17.4839	FN6_vs_FN7_peak_1	-505	supercont10.1	NCU07507	hypothetical protein	367334	367336	-	367034	367036	340	supercont10.1	NCU07506	fumarylacetoacetate hydrolase	368179	368181	+	369179	369181
supercont10.1	528140	528628	489	528402	18.57	9.25272	4.89162	6.5061	FN6_vs_FN7_peak_2	-5012	supercont10.1	NCU07471	F-actin-capping protein subunit beta	522169	522171	+	523388	523390	3003	supercont10.1	NCU07468	NAD dependent epimerase/dehydratase	531405	531407	+	532753	532755
supercont10.1	713333	715455	2123	714761	46.21	50.0122	17.8825	45.7096	FN6_vs_FN7_peak_3	-1862	supercont10.1	NCU10007	malate synthase	712899	712901	-	711205	711207	2352	supercont10.1	NCU10008	fumarate hydratase	718784	718786	-	717111	717113
supercont10.1	719479	719836	358	719731	14.03	6.94497	4.17445	4.34928	FN6_vs_FN7_peak_4	-947	supercont10.1	NCU10008	fumarate hydratase	718784	718786	-	717111	717113	941	supercont10.1	NCU09064	hypothetical protein	724626	724628	-	720670	720672
supercont10.1	1102145	1102579	435	1102456	11.55	5.86499	4.18416	3.36791	FN6_vs_FN7_peak_5	-1210	supercont10.1	NCU02144	hypothetical protein	1100620	1100622	+	1101244	1101246	2475	supercont10.1	NCU02143	hypothetical protein	1104931	1104933	+	1105463	1105465
supercont10.1	1102848	1103268	421	1103202	13.2	8.60176	5.38406	5.88648	FN6_vs_FN7_peak_6	-1956	supercont10.1	NCU02144	hypothetical protein	1100620	1100622	+	1101244	1101246	1729	supercont10.1	NCU02143	hypothetical protein	1104931	1104933	+	1105463	1105465
supercont10.1	1103395	1104227	833	1104048	16.5	11.4884	6.58028	8.62334	FN6_vs_FN7_peak_7	-2802	supercont10.1	NCU02144	hypothetical protein	1100620	1100622	+	1101244	1101246	883	supercont10.1	NCU02143	hypothetical protein	1104931	1104933	+	1105463	1105465
supercont10.1	1212550	1212814	265	1212693	12.79	7.66621	5.22765	5.01249	FN6_vs_FN7_peak_8	-6413	supercont10.1	NCU02115	hypothetical protein	1203419	1203421	+	1206278	1206280	21375	supercont10.1	NCU02114	G1/S-specific cyclin Cln1	1234068	1234070	+	1235386	1235388
supercont10.1	1326522	1327143	622	1326784	22.28	15.4506	7.27493	12.4083	FN6_vs_FN7_peak_9	-10945	supercont10.1	NCU02094	hypothetical protein	1313486	1313488	+	1315837	1315839	4306	supercont10.1	NCU02092	hypothetical protein	1331090	1331092	+	1333813	1333815
supercont10.1	1327448	1328129	682	1328036	14.85	7.72091	4.86294	5.0658	FN6_vs_FN7_peak_10	-12197	supercont10.1	NCU02094	hypothetical protein	1313486	1313488	+	1315837	1315839	3054	supercont10.1	NCU02092	hypothetical protein	1331090	1331092	+	1333813	1333815
supercont10.1	1430468	1431166	699	1430975	31.36	29.2519	12.2659	25.7176	FN6_vs_FN7_peak_11	-282	supercont10.1	NCU11210	hypothetical protein	1429651	1429653	+	1430691	1430693	961	supercont10.1	NCU02080	hypothetical protein	1431936	1431938	+	1432194	1432196
supercont10.1	1695591	1695818	228	1695717	15.27	8.73763	5.08306	6.01585	FN6_vs_FN7_peak_12	-2911	supercont10.1	NCU02009	FreB	1692806	1692808	-	1690865	1690867	725	supercont10.1	NCU02008	hypothetical protein	1696442	1696444	+	1697180	1697182
supercont10.1	1788800	1789319	520	1788948	18.98	7.99358	4.34328	5.32237	FN6_vs_FN7_peak_13	-510	supercont10.1	NCU01981	translation factor sui1	1788438	1788440	-	1787711	1787713	787	supercont10.1	NCU01980	hypothetical protein	1789735	1789737	+	1791250	1791252
supercont10.1	1865499	1865832	334	1865691	32.59	11.9912	4.19931	9.10165	FN6_vs_FN7_peak_14	-3857	supercont10.1	NCU01958	mating-type protein A-1	1860834	1860836	+	1861832	1861834	399	supercont10.1	NCU01957	AR2	1867208	1867210	-	1866088	1866090
supercont10.1	1913356	1914113	758	1913821	17.33	11.2084	6.10957	8.35249	FN6_vs_FN7_peak_15	-1592	supercont10.1	NCU01944	hypothetical protein	1912229	1912231	-	1910408	1910410	3423	supercont10.1	NCU01943	hypothetical protein	1918162	1918164	-	1917242	1917244
supercont10.1	1915278	1915603	326	1915468	13.2	4.11731	2.84057	1.83066	FN6_vs_FN7_peak_16	-3239	supercont10.1	NCU01944	hypothetical protein	1912229	1912231	-	1910408	1910410	1776	supercont10.1	NCU01943	hypothetical protein	1918162	1918164	-	1917242	1917244
supercont10.1	1915811	1916132	322	1915935	13.2	6.17841	3.94523	3.64721	FN6_vs_FN7_peak_17	-3706	supercont10.1	NCU01944	hypothetical protein	1912229	1912231	-	1910408	1910410	1309	supercont10.1	NCU01943	hypothetical protein	1918162	1918164	-	1917242	1917244
supercont10.1	2007313	2007514	202	2007353	19.39	6.73485	3.5158	4.16859	FN6_vs_FN7_peak_18	-1510	supercont10.1	NCU01924	hypothetical protein	2005843	2005845	-	2004371	2004373	3446	supercont10.1	NCU01923	hypothetical protein	2011864	2011866	-	2010797	2010799
supercont10.1	2015190	2015498	309	2015337	33.01	6.81026	2.61593	4.22518	FN6_vs_FN7_peak_19	-3473	supercont10.1	NCU01923	hypothetical protein	2011864	2011866	-	2010797	2010799	7601	supercont10.1	NCU01922	hypothetical protein	2022938	2022940	+	2024348	2024350
supercont10.1	2106976	2107389	414	2107195	28.06	15.1622	5.8112	12.1344	FN6_vs_FN7_peak_20	-3391	supercont10.1	NCU01898	hypothetical protein	2102458	2102460	+	2103802	2103804	1798	supercont10.1	NCU01896	hypothetical protein	2112018	2112020	-	2108991	2108993
supercont10.1	2194575	2196722	2148	2194881	102.32	46.8477	6.07776	42.677	FN6_vs_FN7_peak_21	-2591	supercont10.1	NCU01873	hypothetical protein	2192290	2192292	-	2191189	2191191	1878	supercont10.1	NCU01871	hypothetical protein	2196759	2196761	+	2197954	2197956
supercont10.1	2433539	2434688	1150	2433988	30.53	21.2295	8.29778	17.975	FN6_vs_FN7_peak_22	-552	supercont10.1	NCU02474	translocase of outer mitochondrial membrane 5	2433436	2433438	-	2433044	2433046	952	supercont10.1	NCU02475	glycine dehydrogenase	2434940	2434942	+	2438370	2438372
supercont10.1	2520971	2521510	540	2521290	15.27	10.5595	6.16609	7.73223	FN6_vs_FN7_peak_23	-2100	supercont10.1	NCU02496	M-phase inducer phosphatase 3	2519190	2519192	-	2517786	2517788	1416	supercont10.1	NCU02497	hypothetical protein	2522706	2522708	+	2525831	2525833
supercont10.1	2535985	2536395	411	2536275	14.44	7.97539	4.88627	5.30805	FN6_vs_FN7_peak_24	-383	supercont10.1	NCU02501	hypothetical protein	2535892	2535894	-	2534742	2534744	1154	supercont10.1	NCU02502	S-adenosyl-methionine-sterol-C	2537429	2537431	+	2538593	2538595
supercont10.1	2543128	2543401	274	2543247	15.68	7.73888	4.63288	5.08012	FN6_vs_FN7_peak_25	-133	supercont10.1	NCU02504	DUF1640 domain-containing protein	2543114	2543116	-	2542196	2542198	2215	supercont10.1	NCU02505	succinate	2550407	2550409	-	2545460	2545462
supercont10.1	2553307	2554614	1308	2553870	28.06	22.8227	9.5579	19.5227	FN6_vs_FN7_peak_26	-3463	supercont10.1	NCU02505	succinate	2550407	2550409	-	2545460	2545462	860	supercont10.1	NCU02507	hypothetical protein	2555676	2555678	-	2554728	2554730
supercont10.1	2582878	2583657	780	2583272	30.12	25.9397	10.6572	22.5226	FN6_vs_FN7_peak_27	-638	supercont10.1	NCU02514	ATPase-1	2582634	2582636	-	2580026	2580028	1508	supercont10.1	NCU02515	dipeptidyl aminopeptidase	2584780	2584782	+	2587528	2587530
supercont10.1	2696517	2696910	394	2696681	28.47	15.1622	5.89372	12.1344	FN6_vs_FN7_peak_28	-118	supercont10.1	NCU02549	processing enhancing protein	2696563	2696565	-	2694712	2694714	1165	supercont10.1	NCU02550	alpha-galactosidase	2697846	2697848	+	2700708	2700710
supercont10.1	2729550	2729772	223	2729624	11.55	4.14638	3.13812	1.84922	FN6_vs_FN7_peak_29	-4674	supercont10.1	NCU02556	hypothetical protein	2721798	2721800	+	2724948	2724950	2231	supercont10.1	NCU02558	MADS-box MEF2 type transcription factor	2731855	2731857	+	2733863	2733865
supercont10.1	2729889	2730113	225	2730010	9.9	4.33257	3.63404	1.98989	FN6_vs_FN7_peak_30	-5060	supercont10.1	NCU02556	hypothetical protein	2721798	2721800	+	2724948	2724950	1845	supercont10.1	NCU02558	MADS-box MEF2 type transcription factor	2731855	2731857	+	2733863	2733865
supercont10.1	2735428	2736163	736	2735594	16.5	11.5781	6.6353	8.7041	FN6_vs_FN7_peak_31	-171	supercont10.1	NCU02559	hypothetical protein	2735423	2735425	-	2734447	2734449	414	supercont10.1	NCU02560	hypothetical protein	2736008	2736010	+	2737230	2737232
supercont10.1	2953558	2954610	1053	2954215	47.04	31.2366	8.57769	27.6458	FN6_vs_FN7_peak_32	-1733	supercont10.1	NCU02622	hypothetical protein	2950845	2950847	+	2952480	2952482	557	supercont10.1	NCU02623	mitochondrial hypoxia responsive domain-containing protein	2954772	2954774	+	2955594	2955596
supercont10.1	3125000	3125314	315	3125112	24.34	11.3575	4.8736	8.49617	FN6_vs_FN7_peak_33	-275	supercont10.1	NCU02665	diacylglycerol O-acyltransferase	3124837	3124839	-	3122315	3122317	1159	supercont10.1	NCU02666	NSDC	3128690	3128692	-	3126269	3126271
supercont10.1	3150938	3151228	291	3151033	25.17	6.4496	2.90754	3.90385	FN6_vs_FN7_peak_34	-2704	supercont10.1	NCU02671	cutinase G-box binding protein	3148329	3148331	-	3146309	3146311	42	supercont10.1	NCU02672	hypothetical protein	3151075	3151077	+	3151652	3151654
supercont10.1	3249453	3249960	508	3249685	18.15	10.8482	5.6335	8.01481	FN6_vs_FN7_peak_35	-587	supercont10.1	NCU02701	dipeptidyl peptidase	3249098	3249100	-	3246525	3246527	5542	supercont10.1	NCU02702	glucokinase	3255227	3255229	+	3255997	3255999
supercont10.1	3317654	3318555	902	3318001	33.42	31.8569	13.0378	28.2469	FN6_vs_FN7_peak_36	-2945	supercont10.1	NCU02720	hypothetical protein	3315056	3315058	-	3312110	3312112	1420	supercont10.1	NCU02721	hypothetical protein	3320556	3320558	-	3319419	3319421
supercont10.1	3356724	3357006	283	3356880	18.15	8.80199	4.56045	6.078	FN6_vs_FN7_peak_37	-1083	supercont10.1	NCU02731	hypothetical protein	3354332	3354334	+	3355795	3355797	1970	supercont10.1	NCU02732	hypothetical protein	3358850	3358852	+	3360563	3360565
supercont10.1	3528324	3529258	935	3528866	29.71	13.5501	5.11773	10.5935	FN6_vs_FN7_peak_38	-3209	supercont10.1	NCU09377	B-regulatory subunit-1	3525657	3525659	-	3523573	3523575	1482	supercont10.1	NCU09375	hypothetical protein	3530348	3530350	+	3531303	3531305
supercont10.1	4147163	4147649	487	4147255	13.2	7.03383	4.43839	4.43139	FN6_vs_FN7_peak_39	-2145	supercont10.1	NCU09815	hypothetical protein	4145110	4145112	-	4143133	4143135	1125	supercont10.1	NCU09817	DAHP synthase	4149763	4149765	-	4148378	4148380
supercont10.1	4243187	4243481	295	4243260	17.74	7.63168	4.25939	4.99653	FN6_vs_FN7_peak_40	-2147	supercont10.1	NCU09324	chitin synthase 4	4241113	4241115	-	4237335	4237337	1614	supercont10.1	NCU11492	hypothetical protein	4245385	4245387	-	4244872	4244874
supercont10.1	4253151	4253754	604	4253435	27.64	17.3804	7.16086	14.2671	FN6_vs_FN7_peak_41	-2812	supercont10.1	NCU09322	chitin synthase activator	4248259	4248261	+	4250621	4250623	3223	supercont10.1	NCU09320	ATP phosphoribosyltransferase	4256658	4256660	+	4257923	4257925
supercont10.1	4402857	4403129	273	4402998	17.33	10.8679	5.91249	8.03433	FN6_vs_FN7_peak_42	-542	supercont10.1	NCU03064	RSC complex subunit Rsc7	4402456	4402458	-	4399725	4399727	8427	supercont10.1	NCU03065	mitotic control protein dis3	4411425	4411427	+	4414377	4414379
supercont10.1	4407327	4407604	278	4407549	11.55	5.07296	3.69191	2.64818	FN6_vs_FN7_peak_43	-5093	supercont10.1	NCU03064	RSC complex subunit Rsc7	4402456	4402458	-	4399725	4399727	3876	supercont10.1	NCU03065	mitotic control protein dis3	4411425	4411427	+	4414377	4414379
supercont10.1	4627108	4627342	235	4627159	11.55	6.18774	4.38898	3.65588	FN6_vs_FN7_peak_44	-851	supercont10.1	NCU03118	hypothetical protein	4626308	4626310	-	4624865	4624867	1344	supercont10.1	NCU03120	hypothetical protein	4628503	4628505	+	4630858	4630860
supercont10.1	4838732	4839312	581	4838933	27.64	7.53378	3.1826	4.90378	FN6_vs_FN7_peak_45	-833	supercont10.1	NCU10621	hypothetical protein	4836712	4836714	+	4838098	4838100	5510	supercont10.1	NCU03186	ankyrin repeat and BTB/POZ domain-containing protein	4846613	4846615	-	4844441	4844443
supercont10.1	4839863	4840433	571	4840088	22.28	6.292	3.06313	3.75464	FN6_vs_FN7_peak_46	-1988	supercont10.1	NCU10621	hypothetical protein	4836712	4836714	+	4838098	4838100	4355	supercont10.1	NCU03186	ankyrin repeat and BTB/POZ domain-containing protein	4846613	4846615	-	4844441	4844443
supercont10.1	4991522	4992065	544	4991883	21.04	15.2574	7.34734	12.2226	FN6_vs_FN7_peak_47	-401	supercont10.1	NCU03232	RNA binding protein Pym	4991482	4991484	-	4990888	4990890	136	supercont10.1	NCU03233	hypothetical protein	4992019	4992021	+	4992518	4992520
supercont10.1	4992320	4992528	209	4992420	9.49	5.05916	3.97641	2.63957	FN6_vs_FN7_peak_48	-938	supercont10.1	NCU03232	RNA binding protein Pym	4991482	4991484	-	4990888	4990890	2171	supercont10.1	NCU03234	ubiquitin-protein ligase E3 component	4994591	4994593	+	5001163	5001165
supercont10.1	5093844	5094977	1134	5094424	67.66	41.9215	8.58307	37.9684	FN6_vs_FN7_peak_49	-2514	supercont10.1	NCU03255	3-phytase A	5089762	5089764	+	5091908	5091910	3543	supercont10.1	NCU03257	ammonium transporter MEP1	5097967	5097969	+	5099721	5099723
supercont10.1	5173906	5174225	320	5174195	14.44	3.6454	2.57343	1.39929	FN6_vs_FN7_peak_50	-1090	supercont10.1	NCU03283	2-keto-4-pentenoate hydratase	5173105	5173107	-	5172268	5172270	224	supercont10.1	NCU03284	hypothetical protein	5174419	5174421	+	5175155	5175157
supercont10.1	5402210	5402428	219	5402302	12.79	5.66005	3.96271	3.1894	FN6_vs_FN7_peak_51	-8649	supercont10.1	NCU09118	DNA topoisomerase I	5393653	5393655	-	5390517	5390519	467	supercont10.1	NCU09119	ATP synthase subunit gamma	5402769	5402771	+	5404217	5404219
supercont10.1	5481322	5481713	392	5481473	49.92	28.1271	7.27474	24.625	FN6_vs_FN7_peak_52	-1347	supercont10.1	NCU09144	hypothetical protein	5480126	5480128	-	5479205	5479207	20336	supercont10.1	NCU08391	hypothetical protein	5504095	5504097	-	5501807	5501809
supercont10.1	5825894	5826103	210	5826022	11.55	5.86499	4.18416	3.36791	FN6_vs_FN7_peak_53	-1420	supercont10.1	NCU09204	hypothetical protein	5823010	5823012	+	5824600	5824602	1036	supercont10.1	NCU09205	nitrate assimilation regulatory protein nirA	5827058	5827060	+	5829922	5829924
supercont10.1	5947185	5948360	1176	5947878	40.43	36.2645	12.8676	32.5161	FN6_vs_FN7_peak_54	-251	supercont10.1	NCU10042	enolase	5946182	5946184	+	5947625	5947627	1000	supercont10.1	NCU10043	mitotic spindle checkpoint component mad3	5948878	5948880	+	5952942	5952944
supercont10.1	6045082	6047117	2036	6045468	59.83	51.6284	13.8871	47.2224	FN6_vs_FN7_peak_55	-162	supercont10.1	NCU07407	MutS2 protein	6045306	6045308	-	6041380	6041382	917	supercont10.1	NCU07406	hypothetical protein	6046385	6046387	+	6047031	6047033
supercont10.1	6110289	6110717	429	6110436	28.47	9.93927	3.87745	7.14969	FN6_vs_FN7_peak_56	-2095	supercont10.1	NCU07390	hypothetical protein	6107558	6107560	+	6108339	6108341	1754	supercont10.1	NCU07389	SAM and PH domain-containing protein	6112190	6112192	+	6114911	6114913
supercont10.1	6248877	6249342	466	6249075	13.62	7.97574	5.14628	5.30805	FN6_vs_FN7_peak_57	-4756	supercont10.1	NCU11515	hypothetical protein	6244319	6244321	-	6243811	6243813	14351	supercont10.1	NCU07355	glycosyl hydrolase family 71 protein	6263426	6263428	+	6264936	6264938
supercont10.1	6274454	6275181	728	6274870	38.37	31.2257	10.9363	27.6394	FN6_vs_FN7_peak_58	-656	supercont10.1	NCU07352	hypothetical protein	6274214	6274216	-	6273187	6273189	789	supercont10.1	NCU07351	alpha-glucuronidase	6275659	6275661	+	6278167	6278169
supercont10.1	6520270	6520558	289	6520397	17.74	11.643	6.5074	8.7673	FN6_vs_FN7_peak_59	-277	supercont10.1	NCU00977	aconitate hydratase	6520120	6520122	-	6519469	6519471	7940	supercont10.1	NCU00976	hypothetical protein	6530277	6530279	-	6528335	6528337
supercont10.1	6578050	6578393	344	6578324	12.38	6.6833	4.45922	4.1183	FN6_vs_FN7_peak_60	-416	supercont10.1	NCU00959	succinate dehydrogenase iron-sulfur protein	6577908	6577910	-	6577079	6577081	766	supercont10.1	NCU00958	5-azacytidine resistance protein azr1	6579090	6579092	+	6580464	6580466
supercont10.1	6614642	6616140	1499	6615438	22.28	10.2238	4.65596	7.42006	FN6_vs_FN7_peak_61	-1891	supercont10.1	NCU00949	hypothetical protein	6613547	6613549	-	6604294	6604296	598	supercont10.1	NCU00948	hypothetical protein	6617175	6617177	-	6616034	6616036
supercont10.1	6647285	6647651	367	6647495	28.06	15.1622	5.8112	12.1344	FN6_vs_FN7_peak_62	-804	supercont10.1	NCU00940	hypothetical protein	6644581	6644583	+	6646689	6646691	4072	supercont10.1	NCU00939	hypothetical protein	6656338	6656340	-	6651565	6651567
supercont10.1	6661761	6662057	297	6661879	14.03	6.17368	3.757	3.64416	FN6_vs_FN7_peak_63	-5541	supercont10.1	NCU00939	hypothetical protein	6656338	6656340	-	6651565	6651567	1979	supercont10.1	NCU00938	hypothetical protein	6663858	6663860	+	6664916	6664918
supercont10.1	6918252	6919207	956	6918642	44.56	45.355	16.2713	41.2583	FN6_vs_FN7_peak_64	-326	supercont10.1	NCU00866	DUF1275 domain-containing protein	6918316	6918318	-	6917374	6917376	1073	supercont10.1	NCU00865	oxalate decarboxylase oxdC	6919715	6919717	+	6921080	6921082
supercont10.1	7061727	7062877	1151	7062217	43.73	43.3555	15.6414	39.348	FN6_vs_FN7_peak_65	-3958	supercont10.1	NCU00821	sugar transporter	7058259	7058261	-	7056452	7056454	1120	supercont10.1	NCU00818	hypothetical protein	7065087	7065089	-	7063335	7063337
supercont10.1	7146082	7146862	781	7146560	40.02	33.612	11.3948	29.9443	FN6_vs_FN7_peak_66	-1445	supercont10.1	NCU00794	ribosome biogenesis protein Rsa4	7143372	7143374	+	7145113	7145115	2849	supercont10.1	NCU10894	hypothetical protein	7149409	7149411	+	7150832	7150834
supercont10.1	7277668	7277901	234	7277773	12.38	7.66621	5.07125	5.01249	FN6_vs_FN7_peak_67	-1714	supercont10.1	NCU00761	triacylglycerol lipase	7276059	7276061	-	7274308	7274310	3075	supercont10.1	NCU00759	hypothetical protein	7280848	7280850	+	7282501	7282503
supercont10.1	7302241	7302483	243	7302383	9.9	5.05916	4.13282	2.63957	FN6_vs_FN7_peak_68	-1248	supercont10.1	NCU00755	hypothetical protein	7298899	7298901	+	7301133	7301135	1201	supercont10.1	NCU00754	multidrug resistant protein	7305344	7305346	-	7303582	7303584
supercont10.1	7305714	7308598	2885	7307434	26.82	11.2515	4.63638	8.39291	FN6_vs_FN7_peak_69	-2090	supercont10.1	NCU00754	multidrug resistant protein	7305344	7305346	-	7303582	7303584	4695	supercont10.1	NCU00753	hypothetical protein	7312129	7312131	+	7313716	7313718
supercont10.1	7570894	7572884	1991	7571509	47.45	42.2807	13.4577	38.3092	FN6_vs_FN7_peak_70	-1701	supercont10.1	NCU00684	endonuclease/Exonuclease/phosphatase	7568480	7568482	+	7569806	7569808	1708	supercont10.1	NCU00682	serine/threonine-protein kinase PRKX	7573217	7573219	+	7574669	7574671
supercont10.1	7768695	7769234	540	7768950	43.32	22.7298	6.33169	19.4305	FN6_vs_FN7_peak_71	-1039	supercont10.1	NCU00629	6-phosphofructokinase	7767911	7767913	-	7765245	7765247	637	supercont10.1	NCU00628	hypothetical protein	7769587	7769589	+	7771543	7771545
supercont10.1	7884282	7884873	592	7884437	21.45	8.71446	4.15826	5.99631	FN6_vs_FN7_peak_72	-1107	supercont10.1	NCU00597	deoxyribose-phosphate aldolase 2	7881873	7881875	+	7883328	7883330	489	supercont10.1	NCU00596	lipoyltransferase	7884926	7884928	+	7886078	7886080
supercont10.1	7951057	7951675	619	7951464	17.33	11.643	6.36414	8.7673	FN6_vs_FN7_peak_73	-1468	supercont10.1	NCU00577	hypothetical protein	7949996	7949998	-	7948733	7948735	104	supercont10.1	NCU00576	hypothetical protein	7951568	7951570	+	7953050	7953052
supercont10.1	8095908	8096319	412	8096174	18.15	7.28745	3.83078	4.6711	FN6_vs_FN7_peak_74	-516	supercont10.1	NCU00537	hypothetical protein	8095658	8095660	-	8094561	8094563	458	supercont10.1	NCU00536	homoserine O-acetyltransferase	8096632	8096634	+	8098207	8098209
supercont10.1	8326178	8326586	409	8326324	17.33	5.26629	3.05479	2.8248	FN6_vs_FN7_peak_75	-6890	supercont10.1	NCU03044	hypothetical protein	8318824	8318826	+	8319432	8319434	5231	supercont10.1	NCU03043	C2H2 finger domain-containing protein FlbC	8331555	8331557	+	8332824	8332826
supercont10.1	8909723	8910044	322	8909750	18.98	4.75456	2.85415	2.37602	FN6_vs_FN7_peak_76	-3268	supercont10.1	NCU02854	hypothetical protein	8906482	8906484	-	8905160	8905162	2232	supercont10.1	NCU02853	C2H2 type zinc finger domain-containing protein	8911982	8911984	+	8915340	8915342
supercont10.1	8910736	8911179	444	8910784	12.38	4.79185	3.34441	2.40736	FN6_vs_FN7_peak_77	-4302	supercont10.1	NCU02854	hypothetical protein	8906482	8906484	-	8905160	8905162	1198	supercont10.1	NCU02853	C2H2 type zinc finger domain-containing protein	8911982	8911984	+	8915340	8915342
supercont10.1	9058790	9059538	749	9059046	19.8	13.1909	6.93475	10.2452	FN6_vs_FN7_peak_78	-376	supercont10.1	NCU02807	hypothetical protein	9058670	9058672	-	9058095	9058097	3078	supercont10.1	NCU02806	14-3-3 family protein 7	9062124	9062126	+	9063090	9063092
supercont10.2	22812	23610	799	22947	16.5	9.62915	5.46986	6.8493	FN6_vs_FN7_peak_79	-533	supercont10.2	NCU09629	hypothetical protein	22414	22416	-	19987	19989	4007	supercont10.2	NCU09627	hypothetical protein	26954	26956	+	27817	27819
supercont10.2	45758	46146	389	46038	9.49	4.33257	3.49651	1.98989	FN6_vs_FN7_peak_80	-1015	supercont10.2	NCU09616	hypothetical protein	44184	44186	+	45021	45023	1034	supercont10.2	NCU09615	hypothetical protein	47072	47074	+	49078	49080
supercont10.2	233477	233693	217	233582	11.14	4.14638	3.03497	1.84922	FN6_vs_FN7_peak_81	-450	supercont10.2	NCU03559	ubiquinol-cytochrome c reductase complex core protein 2 precursor	231534	231536	+	233130	233132	516	supercont10.2	NCU03558	hypothetical protein	234098	234100	+	235226	235228
supercont10.2	233796	233998	203	233914	12.79	6.58746	4.53626	4.0334	FN6_vs_FN7_peak_82	-782	supercont10.2	NCU03559	ubiquinol-cytochrome c reductase complex core protein 2 precursor	231534	231536	+	233130	233132	184	supercont10.2	NCU03558	hypothetical protein	234098	234100	+	235226	235228
supercont10.2	277716	278441	726	278235	24.34	19.9026	9.24917	16.6954	FN6_vs_FN7_peak_83	-692	supercont10.2	NCU03549	hypothetical protein	277543	277545	-	276135	276137	403	supercont10.2	NCU03548	hypothetical protein	278638	278640	+	280585	280587
supercont10.2	431437	431648	212	431554	15.27	9.96971	5.80921	7.17759	FN6_vs_FN7_peak_84	-3780	supercont10.2	NCU10152	hypothetical protein	427085	427087	+	427772	427774	687	supercont10.2	NCU03509	amino acid permease NAAP1	432241	432243	+	434302	434304
supercont10.2	495196	495836	641	495445	14.03	9.5668	5.69687	6.7901	FN6_vs_FN7_peak_85	-1247	supercont10.2	NCU03493	heterokaryon incompatibility- c	494198	494200	-	491171	491173	597	supercont10.2	NCU03492	inositolphosphorylceramide-B C-26 hydroxylase	496042	496044	+	497215	497217
supercont10.2	603127	603783	657	603513	18.98	12.1886	6.65969	9.28323	FN6_vs_FN7_peak_86	-6260	supercont10.2	NCU03467	hypothetical protein	596821	596823	+	597251	597253	7116	supercont10.2	NCU03466	hypothetical protein	610629	610631	+	612831	612833
supercont10.2	785888	786178	291	785980	11.97	4.14638	3.24127	1.84922	FN6_vs_FN7_peak_87	-3417	supercont10.2	NCU03420	hypothetical protein	782097	782099	+	782561	782563	2542	supercont10.2	NCU03418	hypothetical protein	788522	788524	+	789009	789011
supercont10.2	825001	826000	1000	825441	37.13	19.1683	5.95828	15.9921	FN6_vs_FN7_peak_88	-621	supercont10.2	NCU03409	RNA lariat debranching enzyme	824820	824822	-	822906	822908	491	supercont10.2	NCU03408	hypothetical protein	825932	825934	+	827320	827322
supercont10.2	955004	955632	629	955269	16.92	10.1214	5.89346	7.32228	FN6_vs_FN7_peak_89	-250	supercont10.2	NCU03365	hypothetical protein	955019	955021	-	952867	952869	4515	supercont10.2	NCU03364	DENN domain-containing protein	959784	959786	+	962659	962661
supercont10.2	1366933	1367378	446	1367150	23.52	9.79678	4.37813	7.01135	FN6_vs_FN7_peak_90	-256	supercont10.2	NCU05338	hypothetical protein	1366894	1366896	-	1366430	1366432	1063	supercont10.2	NCU05340	alkanesulfonate monooxygenase	1368213	1368215	+	1369344	1369346
supercont10.2	1434405	1434671	267	1434574	12.38	6.22495	4.18052	3.69021	FN6_vs_FN7_peak_91	-167	supercont10.2	NCU05370	hypothetical protein	1433828	1433830	+	1434405	1434407	10417	supercont10.2	NCU05373	hypothetical protein	1445558	1445560	-	1444989	1444991
supercont10.2	1502634	1503538	905	1502992	28.06	10.8899	4.15086	8.05538	FN6_vs_FN7_peak_92	-342	supercont10.2	NCU05390	mitochondrial phosphate carrier protein	1502650	1502652	-	1501262	1501264	498	supercont10.2	NCU05391	hypothetical protein	1503490	1503492	+	1504060	1504062
supercont10.2	1599864	1600504	641	1600349	16.09	10.5893	5.89343	7.76114	FN6_vs_FN7_peak_93	-1098	supercont10.2	NCU05425	2-oxoglutarate dehydrogenase E1 component	1596059	1596061	+	1599249	1599251	1675	supercont10.2	NCU05426	WD repeat protein	1603426	1603428	-	1602022	1602024
supercont10.2	1631890	1632332	443	1632165	36.72	6.61607	2.51469	4.05931	FN6_vs_FN7_peak_94	-5027	supercont10.2	NCU05437	hypothetical protein	1626132	1626134	+	1627136	1627138	3298	supercont10.2	NCU05448	hypothetical protein	1635463	1635465	+	1636783	1636785
supercont10.2	1633871	1634827	957	1634069	46.62	13.7787	3.66327	10.8042	FN6_vs_FN7_peak_95	-6931	supercont10.2	NCU05437	hypothetical protein	1626132	1626134	+	1627136	1627138	1394	supercont10.2	NCU05448	hypothetical protein	1635463	1635465	+	1636783	1636785
supercont10.2	1658208	1659131	924	1658533	23.1	19.3316	9.13779	16.1451	FN6_vs_FN7_peak_96	-379	supercont10.2	NCU05457	cytochrome a-4	1658154	1658156	-	1657175	1657177	565	supercont10.2	NCU11908	hypothetical protein	1659403	1659405	-	1659096	1659098
supercont10.2	1699206	1699812	607	1699399	22.69	16.3197	7.89746	13.2455	FN6_vs_FN7_peak_97	-382	supercont10.2	NCU11913	hypothetical protein	1699017	1699019	-	1697540	1697542	1989	supercont10.2	NCU05477	hypothetical protein	1701388	1701390	+	1702312	1702314
supercont10.2	1799963	1800426	464	1800178	30.12	10.6508	3.88987	7.82161	FN6_vs_FN7_peak_98	-3912	supercont10.2	NCU06841	hypothetical protein	1793781	1793783	+	1796264	1796266	4273	supercont10.2	NCU06840	hypothetical protein	1805289	1805291	-	1804449	1804451
supercont10.2	1818379	1819289	911	1818753	40.02	23.6256	7.0726	20.2907	FN6_vs_FN7_peak_99	-1568	supercont10.2	NCU06837	hypothetical protein	1816171	1816173	+	1817183	1817185	4411	supercont10.2	NCU06836	acetyl-coenzyme A synthetase	1823164	1823166	+	1825857	1825859
supercont10.2	1819432	1820512	1081	1819860	17.33	6.60524	3.66574	4.04857	FN6_vs_FN7_peak_100	-2675	supercont10.2	NCU06837	hypothetical protein	1816171	1816173	+	1817183	1817185	3304	supercont10.2	NCU06836	acetyl-coenzyme A synthetase	1823164	1823166	+	1825857	1825859
supercont10.2	1868355	1868698	344	1868442	14.03	5.83359	3.5781	3.35156	FN6_vs_FN7_peak_101	-1708	supercont10.2	NCU06817	hypothetical protein	1865358	1865360	+	1866732	1866734	689	supercont10.2	NCU06815	hypothetical protein	1869131	1869133	+	1870727	1870729
supercont10.2	1901938	1902367	430	1902104	10.73	5.89229	4.44563	3.38155	FN6_vs_FN7_peak_102	-694	supercont10.2	NCU06801	hypothetical protein	1901410	1901412	-	1900327	1900329	2268	supercont10.2	NCU06799	fungal specific transcription factor	1907787	1907789	-	1904370	1904372
supercont10.2	2237144	2241442	4299	2240334	93.25	69.604	11.7806	64.699	FN6_vs_FN7_peak_103	-9627	supercont10.2	NCU01835	hypothetical protein	2230291	2230293	+	2230705	2230707	3495	supercont10.2	NCU01834	hypothetical protein	2243829	2243831	+	2244850	2244852
supercont10.2	2349276	2349705	430	2349366	10.73	5.50529	4.18832	3.04132	FN6_vs_FN7_peak_104	-1170	supercont10.2	NCU01811	hypothetical protein	2347735	2347737	+	2348194	2348196	1354	supercont10.2	NCU01810	hypothetical protein	2350720	2350722	+	2352103	2352105
supercont10.2	2357536	2358607	1072	2358023	42.91	28.5885	8.78184	25.0784	FN6_vs_FN7_peak_105	-572	supercont10.2	NCU01808	cytochrome c	2357451	2357453	-	2356506	2356508	562	supercont10.2	NCU01807	hypothetical protein	2358585	2358587	+	2359430	2359432
supercont10.2	2386102	2386487	386	2386108	12.38	3.5627	2.67553	1.33348	FN6_vs_FN7_peak_106	-693	supercont10.2	NCU01797	nonrepressor of conidiation-2	2385415	2385417	-	2383357	2383359	276	supercont10.2	NCU11920	hypothetical protein	2386384	2386386	+	2386711	2386713
supercont10.2	2411905	2412489	585	2412044	13.2	8.33755	5.22163	5.65307	FN6_vs_FN7_peak_107	-7629	supercont10.2	NCU01791	SNF7 family protein	2403629	2403631	+	2404413	2404415	7957	supercont10.2	NCU11923	hypothetical protein	2420365	2420367	-	2419999	2420001
supercont10.2	2412694	2412911	218	2412780	14.44	6.5427	4.06332	3.99118	FN6_vs_FN7_peak_108	-8365	supercont10.2	NCU01791	SNF7 family protein	2403629	2403631	+	2404413	2404415	7221	supercont10.2	NCU11923	hypothetical protein	2420365	2420367	-	2419999	2420001
supercont10.2	2413271	2413545	275	2413302	11.55	6.33484	4.48303	3.79451	FN6_vs_FN7_peak_109	-8887	supercont10.2	NCU01791	SNF7 family protein	2403629	2403631	+	2404413	2404415	6699	supercont10.2	NCU11923	hypothetical protein	2420365	2420367	-	2419999	2420001
supercont10.2	2417657	2418055	399	2417885	16.5	10.8743	6.20693	8.0406	FN6_vs_FN7_peak_110	-13470	supercont10.2	NCU01791	SNF7 family protein	2403629	2403631	+	2404413	2404415	2116	supercont10.2	NCU11923	hypothetical protein	2420365	2420367	-	2419999	2420001
supercont10.2	2519770	2520031	262	2519923	11.55	5.86499	4.18416	3.36791	FN6_vs_FN7_peak_111	-700	supercont10.2	NCU01763	hypothetical protein	2519223	2519225	-	2518148	2518150	512	supercont10.2	NCU01762	nucleolar RNAse III	2521489	2521491	-	2520433	2520435
supercont10.2	2538095	2538446	352	2538201	35.07	6.92954	2.57643	4.33683	FN6_vs_FN7_peak_112	-289	supercont10.2	NCU01756	actin	2536219	2536221	+	2537910	2537912	2321	supercont10.2	NCU01754	alcohol dehydrogenase I	2540522	2540524	+	2541734	2541736
supercont10.2	2578861	2579998	1138	2579625	63.54	31.876	6.45386	28.2594	FN6_vs_FN7_peak_113	-5575	supercont10.2	NCU01744	glutamate synthase	2574050	2574052	-	2567522	2567524	1363	supercont10.2	NCU01742	hypothetical protein	2580988	2580990	+	2582760	2582762
supercont10.2	2598066	2598315	250	2598128	10.31	3.53412	2.82868	1.30914	FN6_vs_FN7_peak_114	-1461	supercont10.2	NCU01737	hypothetical protein	2593351	2593353	+	2596665	2596667	2178	supercont10.2	NCU01735	hypothetical protein	2600306	2600308	+	2601246	2601248
supercont10.2	2830472	2831225	754	2830935	26.41	9.529	3.9151	6.76586	FN6_vs_FN7_peak_115	-524	supercont10.2	NCU01644	intracellular protein transporter UsoA	2830411	2830413	-	2826814	2826816	829	supercont10.2	NCU01643	5'-3' exoribonuclease 2	2831764	2831766	+	2835057	2835059
supercont10.2	2886879	2887356	478	2887165	42.5	7.04633	2.41648	4.44369	FN6_vs_FN7_peak_116	-1717	supercont10.2	NCU11933	hypothetical protein	2885448	2885450	-	2884941	2884943	1212	supercont10.2	NCU01633	hexose transporter HXT13	2888377	2888379	+	2890045	2890047
supercont10.2	2977898	2978211	314	2978001	11.97	6.76224	4.91484	4.17824	FN6_vs_FN7_peak_117	-202	supercont10.2	NCU01606	ATP synthase subunit 5	2977799	2977801	-	2976580	2976582	502	supercont10.2	NCU01605	protein kinase regulator	2979471	2979473	-	2978501	2978503
supercont10.2	3095119	3095511	393	3095379	13.2	6.17841	3.94523	3.64721	FN6_vs_FN7_peak_118	-6131	supercont10.2	NCU11936	hypothetical protein	3089248	3089250	-	3088597	3088599	2362	supercont10.2	NCU01555	hypothetical protein	3097741	3097743	+	3098139	3098141
supercont10.2	3123049	3123318	270	3123156	11.14	5.86499	4.04663	3.36791	FN6_vs_FN7_peak_119	-129	supercont10.2	NCU01546	coproporphyrinogen III oxidase	3123027	3123029	-	3121725	3121727	1855	supercont10.2	NCU01545	autophagy protein 8	3125011	3125013	+	3125516	3125518
supercont10.2	3177751	3178710	960	3178321	34.66	18.3039	6.19053	15.1574	FN6_vs_FN7_peak_120	-1520	supercont10.2	NCU01530	hypothetical protein	3176118	3176120	+	3176799	3176801	2655	supercont10.2	NCU01528	glyceraldehyde-3-phosphate dehydrogenase-1	3180976	3180978	+	3182064	3182066
supercont10.2	3179255	3179984	730	3179828	49.92	9.35005	2.68017	6.59575	FN6_vs_FN7_peak_121	-1310	supercont10.2	NCU01529	hypothetical protein	3178073	3178075	+	3178516	3178518	1148	supercont10.2	NCU01528	glyceraldehyde-3-phosphate dehydrogenase-1	3180976	3180978	+	3182064	3182066
supercont10.2	3213249	3213922	674	3213733	21.87	9.46042	4.57344	6.69928	FN6_vs_FN7_peak_122	-2047	supercont10.2	NCU01519	hypothetical protein	3211686	3211688	-	3211345	3211347	1278	supercont10.2	NCU01517	glucoamylase precursor	3215011	3215013	+	3217062	3217064
supercont10.2	3325852	3326051	200	3326011	10.31	5.89229	4.28922	3.38155	FN6_vs_FN7_peak_123	-23417	supercont10.2	NCU01488	hypothetical protein	3301137	3301139	+	3302592	3302594	3463	supercont10.2	NCU01487	hypothetical protein	3330897	3330899	-	3329472	3329474
supercont10.2	3752664	3753067	404	3752818	14.44	5.83359	3.67633	3.35156	FN6_vs_FN7_peak_124	-188	supercont10.2	NCU08707	iron sulfur assembly protein	3752630	3752632	-	3751603	3751605	925	supercont10.2	NCU08708	hypothetical protein	3756208	3756210	-	3753741	3753743
supercont10.2	3846484	3847401	918	3847293	12.79	3.5627	2.75805	1.33348	FN6_vs_FN7_peak_125	-2626	supercont10.2	NCU08738	MFS peptide transporter	3844667	3844669	-	3842588	3842590	1612	supercont10.2	NCU08739	endothiapepsin	3850448	3850450	-	3848903	3848905
supercont10.2	3942144	3943014	871	3942410	31.77	29.2519	12.4223	25.7176	FN6_vs_FN7_peak_126	-176	supercont10.2	NCU11947	hypothetical protein	3941713	3941715	+	3942232	3942234	2004	supercont10.2	NCU08404	hypothetical protein	3944414	3944416	+	3949634	3949636
supercont10.2	3982072	3982358	287	3982228	16.09	9.62915	5.34092	6.8493	FN6_vs_FN7_peak_127	-774	supercont10.2	NCU08415	hypothetical protein	3981137	3981139	+	3981452	3981454	424	supercont10.2	NCU08416	DUF1674 domain-containing protein	3982652	3982654	+	3983159	3983161
supercont10.2	4177190	4177715	526	4177534	41.67	12.0592	3.55595	9.16652	FN6_vs_FN7_peak_128	-1647	supercont10.2	NCU09344	hypothetical protein	4175365	4175367	+	4175885	4175887	575	supercont10.2	NCU09345	no message in thiamine-1	4178109	4178111	+	4179307	4179309
supercont10.2	4192691	4193365	675	4192825	16.09	7.66459	4.27274	5.01249	FN6_vs_FN7_peak_129	-825	supercont10.2	NCU09347	fructose-2,6-bisphosphatase	4192000	4192002	-	4190469	4190471	5202	supercont10.2	NCU09349	ATP-dependent RNA helicase has-1	4198027	4198029	+	4199830	4199832
supercont10.2	4286169	4286485	317	4286247	12.79	7.19831	4.92509	4.58952	FN6_vs_FN7_peak_130	-5062	supercont10.2	NCU09771	DUF895 domain membrane protein	4281185	4281187	-	4279388	4279390	481	supercont10.2	NCU09770	acetyl-coa hydrolase	4286728	4286730	+	4288443	4288445
supercont10.3	13108	13362	255	13235	14.85	7.38582	4.6627	4.76343	FN6_vs_FN7_peak_131	-1531	supercont10.3	NCU09526	hypothetical protein	9651	9653	+	11702	11704	1124	supercont10.3	NCU09524	hypothetical protein	15405	15407	-	14357	14359
supercont10.3	92714	93003	290	92768	9.9	3.99616	3.40691	1.71972	FN6_vs_FN7_peak_132	-537	supercont10.3	NCU09506	hypothetical protein	91241	91243	+	92229	92231	1544	supercont10.3	NCU09505	hypothetical protein	94312	94314	+	95687	95689
supercont10.3	207674	207873	200	207778	11.97	6.28518	4.59754	3.74786	FN6_vs_FN7_peak_133	-1300	supercont10.3	NCU09160	HPP family protein	206478	206480	-	205105	205107	1979	supercont10.3	NCU09161	translation factor pelota	209757	209759	+	210978	210980
supercont10.3	410040	410436	397	410360	12.79	3.99987	2.99788	1.7226	FN6_vs_FN7_peak_134	-2166	supercont10.3	NCU05664	hypothetical protein	408194	408196	-	405571	405573	2633	supercont10.3	NCU10605	hypothetical protein	412993	412995	+	413934	413936
supercont10.3	607541	607815	275	607623	9.9	5.05916	4.13282	2.63957	FN6_vs_FN7_peak_135	-697	supercont10.3	NCU05714	50S ribosomal subunit protein L15	605863	605865	+	606924	606926	1986	supercont10.3	NCU05715	sorting nexin mvp-1	609609	609611	+	611500	611502
supercont10.3	1112590	1112993	404	1112743	19.39	7.02282	3.64137	4.42319	FN6_vs_FN7_peak_136	-732	supercont10.3	NCU07853	uricase	1112011	1112013	-	1111042	1111044	2047	supercont10.3	NCU07854	cytosolic regulator Pianissimo	1114790	1114792	+	1119487	1119489
supercont10.3	1358777	1360137	1361	1359188	29.71	25.3857	10.8888	22.0038	FN6_vs_FN7_peak_137	-129	supercont10.3	NCU06424	aminomethyl transferase	1359059	1359061	-	1357742	1357744	10468	supercont10.3	NCU06425	hypothetical protein	1370584	1370586	-	1369654	1369656
supercont10.3	1361709	1361975	267	1361843	13.2	7.53305	4.73428	4.90346	FN6_vs_FN7_peak_138	-2784	supercont10.3	NCU06424	aminomethyl transferase	1359059	1359061	-	1357742	1357744	7813	supercont10.3	NCU06425	hypothetical protein	1370584	1370586	-	1369654	1369656
supercont10.3	1366122	1366674	553	1366557	16.09	4.70182	2.84849	2.33309	FN6_vs_FN7_peak_139	-7498	supercont10.3	NCU06424	aminomethyl transferase	1359059	1359061	-	1357742	1357744	3099	supercont10.3	NCU06425	hypothetical protein	1370584	1370586	-	1369654	1369656
supercont10.3	1368469	1368704	236	1368562	16.5	6.24363	3.64657	3.70743	FN6_vs_FN7_peak_140	-9503	supercont10.3	NCU06424	aminomethyl transferase	1359059	1359061	-	1357742	1357744	1094	supercont10.3	NCU06425	hypothetical protein	1370584	1370586	-	1369654	1369656
supercont10.3	1371045	1371251	207	1371154	11.55	5.00261	3.64898	2.60692	FN6_vs_FN7_peak_141	-570	supercont10.3	NCU06425	hypothetical protein	1370584	1370586	-	1369654	1369656	4289	supercont10.3	NCU06426	hypothetical protein	1375443	1375445	+	1376276	1376278
supercont10.3	1371369	1372376	1008	1372193	20.22	10.9285	5.30421	8.08917	FN6_vs_FN7_peak_142	-1609	supercont10.3	NCU06425	hypothetical protein	1370584	1370586	-	1369654	1369656	3250	supercont10.3	NCU06426	hypothetical protein	1375443	1375445	+	1376276	1376278
supercont10.3	1372667	1372965	299	1372862	14.44	7.77075	4.76562	5.11058	FN6_vs_FN7_peak_143	-2278	supercont10.3	NCU06425	hypothetical protein	1370584	1370586	-	1369654	1369656	2581	supercont10.3	NCU06426	hypothetical protein	1375443	1375445	+	1376276	1376278
supercont10.3	1373124	1373690	567	1373502	25.99	17.7221	7.93914	14.5911	FN6_vs_FN7_peak_144	-2918	supercont10.3	NCU06425	hypothetical protein	1370584	1370586	-	1369654	1369656	1941	supercont10.3	NCU06426	hypothetical protein	1375443	1375445	+	1376276	1376278
supercont10.3	1374838	1375548	711	1375281	31.77	21.4139	8.19233	18.1564	FN6_vs_FN7_peak_145	-4697	supercont10.3	NCU06425	hypothetical protein	1370584	1370586	-	1369654	1369656	162	supercont10.3	NCU06426	hypothetical protein	1375443	1375445	+	1376276	1376278
supercont10.3	1589605	1589834	230	1589728	11.55	5.99997	4.26955	3.48179	FN6_vs_FN7_peak_146	-834	supercont10.3	NCU06486	hypothetical protein	1586496	1586498	+	1588892	1588894	4192	supercont10.3	NCU06487	hypothetical protein	1593920	1593922	+	1595581	1595583
supercont10.3	1609528	1609752	225	1609689	10.31	5.89229	4.28922	3.38155	FN6_vs_FN7_peak_147	-461	supercont10.3	NCU06490	hypothetical protein	1609228	1609230	-	1608161	1608163	299	supercont10.3	NCU06491	SWR1-complex protein 5	1609988	1609990	+	1611072	1611074
supercont10.3	1658060	1658704	645	1658487	14.03	7.47918	4.47262	4.85525	FN6_vs_FN7_peak_148	-11457	supercont10.3	NCU06500	cell division control protein 25	1647030	1647032	-	1643007	1643009	3173	supercont10.3	NCU06503	C2H2 finger domain-containing protein	1661660	1661662	+	1664261	1664263
supercont10.3	1829233	1829886	654	1829348	17.74	8.44714	4.68533	5.74592	FN6_vs_FN7_peak_149	-346	supercont10.3	NCU06187	adenylosuccinate lyase	1829002	1829004	-	1827162	1827164	3008	supercont10.3	NCU10651	chitin binding protein	1832356	1832358	+	1833844	1833846
supercont10.3	1837709	1838056	348	1837866	16.09	7.66459	4.27274	5.01249	FN6_vs_FN7_peak_150	-597	supercont10.3	NCU06189	5-aminolevulinate synthase	1837269	1837271	-	1835317	1835319	1079	supercont10.3	NCU06190	hypothetical protein	1844924	1844926	-	1838943	1838945
supercont10.3	1912521	1913358	838	1913201	24.34	11.8043	5.06854	8.91774	FN6_vs_FN7_peak_151	-1147	supercont10.3	NCU06206	hypothetical protein	1911374	1911376	+	1912052	1912054	792	supercont10.3	NCU06207	C-5 sterol desaturase	1913993	1913995	+	1915092	1915094
supercont10.3	1919307	1920177	871	1919694	48.69	52.9804	18.8349	48.5395	FN6_vs_FN7_peak_152	-511	supercont10.3	NCU06210	hypothetical protein	1918385	1918387	+	1919181	1919183	906	supercont10.3	NCU06211	malate dehydrogenase	1920600	1920602	+	1922166	1922168
supercont10.3	1974275	1974900	626	1974383	16.5	8.55856	4.86209	5.85356	FN6_vs_FN7_peak_153	-174	supercont10.3	NCU06228	hypothetical protein	1974209	1974211	-	1972849	1972851	980	supercont10.3	NCU06229	hypothetical protein	1975363	1975365	+	1975672	1975674
supercont10.3	1976679	1977091	413	1976900	18.15	5.85335	3.19232	3.36719	FN6_vs_FN7_peak_154	-1226	supercont10.3	NCU06229	hypothetical protein	1975363	1975365	+	1975672	1975674	4996	supercont10.3	NCU06230	serine/threonine protein kinase	1981896	1981898	+	1983885	1983887
supercont10.3	1980610	1981439	830	1981159	19.39	7.99138	4.07833	5.32065	FN6_vs_FN7_peak_155	-5485	supercont10.3	NCU06229	hypothetical protein	1975363	1975365	+	1975672	1975674	737	supercont10.3	NCU06230	serine/threonine protein kinase	1981896	1981898	+	1983885	1983887
supercont10.3	1998129	1999496	1368	1998782	42.91	17.336	4.8788	14.2263	FN6_vs_FN7_peak_156	-1601	supercont10.3	NCU06233	hypothetical protein	1997181	1997183	-	1994456	1994458	2120	supercont10.3	NCU06235	hypothetical protein	2002737	2002739	-	2000900	2000902
supercont10.3	2159526	2159745	220	2159527	9.49	3.99616	3.27798	1.71972	FN6_vs_FN7_peak_157	-2677	supercont10.3	NCU06273	hypothetical protein	2156850	2156852	-	2155311	2155313	6509	supercont10.3	NCU06275	hypothetical protein	2167021	2167023	-	2166034	2166036
supercont10.3	2274909	2275184	276	2275149	9.49	5.05916	3.97641	2.63957	FN6_vs_FN7_peak_158	-3999	supercont10.3	NCU00010	heavy metal tolerance protein	2271150	2271152	-	2267850	2267852	7502	supercont10.3	NCU00013	hypothetical protein	2283236	2283238	-	2282649	2282651
supercont10.3	2409097	2409342	246	2409221	13.62	8.60176	5.54047	5.88648	FN6_vs_FN7_peak_159	-588	supercont10.3	NCU00048	hypothetical protein	2407638	2407640	+	2408631	2408633	4779	supercont10.3	NCU00050	pyruvate dehydrogenase X component	2415380	2415382	-	2413998	2414000
supercont10.3	2410324	2410687	364	2410483	13.2	8.46453	5.29956	5.76286	FN6_vs_FN7_peak_160	-1850	supercont10.3	NCU00048	hypothetical protein	2407638	2407640	+	2408631	2408633	3517	supercont10.3	NCU00050	pyruvate dehydrogenase X component	2415380	2415382	-	2413998	2414000
supercont10.3	2478467	2478855	389	2478641	18.57	6.96641	3.76279	4.36961	FN6_vs_FN7_peak_161	-3024	supercont10.3	NCU00061	hypothetical protein	2474415	2474417	+	2475615	2475617	5844	supercont10.3	NCU00064	hypothetical protein	2484485	2484487	+	2487112	2487114
supercont10.3	2502747	2503724	978	2503453	29.71	26.6825	11.6403	23.2356	FN6_vs_FN7_peak_162	-3588	supercont10.3	NCU00068	hypothetical protein	2499865	2499867	-	2496688	2496690	561	supercont10.3	NCU11827	hypothetical protein	2504743	2504745	-	2504012	2504014
supercont10.3	2526682	2527540	859	2527055	18.15	12.73	6.69717	9.80182	FN6_vs_FN7_peak_163	-681	supercont10.3	NCU00074	hypothetical protein	2525710	2525712	+	2526372	2526374	296	supercont10.3	NCU00075	mitochondrial import inner membrane translocase subunit tim-14	2527351	2527353	+	2528135	2528137
supercont10.3	2546286	2547527	1242	2547054	30.12	25.1739	10.2365	21.796	FN6_vs_FN7_peak_164	-2979	supercont10.3	NCU00081	DNA topoisomerase 3-beta	2541950	2541952	+	2544073	2544075	2949	supercont10.3	NCU00083	hypothetical protein	2550003	2550005	+	2551083	2551085
supercont10.3	2571712	2571997	286	2571825	11.14	6.18774	4.24472	3.65588	FN6_vs_FN7_peak_165	-4140	supercont10.3	NCU00087	6-phosphogluconolactonase	2567685	2567687	-	2566902	2566904	3726	supercont10.3	NCU00089	MYND domain-containing protein	2575551	2575553	+	2577249	2577251
supercont10.3	2572908	2573790	883	2573177	27.64	14.2995	5.72869	11.3076	FN6_vs_FN7_peak_166	-488	supercont10.3	NCU00088	4-nitrophenylphosphatase	2571633	2571635	+	2572687	2572689	2374	supercont10.3	NCU00089	MYND domain-containing protein	2575551	2575553	+	2577249	2577251
supercont10.3	2615795	2616665	871	2616046	14.44	8.13469	4.98084	5.45718	FN6_vs_FN7_peak_167	-3260	supercont10.3	NCU00099	hypothetical protein	2612786	2612788	-	2612528	2612530	7732	supercont10.3	NCU00100	hypothetical protein	2627390	2627392	-	2623776	2623778
supercont10.3	2686606	2686814	209	2686748	12.79	5.44099	3.83062	2.98811	FN6_vs_FN7_peak_168	-1330	supercont10.3	NCU00120	hypothetical protein	2685418	2685420	-	2681707	2681709	1169	supercont10.3	NCU00121	CLC channel protein	2687917	2687919	+	2690887	2690889
supercont10.3	2775271	2775499	229	2775404	13.2	6.58498	4.1773	4.03135	FN6_vs_FN7_peak_169	-2120	supercont10.3	NCU00142	hypothetical protein	2770759	2770761	+	2773282	2773284	2495	supercont10.3	NCU00143	hypothetical protein	2778566	2778568	-	2777897	2777899
supercont10.3	2780377	2780707	331	2780547	15.27	10.5595	6.16609	7.73223	FN6_vs_FN7_peak_170	-1981	supercont10.3	NCU00143	hypothetical protein	2778566	2778568	-	2777897	2777899	2956	supercont10.3	NCU00145	histone H3	2784194	2784196	-	2783501	2783503
supercont10.3	2787657	2788044	388	2787828	17.74	12.6214	7.10452	9.69936	FN6_vs_FN7_peak_171	-225	supercont10.3	NCU00147	ARD/ARD family protein	2787603	2787605	-	2786828	2786830	949	supercont10.3	NCU00148	short chain dehydrogenase/reductase	2788777	2788779	+	2789940	2789942
supercont10.3	3224196	3225059	864	3224568	61.89	44.2974	10.4814	40.2436	FN6_vs_FN7_peak_172	-4473	supercont10.3	NCU00265	hypothetical protein	3220095	3220097	-	3219153	3219155	618	supercont10.3	NCU11843	hypothetical protein	3225186	3225188	+	3225657	3225659
supercont10.3	3571470	3571892	423	3571605	18.98	6.37868	3.56769	3.83732	FN6_vs_FN7_peak_173	-1314	supercont10.3	NCU00357	hypothetical protein	3570291	3570293	-	3567853	3567855	909	supercont10.3	NCU00358	hypothetical protein	3572514	3572516	+	3573806	3573808
supercont10.3	3618743	3618968	226	3618826	12.79	4.79185	3.44756	2.40736	FN6_vs_FN7_peak_174	-3041	supercont10.3	NCU00372	hypothetical protein	3610771	3610773	+	3615783	3615785	2772	supercont10.3	NCU00373	hypothetical protein	3622625	3622627	-	3621596	3621598
supercont10.3	3664620	3665154	535	3664963	33.42	16.81	5.73661	13.7183	FN6_vs_FN7_peak_175	-893	supercont10.3	NCU00384	hypothetical protein	3664070	3664072	-	3663637	3663639	295	supercont10.3	NCU00385	ATP synthase subunit delta	3665258	3665260	+	3666117	3666119
supercont10.3	4108853	4109410	558	4109216	16.92	9.93187	5.7794	7.14236	FN6_vs_FN7_peak_176	-494	supercont10.3	NCU08976	fatty acid elongase	4108722	4108724	-	4107339	4107341	3071	supercont10.3	NCU08977	long chain fatty alcohol oxidase	4112287	4112289	+	4114972	4114974
supercont10.3	4139809	4141532	1724	4140252	49.92	46.4939	14.9774	42.3324	FN6_vs_FN7_peak_177	-1598	supercont10.3	NCU08986	hypothetical protein	4138654	4138656	-	4138252	4138254	1818	supercont10.3	NCU08988	hypothetical protein	4143317	4143319	-	4142068	4142070
supercont10.3	4166187	4166761	575	4166601	19.39	14.7764	7.73014	11.7621	FN6_vs_FN7_peak_178	-273	supercont10.3	NCU08994	hypothetical protein	4166328	4166330	-	4164998	4165000	1464	supercont10.3	NCU08995	dual specificity phosphatase	4168065	4168067	+	4170015	4170017
supercont10.3	4343271	4343596	326	4343411	11.97	6.76224	4.91484	4.17824	FN6_vs_FN7_peak_179	-751	supercont10.3	NCU07565	von Willebrand RING finger domain-containing protein	4338825	4338827	+	4342658	4342660	1573	supercont10.3	NCU07564	siderophore iron transporter mirC	4344984	4344986	+	4347065	4347067
supercont10.3	4485234	4485680	447	4485342	11.14	5.86499	4.04663	3.36791	FN6_vs_FN7_peak_180	-2147	supercont10.3	NCU07531	copper-transporting ATPase	4483195	4483197	-	4480570	4480572	462	supercont10.3	NCU07530	transporter smf2	4485804	4485806	+	4487835	4487837
supercont10.3	5134549	5134950	402	5134791	16.92	10.2513	5.97204	7.44012	FN6_vs_FN7_peak_181	-1723	supercont10.3	NCU08784	hypothetical protein	5133068	5133070	-	5131862	5131864	825	supercont10.3	NCU08783	epoxide hydrolase	5136904	5136906	-	5135614	5135616
supercont10.4	84261	85000	740	84502	32.18	20.8309	7.54134	17.5868	FN6_vs_FN7_peak_182	-425	supercont10.4	NCU11414	plasma membrane zinc ion transporter	84077	84079	-	82226	82228	1408	supercont10.4	NCU09656	carboxymethylenebutenolidase	85910	85912	+	87021	87023
supercont10.4	191807	192006	200	191878	10.73	5.89229	4.44563	3.38155	FN6_vs_FN7_peak_183	-448	supercont10.4	NCU07597	hypothetical protein	191430	191432	-	190133	190135	504	supercont10.4	NCU11365	aminotransferase	192382	192384	+	193855	193857
supercont10.4	458024	458251	228	458106	14.44	5.83359	3.67633	3.35156	FN6_vs_FN7_peak_184	-23187	supercont10.4	NCU07659	pyruvate dehydrogenase complex	433238	433240	+	434917	434919	2108	supercont10.4	NCU04851	hypothetical protein	460214	460216	+	463789	463791
supercont10.4	484891	485335	445	485219	16.09	9.06816	5.02675	6.33559	FN6_vs_FN7_peak_185	-3010	supercont10.4	NCU04855	C2HC5 finger protein	480473	480475	+	482207	482209	527	supercont10.4	NCU04856	glutamine synthetase	485746	485748	+	487573	487575
supercont10.4	542923	543385	463	543231	21.04	10.7659	5.00955	7.93374	FN6_vs_FN7_peak_186	-3800	supercont10.4	NCU04866	hypothetical protein	539431	539433	-	537204	537206	4720	supercont10.4	NCU04867	hypothetical protein	548446	548448	-	547949	547951
supercont10.4	576424	577779	1356	577176	36.72	35.9019	14.2992	32.167	FN6_vs_FN7_peak_187	-2781	supercont10.4	NCU04873	hypothetical protein	573399	573401	+	574393	574395	1220	supercont10.4	NCU04874	alternative oxidase	578396	578398	+	579676	579678
supercont10.4	669849	670391	543	670102	24.34	18.4988	8.44757	15.3401	FN6_vs_FN7_peak_188	-278	supercont10.4	NCU04898	cation-transporting ATPase 4	665789	665791	+	669822	669824	476	supercont10.4	NCU04899	malate dehydrogenase	670578	670580	+	671711	671713
supercont10.4	754851	755571	721	755408	15.68	5.31046	3.33567	2.86472	FN6_vs_FN7_peak_189	-3297	supercont10.4	NCU04924	hypothetical protein similar to phosphatidyl synthase	750531	750533	+	752109	752111	4683	supercont10.4	NCU11689	hypothetical protein	760551	760553	-	760089	760091
supercont10.4	756776	757042	267	756930	11.55	6.76224	4.75844	4.17824	FN6_vs_FN7_peak_190	-1132	supercont10.4	NCU04925	hypothetical protein	755798	755800	-	755396	755398	3161	supercont10.4	NCU11689	hypothetical protein	760551	760553	-	760089	760091
supercont10.4	851725	852519	795	852285	17.74	11.2084	6.2471	8.35249	FN6_vs_FN7_peak_191	-861	supercont10.4	NCU04953	penicillopepsin	851424	851426	-	850055	850057	1257	supercont10.4	NCU04954	hypothetical protein	853542	853544	+	854900	854902
supercont10.4	1096415	1097669	1255	1097003	62.71	40.8368	9.10192	36.9224	FN6_vs_FN7_peak_192	-466	supercont10.4	NCU11067	hypothetical protein	1096537	1096539	-	1095687	1095689	604	supercont10.4	NCU04986	hypothetical protein	1097607	1097609	+	1099896	1099898
supercont10.4	1233893	1235665	1773	1235014	52.81	27.8207	6.72642	24.3398	FN6_vs_FN7_peak_193	-1319	supercont10.4	NCU07954	hypothetical protein	1233695	1233697	-	1232501	1232503	499	supercont10.4	NCU07953	alternative oxidase-1	1235513	1235515	+	1236764	1236766
supercont10.4	1276371	1276770	400	1276638	10.31	5.08049	3.77157	2.64818	FN6_vs_FN7_peak_194	-466	supercont10.4	NCU07944	deoxyribose-phosphate aldolase	1276172	1276174	-	1275377	1275379	176	supercont10.4	NCU07943	DUF218 domain-containing protein	1276814	1276816	+	1277615	1277617
supercont10.4	1279224	1280032	809	1279567	35.9	33.4753	13.3678	29.8176	FN6_vs_FN7_peak_195	-391	supercont10.4	NCU07942	hypothetical protein	1279176	1279178	-	1278018	1278020	2867	supercont10.4	NCU07941	aspartate aminotransferase	1282434	1282436	+	1284284	1284286
supercont10.4	1280776	1280994	219	1280909	13.2	5.46828	3.55071	3.00737	FN6_vs_FN7_peak_196	-1733	supercont10.4	NCU07942	hypothetical protein	1279176	1279178	-	1278018	1278020	1525	supercont10.4	NCU07941	aspartate aminotransferase	1282434	1282436	+	1284284	1284286
supercont10.4	1369670	1369964	295	1369815	24.34	6.74565	3.09058	4.17824	FN6_vs_FN7_peak_197	-448	supercont10.4	NCU07915	integral membrane protein	1368002	1368004	+	1369365	1369367	1036	supercont10.4	NCU07914	phosphoglycerate kinase	1370851	1370853	+	1372272	1372274
supercont10.4	1547328	1547576	249	1547443	22.28	8.40735	3.87996	5.71547	FN6_vs_FN7_peak_198	-251	supercont10.4	NCU06532	dihydroorotate reductase PyrE	1547192	1547194	-	1545692	1545694	510	supercont10.4	NCU06533	hypothetical protein	1548873	1548875	-	1547951	1547953
supercont10.4	1606672	1608481	1810	1607964	25.58	10.5157	4.43008	7.6965	FN6_vs_FN7_peak_199	-1433	supercont10.4	NCU06549	pyridoxine 2	1606531	1606533	-	1605632	1605634	563	supercont10.4	NCU06550	pyridoxine 1	1608527	1608529	+	1609451	1609453
supercont10.4	1745806	1746757	952	1746533	24.34	17.5473	7.9196	14.4234	FN6_vs_FN7_peak_200	-2852	supercont10.4	NCU06593	MAP kinase activator	1743681	1743683	-	1741837	1741839	1985	supercont10.4	NCU06594	SAC3/GANP domain-containing protein	1750264	1750266	-	1748516	1748518
supercont10.4	1785669	1786797	1129	1786256	31.36	29.2519	12.2659	25.7176	FN6_vs_FN7_peak_201	-331	supercont10.4	NCU06605	DNA damage-binding protein 1	1782301	1782303	+	1785923	1785925	357	supercont10.4	NCU06606	iron-sulfur subunit-1	1786613	1786615	+	1787874	1787876
supercont10.4	1822204	1824049	1846	1823004	54.87	26.8413	6.20825	23.3842	FN6_vs_FN7_peak_202	-1699	supercont10.4	NCU06618	metallopeptidase MepB	1818912	1818914	+	1821303	1821305	2658	supercont10.4	NCU06619	methyltryptophan resistant	1827129	1827131	-	1825660	1825662
supercont10.4	1994598	1994798	201	1994673	9.9	5.05916	4.13282	2.63957	FN6_vs_FN7_peak_203	-538	supercont10.4	NCU09732	acetyl-CoA acetyltransferase	1994135	1994137	-	1992784	1992786	1058	supercont10.4	NCU09731	mutagen sensitive-8	1995731	1995733	+	1996431	1996433
supercont10.4	1995016	1995340	325	1995167	11.14	6.76224	4.60203	4.17824	FN6_vs_FN7_peak_204	-1032	supercont10.4	NCU09732	acetyl-CoA acetyltransferase	1994135	1994137	-	1992784	1992786	564	supercont10.4	NCU09731	mutagen sensitive-8	1995731	1995733	+	1996431	1996433
supercont10.4	2146992	2147704	713	2147145	19.8	5.28566	2.97204	2.84259	FN6_vs_FN7_peak_205	-1503	supercont10.4	NCU11711	hypothetical protein	2145642	2145644	-	2144599	2144601	3590	supercont10.4	NCU07705	C6 finger domain-containing protein	2153017	2153019	-	2150733	2150735
supercont10.4	2203961	2204379	419	2204147	21.45	6.40804	3.2078	3.86479	FN6_vs_FN7_peak_206	-552	supercont10.4	NCU07694	PBSP domain-containing protein	2203595	2203597	-	2202468	2202470	496	supercont10.4	NCU07693	stu-1	2204643	2204645	+	2208051	2208053
supercont10.4	2271583	2271861	279	2271778	19.8	7.99138	4.16085	5.32065	FN6_vs_FN7_peak_207	-626	supercont10.4	NCU07678	hypothetical protein	2271152	2271154	-	2269237	2269239	4421	supercont10.4	NCU07676	hypothetical protein	2276199	2276201	+	2276897	2276899
supercont10.4	2310919	2311284	366	2311154	15.68	8.96258	5.34563	6.23392	FN6_vs_FN7_peak_208	-4806	supercont10.4	NCU07668	MFS multidrug transporter	2306348	2306350	-	2304283	2304285	8105	supercont10.4	NCU07666	DUF1014 domain-containing protein	2319259	2319261	+	2320542	2320544
supercont10.4	2383398	2383785	388	2383509	18.57	3.88655	2.44581	1.62338	FN6_vs_FN7_peak_209	-761	supercont10.4	NCU08331	hypothetical protein	2382748	2382750	-	2379525	2379527	1035	supercont10.4	NCU08330	hypothetical protein	2384544	2384546	+	2385551	2385553
supercont10.4	2414403	2415026	624	2414575	16.09	11.1735	6.23757	8.32262	FN6_vs_FN7_peak_210	-4477	supercont10.4	NCU11720	hypothetical protein	2408789	2408791	+	2410096	2410098	2208	supercont10.4	NCU08321	hypothetical protein	2417179	2417181	-	2416781	2416783
supercont10.4	2415850	2416254	405	2416018	16.92	10.8017	6.3085	7.96916	FN6_vs_FN7_peak_211	-5920	supercont10.4	NCU11720	hypothetical protein	2408789	2408791	+	2410096	2410098	765	supercont10.4	NCU08321	hypothetical protein	2417179	2417181	-	2416781	2416783
supercont10.4	2416496	2417455	960	2416783	18.57	12.0416	6.43634	9.14918	FN6_vs_FN7_peak_212	-6685	supercont10.4	NCU11720	hypothetical protein	2408789	2408791	+	2410096	2410098	6183	supercont10.4	NCU08319	developmental regulator flbA	2422966	2422968	+	2425366	2425368
supercont10.4	2549025	2549302	278	2549126	17.74	6.92493	3.90444	4.33242	FN6_vs_FN7_peak_213	-6255	supercont10.4	NCU08287	pyrABCN	2542871	2542873	-	2537248	2537250	965	supercont10.4	NCU08283	integral membrane channel protein	2550091	2550093	+	2554069	2554071
supercont10.4	2585679	2585997	319	2585820	13.62	7.53305	4.87181	4.90346	FN6_vs_FN7_peak_214	-847	supercont10.4	NCU08273	plasma membrane channel protein	2582537	2582539	+	2584971	2584973	424	supercont10.4	NCU08272	cytochrome b2	2586244	2586246	+	2587817	2587819
supercont10.4	2599664	2600263	600	2599941	13.62	7.03383	4.56732	4.43139	FN6_vs_FN7_peak_215	-380	supercont10.4	NCU08269	pyridoxamine 5'-phosphate oxidase	2599561	2599563	-	2598597	2598599	423	supercont10.4	NCU08268	TOR signaling pathway regulator	2600364	2600366	+	2601582	2601584
supercont10.4	2678356	2680408	2053	2679786	39.61	40.0334	15.394	36.1459	FN6_vs_FN7_peak_216	-2393	supercont10.4	NCU06389	DUF625 domain-containing protein	2677393	2677395	-	2674344	2674346	5562	supercont10.4	NCU06387	hypothetical protein	2685348	2685350	+	2686794	2686796
supercont10.4	2706784	2708270	1487	2707437	54.46	51.3887	15.406	47.0122	FN6_vs_FN7_peak_217	-438	supercont10.4	NCU06382	ABC transporter	2706999	2707001	-	2702060	2702062	1199	supercont10.4	NCU06381	GPI-anchored cell wall beta-1,3-endoglucanase EglC	2708636	2708638	+	2709992	2709994
supercont10.4	2708435	2708642	208	2708515	10.73	5.89229	4.44563	3.38155	FN6_vs_FN7_peak_218	-1516	supercont10.4	NCU06382	ABC transporter	2706999	2707001	-	2702060	2702062	121	supercont10.4	NCU06381	GPI-anchored cell wall beta-1,3-endoglucanase EglC	2708636	2708638	+	2709992	2709994
supercont10.4	3157694	3158339	646	3157959	24.34	14.5125	6.33568	11.5097	FN6_vs_FN7_peak_219	-790	supercont10.4	NCU04502	hypothetical protein	3157169	3157171	-	3156763	3156765	2519	supercont10.4	NCU04501	hypothetical protein	3160986	3160988	-	3160476	3160478
supercont10.4	3158444	3158709	266	3158461	17.33	4.24476	2.61839	1.93942	FN6_vs_FN7_peak_220	-1292	supercont10.4	NCU04502	hypothetical protein	3157169	3157171	-	3156763	3156765	2017	supercont10.4	NCU04501	hypothetical protein	3160986	3160988	-	3160476	3160478
supercont10.4	3169359	3169693	335	3169656	13.2	7.03383	4.43839	4.43139	FN6_vs_FN7_peak_221	-1283	supercont10.4	NCU04499	hypothetical protein	3168373	3168375	-	3166659	3166661	253	supercont10.4	NCU04498	hypothetical protein	3169909	3169911	+	3171659	3171661
supercont10.4	3344360	3345017	658	3344927	14.44	6.17368	3.86015	3.64416	FN6_vs_FN7_peak_222	-2298	supercont10.4	NCU04444	hypothetical protein	3342629	3342631	-	3337030	3337032	793	supercont10.4	NCU04443	quinone oxidoreductase	3345720	3345722	+	3346829	3346831
supercont10.4	3512540	3512889	350	3512622	12.38	4.79185	3.34441	2.40736	FN6_vs_FN7_peak_223	-1811	supercont10.4	NCU04392	hypothetical protein	3510811	3510813	-	3509518	3509520	754	supercont10.4	NCU04391	MFS aflatoxin efflux pump	3515595	3515597	-	3513374	3513376
supercont10.4	3693637	3693927	291	3693790	13.62	8.09329	5.21979	5.41707	FN6_vs_FN7_peak_224	-1081	supercont10.4	NCU11745	hypothetical protein	3692709	3692711	-	3692364	3692366	283	supercont10.4	NCU04348	ribosome biogenesis protein	3694073	3694075	+	3697734	3697736
supercont10.4	3722126	3722612	487	3722399	27.64	12.416	4.93852	9.50564	FN6_vs_FN7_peak_225	-1245	supercont10.4	NCU04341	hypothetical protein	3721154	3721156	-	3717770	3717772	2454	supercont10.4	NCU04340	acetyltransferase	3724853	3724855	+	3726948	3726950
supercont10.4	3736820	3737077	258	3736968	11.14	6.54004	4.4632	3.99015	FN6_vs_FN7_peak_226	-1562	supercont10.4	NCU04336	60S ribosomal protein L19	3734862	3734864	+	3735404	3735406	756	supercont10.4	NCU04335	protein kinase	3737724	3737726	+	3740472	3740474
supercont10.4	4010921	4011175	255	4011002	12.79	7.66621	5.22765	5.01249	FN6_vs_FN7_peak_227	-2880	supercont10.4	NCU08043	hypothetical protein	4007340	4007342	+	4008120	4008122	345	supercont10.4	NCU08044	oxidoreductase	4011347	4011349	+	4012685	4012687
supercont10.4	4031315	4031543	229	4031474	11.55	4.14638	3.13812	1.84922	FN6_vs_FN7_peak_228	-144	supercont10.4	NCU08048	NAD dehydrogenase	4031330	4031332	-	4030037	4030039	33862	supercont10.4	NCU08695	hypothetical protein	4065336	4065338	+	4066508	4066510
supercont10.4	4151089	4152014	926	4151600	39.2	22.068	6.69932	18.7835	FN6_vs_FN7_peak_229	-951	supercont10.4	NCU08674	pentatricopeptide repeat protein	4150649	4150651	-	4147091	4147093	1289	supercont10.4	NCU08672	hypothetical protein	4153637	4153639	-	4152887	4152889
supercont10.4	4152215	4153899	1685	4153102	49.92	41.9036	12.7308	37.9514	FN6_vs_FN7_peak_230	-2453	supercont10.4	NCU08674	pentatricopeptide repeat protein	4150649	4150651	-	4147091	4147093	1221	supercont10.4	NCU08671	phosphomevalonate kinase	4154323	4154325	+	4155676	4155678
supercont10.4	4351998	4352591	594	4352421	14.85	9.5668	6.00968	6.7901	FN6_vs_FN7_peak_231	-557	supercont10.4	NCU07329	hypothetical protein	4351864	4351866	-	4350799	4350801	51	supercont10.4	NCU11755	hypothetical protein	4352472	4352474	+	4353410	4353412
supercont10.4	4358533	4359246	714	4358924	25.17	15.4524	6.54198	12.4083	FN6_vs_FN7_peak_232	-1209	supercont10.4	NCU07327	hypothetical protein	4357715	4357717	-	4357196	4357198	631	supercont10.4	NCU07326	hypothetical protein	4360738	4360740	-	4359553	4359555
supercont10.4	4386042	4386637	596	4386637	12.38	3.5627	2.67553	1.33348	FN6_vs_FN7_peak_233	-2286	supercont10.4	NCU07318	mannitol-1-phosphate 5-dehydrogenase	4384351	4384353	-	4383069	4383071	2715	supercont10.4	NCU07316	hypothetical protein	4389840	4389842	-	4389350	4389352
supercont10.4	4602953	4603222	270	4603116	14.85	7.38582	4.6627	4.76343	FN6_vs_FN7_peak_234	-2207	supercont10.4	NCU07258	phosphoglycerate mutase	4598932	4598934	+	4600907	4600909	503	supercont10.4	NCU07257	F-box domain-containing protein	4603619	4603621	+	4605573	4605575
supercont10.4	4712691	4712919	229	4712795	11.55	6.76224	4.75844	4.17824	FN6_vs_FN7_peak_235	-3237	supercont10.4	NCU06971	transcriptional activator xlnR	4709558	4709560	-	4706601	4706603	7502	supercont10.4	NCU06973	interferon-induced GTP-binding protein Mx2	4720297	4720299	+	4723023	4723025
supercont10.4	5181581	5181806	226	5181713	19.8	5.90875	3.23047	3.39773	FN6_vs_FN7_peak_236	-3286	supercont10.4	NCU08807	carbon catabolite regulation	5178427	5178429	-	5177137	5177139	6137	supercont10.4	NCU08806	hypothetical protein	5187850	5187852	+	5189483	5189485
supercont10.4	5191239	5191533	295	5191390	31.77	7.60861	2.97903	4.97486	FN6_vs_FN7_peak_237	-1905	supercont10.4	NCU08806	hypothetical protein	5187850	5187852	+	5189483	5189485	1798	supercont10.4	NCU08805	hypothetical protein	5193968	5193970	-	5193186	5193188
supercont10.4	5194153	5194622	470	5194377	20.63	7.0628	3.59293	4.4596	FN6_vs_FN7_peak_238	-409	supercont10.4	NCU08805	hypothetical protein	5193968	5193970	-	5193186	5193188	1915	supercont10.4	NCU08804	iron-regulated transporter	5198142	5198144	-	5196290	5196292
supercont10.4	5419716	5420754	1039	5419965	31.77	28.0089	11.7033	24.5093	FN6_vs_FN7_peak_239	-297	supercont10.4	NCU05299	NADH:ubiquinone oxidoreductase 29.9	5419668	5419670	-	5418644	5418646	301	supercont10.4	NCU05298	nitrate nonutilizer-3	5423277	5423279	-	5420264	5420266
supercont10.4	5463548	5463884	337	5463671	16.92	7.66459	4.47903	5.01249	FN6_vs_FN7_peak_240	-1375	supercont10.4	NCU05285	C2H2 transcription factor RfeC	5462296	5462298	-	5460822	5460824	6317	supercont10.4	NCU05284	hypothetical protein	5470493	5470495	-	5469986	5469988
supercont10.4	5464630	5464841	212	5464744	13.62	6.17841	4.05984	3.64721	FN6_vs_FN7_peak_241	-2448	supercont10.4	NCU05285	C2H2 transcription factor RfeC	5462296	5462298	-	5460822	5460824	5244	supercont10.4	NCU05284	hypothetical protein	5470493	5470495	-	5469986	5469988
supercont10.4	5469132	5469389	258	5469313	14.03	5.96639	3.64758	3.44894	FN6_vs_FN7_peak_242	-7017	supercont10.4	NCU05285	C2H2 transcription factor RfeC	5462296	5462298	-	5460822	5460824	675	supercont10.4	NCU05284	hypothetical protein	5470493	5470495	-	5469986	5469988
supercont10.4	5661078	5661368	291	5661267	12.38	7.19831	4.77773	4.58952	FN6_vs_FN7_peak_243	-2293	supercont10.4	NCU05237	hypothetical protein	5658974	5658976	-	5658043	5658045	1722	supercont10.4	NCU05236	hypothetical protein	5663329	5663331	-	5662987	5662989
supercont10.4	5693807	5694068	262	5693919	9.9	4.26208	3.58623	1.94106	FN6_vs_FN7_peak_244	-748	supercont10.4	NCU05225	NADH dehydrogenase 64	5693171	5693173	-	5691090	5691092	465	supercont10.4	NCU05224	uridine-cytidine kinase 2	5696181	5696183	-	5694382	5694384
supercont10.4	5768198	5769395	1198	5768934	65.6	31.0088	6.05469	27.4281	FN6_vs_FN7_peak_245	-1948	supercont10.4	NCU05203	hypothetical protein	5766986	5766988	-	5765672	5765674	703	supercont10.4	NCU05202	hypothetical protein	5769637	5769639	+	5770789	5770791
supercont10.4	5895090	5895469	380	5895284	25.58	10.5157	4.43008	7.6965	FN6_vs_FN7_peak_246	-1856	supercont10.4	NCU05169	catalase 2	5893428	5893430	-	5891820	5891822	956	supercont10.4	NCU05168	arginine transporter	5896240	5896242	+	5897808	5897810
supercont10.5	39261	39460	200	39331	16.09	7.26927	4.06927	4.65783	FN6_vs_FN7_peak_247	-2017	supercont10.5	NCU08878	TEM1	37314	37316	-	36259	36261	223	supercont10.5	NCU08877	glycine cleavage system H protein	39554	39556	+	40203	40205
supercont10.5	166960	167664	705	167085	13.62	8.60176	5.54047	5.88648	FN6_vs_FN7_peak_248	-3403	supercont10.5	NCU08848	hypothetical protein	160900	160902	+	163680	163682	7004	supercont10.5	NCU08847	hypothetical protein	174089	174091	+	175910	175912
supercont10.5	217038	217621	584	217415	16.92	8.09272	4.71477	5.41707	FN6_vs_FN7_peak_249	-1437	supercont10.5	NCU10444	hypothetical protein	215142	215144	+	215976	215978	148	supercont10.5	NCU07808	hypothetical protein	217563	217565	+	218358	218360
supercont10.5	218433	220444	2012	219124	63.54	61.6822	16.9839	56.9795	FN6_vs_FN7_peak_250	-764	supercont10.5	NCU07808	hypothetical protein	217563	217565	+	218358	218360	1636	supercont10.5	NCU07807	fructose bisphosphate aldolase	220760	220762	+	222242	222244
supercont10.5	292881	293109	229	292988	18.98	6.66404	3.69983	4.1051	FN6_vs_FN7_peak_251	-2753	supercont10.5	NCU07788	fungal specific transcription factor	290235	290237	-	287935	287937	10196	supercont10.5	NCU07787	clock controlled protein CCG-14	303184	303186	+	303668	303670
supercont10.5	293348	293653	306	293470	17.33	6.60524	3.66574	4.04857	FN6_vs_FN7_peak_252	-3235	supercont10.5	NCU07788	fungal specific transcription factor	290235	290237	-	287935	287937	9714	supercont10.5	NCU07787	clock controlled protein CCG-14	303184	303186	+	303668	303670
supercont10.5	294182	295591	1410	295045	57.35	45.1584	11.67	41.0753	FN6_vs_FN7_peak_253	-4810	supercont10.5	NCU07788	fungal specific transcription factor	290235	290237	-	287935	287937	8139	supercont10.5	NCU07787	clock controlled protein CCG-14	303184	303186	+	303668	303670
supercont10.5	469316	469755	440	469492	12.38	5.81334	3.9346	3.33306	FN6_vs_FN7_peak_254	-406	supercont10.5	NCU07742	poly(p)/ATP NAD kinase	469086	469088	-	467577	467579	854	supercont10.5	NCU07741	1-acyl-sn-glycerol-3-phosphate acyltransferase 2	470346	470348	+	471806	471808
supercont10.5	1293226	1293497	272	1293265	15.27	6.9063	4.06644	4.31408	FN6_vs_FN7_peak_255	-1014	supercont10.5	NCU04662	autophagy protein 5	1292251	1292253	-	1290181	1290183	1700	supercont10.5	NCU04661	hypothetical protein	1299266	1299268	-	1294963	1294965
supercont10.5	1378236	1378498	263	1378359	20.22	8.35315	4.08016	5.6683	FN6_vs_FN7_peak_256	-738	supercont10.5	NCU04637	BAR adaptor protein RVS167	1377621	1377623	-	1375985	1375987	589	supercont10.5	NCU04636	cysteine desulfurase	1378948	1378950	+	1380723	1380725
supercont10.5	1465190	1465912	723	1465597	14.44	9.55944	5.84871	6.7901	FN6_vs_FN7_peak_257	-430	supercont10.5	NCU04619	hypothetical protein	1465167	1465169	-	1463504	1463506	2762	supercont10.5	NCU04618	hypothetical protein	1471687	1471689	-	1468357	1468359
supercont10.5	1585533	1586097	565	1585853	23.93	19.3316	9.4506	16.1451	FN6_vs_FN7_peak_258	-431	supercont10.5	NCU04591	pentachlorophenol monooxygenase	1585422	1585424	-	1583385	1583387	1591	supercont10.5	NCU04590	hypothetical protein	1587444	1587446	+	1589166	1589168
supercont10.5	1648720	1649293	574	1649077	21.04	17.0156	8.35577	13.9116	FN6_vs_FN7_peak_259	-689	supercont10.5	NCU04570	NIMA interactive protein	1644967	1644969	+	1648386	1648388	559	supercont10.5	NCU04569	5-oxoprolinase	1649636	1649638	+	1653811	1653813
supercont10.5	1788369	1789041	673	1788710	23.93	16.4902	7.79067	13.4081	FN6_vs_FN7_peak_260	-9267	supercont10.5	NCU03593	kaleidoscope-1	1779443	1779445	-	1777467	1777469	1025	supercont10.5	NCU03596	CRAL/TRIO domain-containing protein	1791013	1791015	-	1789733	1789735
supercont10.5	1790799	1791579	781	1791292	21.87	7.73977	3.8112	5.08012	FN6_vs_FN7_peak_261	-279	supercont10.5	NCU03596	CRAL/TRIO domain-containing protein	1791013	1791015	-	1789733	1789735	636	supercont10.5	NCU03597	DNA polymerase alpha/primase associated subunit	1791928	1791930	+	1794065	1794067
supercont10.5	1849281	1849499	219	1849303	13.62	7.53305	4.87181	4.90346	FN6_vs_FN7_peak_262	-3306	supercont10.5	NCU03613	hypothetical protein	1844662	1844664	+	1845995	1845997	51	supercont10.5	NCU03614	hypothetical protein	1849670	1849672	-	1849352	1849354
supercont10.5	1967593	1969008	1416	1967930	63.13	46.5061	10.6877	42.3417	FN6_vs_FN7_peak_263	-3271	supercont10.5	NCU03650	DNA repair protein RAD16	1961146	1961148	+	1964657	1964659	3435	supercont10.5	NCU03651	NADP-dependent malic enzyme	1971365	1971367	+	1973937	1973939
supercont10.5	1969171	1969478	308	1969349	18.15	6.10887	3.3024	3.58813	FN6_vs_FN7_peak_264	-4690	supercont10.5	NCU03650	DNA repair protein RAD16	1961146	1961148	+	1964657	1964659	2016	supercont10.5	NCU03651	NADP-dependent malic enzyme	1971365	1971367	+	1973937	1973939
supercont10.5	1969789	1970833	1045	1970333	28.47	18.3673	7.36715	15.2149	FN6_vs_FN7_peak_265	-5674	supercont10.5	NCU03650	DNA repair protein RAD16	1961146	1961148	+	1964657	1964659	1032	supercont10.5	NCU03651	NADP-dependent malic enzyme	1971365	1971367	+	1973937	1973939
supercont10.5	2056384	2057312	929	2056555	30.53	25.4237	10.5105	22.0215	FN6_vs_FN7_peak_266	-3	supercont10.5	NCU03682	endonuclease/exonuclease/phosphatase	2056552	2056554	-	2055685	2055687	1841	supercont10.5	NCU03684	hypothetical protein	2058396	2058398	+	2059218	2059220
supercont10.5	2057714	2057956	243	2057814	12.79	3.5627	2.75805	1.33348	FN6_vs_FN7_peak_267	-1262	supercont10.5	NCU03682	endonuclease/exonuclease/phosphatase	2056552	2056554	-	2055685	2055687	582	supercont10.5	NCU03684	hypothetical protein	2058396	2058398	+	2059218	2059220
supercont10.5	2081034	2081286	253	2081095	14.03	4.70046	3.0056	2.33309	FN6_vs_FN7_peak_268	-7745	supercont10.5	NCU03686	hypothetical protein	2073350	2073352	-	2071007	2071009	4969	supercont10.5	NCU03689	hypothetical protein	2086064	2086066	+	2086634	2086636
supercont10.5	2112170	2112909	740	2112173	17.33	4.24476	2.61839	1.93942	FN6_vs_FN7_peak_269	-777	supercont10.5	NCU03697	FAD binding domain-containing protein	2111396	2111398	-	2109530	2109532	3299	supercont10.5	NCU03698	hypothetical protein	2117310	2117312	-	2115470	2115472
supercont10.5	2127048	2127299	252	2127153	13.62	6.71486	4.37587	4.14892	FN6_vs_FN7_peak_270	-1462	supercont10.5	NCU03700	hypothetical protein	2125691	2125693	-	2124646	2124648	3413	supercont10.5	NCU03701	hypothetical protein	2131287	2131289	-	2130564	2130566
supercont10.5	2201773	2202148	376	2202005	20.22	8.71601	4.24337	5.99631	FN6_vs_FN7_peak_271	-5708	supercont10.5	NCU03719	RING finger protein	2193896	2193898	+	2196295	2196297	14265	supercont10.5	NCU03725	VIB-1	2216270	2216272	+	2218502	2218504
supercont10.5	2291516	2293191	1676	2292334	46.62	32.8153	9.5245	29.1732	FN6_vs_FN7_peak_272	-92	supercont10.5	NCU11261	hypothetical protein	2291218	2291220	+	2292240	2292242	374	supercont10.5	NCU03749	hydroxyacylglutathione hydrolase	2292708	2292710	+	2294159	2294161
supercont10.5	2672540	2672774	235	2672660	12.79	7.66621	5.22765	5.01249	FN6_vs_FN7_peak_273	-228	supercont10.5	NCU01009	hypothetical protein	2667665	2667667	+	2672430	2672432	330	supercont10.5	NCU01010	hypothetical protein	2672990	2672992	+	2673896	2673898
supercont10.5	3204583	3205678	1096	3205249	44.97	23.6063	6.56745	20.2715	FN6_vs_FN7_peak_274	-2600	supercont10.5	NCU01195	amination-deficient	3202649	3202651	-	3201160	3201162	1201	supercont10.5	NCU01196	hypothetical protein	3207481	3207483	-	3206448	3206450
supercont10.5	3267927	3268267	341	3268056	16.09	11.5781	6.4789	8.7041	FN6_vs_FN7_peak_275	-323	supercont10.5	NCU01214	hypothetical protein	3265583	3265585	+	3267731	3267733	226	supercont10.5	NCU01215	thioesterase	3268282	3268284	+	3268996	3268998
supercont10.5	3290766	3291225	460	3290864	11.55	6.0927	4.32844	3.57278	FN6_vs_FN7_peak_276	-957	supercont10.5	NCU01223	hypothetical protein	3289323	3289325	+	3289905	3289907	2239	supercont10.5	NCU01225	ubiquitin conjugating enzyme	3293103	3293105	+	3294045	3294047
supercont10.5	3291394	3293142	1749	3292316	47.04	23.5026	6.00439	20.1768	FN6_vs_FN7_peak_277	-371	supercont10.5	NCU01224	26S protease regulatory subunit 4	3291945	3291947	-	3290331	3290333	787	supercont10.5	NCU01225	ubiquitin conjugating enzyme	3293103	3293105	+	3294045	3294047
supercont10.5	3297055	3297292	238	3297152	14.44	6.17368	3.86015	3.64416	FN6_vs_FN7_peak_278	-731	supercont10.5	NCU01227	succinyl-CoA ligase alpha-chain	3296421	3296423	-	3294927	3294929	259	supercont10.5	NCU01229	elongator complex protein 3	3297411	3297413	+	3299124	3299126
supercont10.5	3525633	3525839	207	3525717	20.22	10.9285	5.30421	8.08917	FN6_vs_FN7_peak_279	-705	supercont10.5	NCU01285	hypothetical protein	3525012	3525014	-	3523090	3523092	168	supercont10.5	NCU10476	hypothetical protein	3525885	3525887	+	3528859	3528861
supercont10.5	3654159	3655679	1521	3654764	58.17	30.2721	6.575	26.7094	FN6_vs_FN7_peak_280	-1006	supercont10.5	NCU01321	high-affinity nickel transporter	3653758	3653760	-	3651952	3651954	683	supercont10.5	NCU01322	transcription factor TFIIE complex alpha subunit	3655447	3655449	+	3656506	3656508
supercont10.5	4082393	4082737	345	4082583	12.79	6.6833	4.59675	4.1183	FN6_vs_FN7_peak_281	-4316	supercont10.5	NCU06638	serine/threonine protein kinase	4074111	4074113	+	4078265	4078267	912	supercont10.5	NCU06640	hypothetical protein	4083811	4083813	-	4083493	4083495
supercont10.5	4149779	4150012	234	4149899	11.14	5.29288	3.70119	2.84939	FN6_vs_FN7_peak_282	-1182	supercont10.5	NCU06656	transcriptional activator protein acu-15	4148717	4148719	-	4145821	4145823	2738	supercont10.5	NCU06658	SET domain-containing protein	4154276	4154278	-	4152635	4152637
supercont10.5	4213270	4213623	354	4213290	14.03	5.51891	3.41546	3.05407	FN6_vs_FN7_peak_283	-2205	supercont10.5	NCU10240	hypothetical protein	4211085	4211087	-	4210896	4210898	4904	supercont10.5	NCU06674	hypothetical protein	4218194	4218196	+	4219120	4219122
supercont10.5	4289070	4289870	801	4289695	16.09	10.2513	5.69698	7.44012	FN6_vs_FN7_peak_284	-2784	supercont10.5	NCU06689	hypothetical protein	4286159	4286161	+	4286909	4286911	4326	supercont10.5	NCU06691	hypothetical protein	4294021	4294023	+	4295248	4295250
supercont10.5	4296527	4296729	203	4296623	11.97	4.14638	3.24127	1.84922	FN6_vs_FN7_peak_285	-1373	supercont10.5	NCU06691	hypothetical protein	4294021	4294023	+	4295248	4295250	2032	supercont10.5	NCU06693	hypothetical protein	4298655	4298657	+	4299486	4299488
supercont10.5	4325301	4325728	428	4325450	14.85	8.41215	5.2844	5.71547	FN6_vs_FN7_peak_286	-1187	supercont10.5	NCU06699	cation diffusion facilitator 1	4324263	4324265	-	4322766	4322768	248	supercont10.5	NCU06700	alpha/beta hydrolase	4326700	4326702	-	4325696	4325698
supercont10.5	4401110	4401894	785	4401519	44.15	38.5079	12.5408	34.685	FN6_vs_FN7_peak_287	-4494	supercont10.5	NCU06724	glutamine synthetase	4397025	4397027	-	4394830	4394832	1279	supercont10.5	NCU06725	hypothetical protein	4405694	4405696	-	4402796	4402798
supercont10.5	4489674	4490441	768	4490109	27.64	12.0029	4.77391	9.11185	FN6_vs_FN7_peak_288	-3653	supercont10.5	NCU09530	hypothetical protein	4486456	4486458	-	4486144	4486146	3861	supercont10.5	NCU09532	L-threo-3-deoxy-hexulosonate aldolase	4494949	4494951	-	4493968	4493970
supercont10.5	4500584	4501041	458	4500708	14.44	8.41215	5.14687	5.71547	FN6_vs_FN7_peak_289	-928	supercont10.5	NCU09534	peroxiredoxin HYR1	4499780	4499782	-	4499008	4499010	558	supercont10.5	NCU09535	hypothetical protein	4501266	4501268	+	4502952	4502954
supercont10.5	4532529	4532733	205	4532577	12.38	5.81334	3.9346	3.33306	FN6_vs_FN7_peak_290	-2821	supercont10.5	NCU09540	hypothetical protein	4527951	4527953	+	4529754	4529756	316	supercont10.5	NCU09541	hypothetical protein	4532893	4532895	+	4534292	4534294
supercont10.5	4800747	4801968	1222	4800953	39.61	29.0602	9.66869	25.5339	FN6_vs_FN7_peak_291	-18258	supercont10.5	NCU01428	hydroxyisourate hydrolase	4782279	4782281	+	4782693	4782695	3686	supercont10.5	NCU04095	SH3 domain-containing protein	4808760	4808762	-	4804637	4804639
supercont10.5	4839569	4839813	245	4839711	13.2	6.37684	4.05795	3.83595	FN6_vs_FN7_peak_292	-152	supercont10.5	NCU04103	questionable protein	4839081	4839083	+	4839557	4839559	5711	supercont10.5	NCU04104	chromosome segregation protein Cse1	4848473	4848475	-	4845420	4845422
supercont10.5	4865445	4865949	505	4865510	14.85	4.46252	3.04869	2.11156	FN6_vs_FN7_peak_293	-361	supercont10.5	NCU04107	hypothetical protein	4865149	4865151	-	4864450	4864452	1987	supercont10.5	NCU04108	isoamyl alcohol oxidase	4867497	4867499	+	4869330	4869332
supercont10.5	4941573	4942359	787	4941944	21.04	15.2574	7.34734	12.2226	FN6_vs_FN7_peak_294	-519	supercont10.5	NCU04129	gamma-tocopherol methyltransferase	4940183	4940185	+	4941423	4941425	613	supercont10.5	NCU04130	acylase ACY 1	4942557	4942559	+	4944560	4944562
supercont10.5	5024179	5024470	292	5024360	16.92	5.94584	3.58323	3.42899	FN6_vs_FN7_peak_295	-2302	supercont10.5	NCU04156	ergosterol-1	5021201	5021203	+	5022056	5022058	4117	supercont10.5	NCU04158	nitrogen metabolite regulation	5028477	5028479	+	5029941	5029943
supercont10.5	5024574	5025010	437	5024744	20.22	7.68757	3.78872	5.03311	FN6_vs_FN7_peak_296	-2686	supercont10.5	NCU04156	ergosterol-1	5021201	5021203	+	5022056	5022058	3733	supercont10.5	NCU04158	nitrogen metabolite regulation	5028477	5028479	+	5029941	5029943
supercont10.5	5090686	5091102	417	5090968	14.03	9.5668	5.69687	6.7901	FN6_vs_FN7_peak_297	-837	supercont10.5	NCU04174	hypothetical protein	5090131	5090133	-	5089522	5089524	513	supercont10.5	NCU04175	hypothetical protein	5091481	5091483	+	5092008	5092010
supercont10.5	5428774	5429327	554	5428839	12.79	5.81334	4.05595	3.33306	FN6_vs_FN7_peak_298	-2019	supercont10.5	NCU04265	hypothetical protein	5426820	5426822	-	5424735	5424737	1084	supercont10.5	NCU04266	hypothetical protein	5429923	5429925	+	5430196	5430198
supercont10.5	5442592	5443280	689	5442780	13.2	5.46828	3.55071	3.00737	FN6_vs_FN7_peak_299	-2379	supercont10.5	NCU04269	aspartyl proteinase	5438847	5438849	+	5440399	5440401	1520	supercont10.5	NCU04270	hypothetical protein	5444300	5444302	+	5446520	5446522
supercont10.5	5460974	5461203	230	5461116	10.31	5.89229	4.28922	3.38155	FN6_vs_FN7_peak_300	-1812	supercont10.5	NCU04273	RNA-binding protein	5459304	5459306	-	5457840	5457842	1168	supercont10.5	NCU04274	nuclear envelope protein Cut8	5462284	5462286	+	5463295	5463297
supercont10.5	5468685	5471342	2658	5469256	95.72	25.3157	3.58224	21.9341	FN6_vs_FN7_peak_301	-632	supercont10.5	NCU04276	hypothetical protein	5468624	5468626	-	5468205	5468207	1662	supercont10.5	NCU04277	homoserine kinase	5472115	5472117	-	5470916	5470918
supercont10.5	5503121	5503628	508	5503479	17.33	9.09887	4.92707	6.36241	FN6_vs_FN7_peak_302	-1113	supercont10.5	NCU11649	hypothetical protein	5502366	5502368	-	5501226	5501228	794	supercont10.5	NCU04287	hypothetical protein	5504273	5504275	+	5505239	5505241
supercont10.5	5569185	5570118	934	5569578	58.17	68.1978	22.4323	63.3119	FN6_vs_FN7_peak_303	-831	supercont10.5	NCU04306	methionine aminopeptidase 2B	5567284	5567286	+	5568745	5568747	853	supercont10.5	NCU04307	MSF1	5570431	5570433	+	5571025	5571027
supercont10.5	5772852	5773534	683	5773233	31.77	17.8356	6.55386	14.702	FN6_vs_FN7_peak_304	-325	supercont10.5	NCU08940	ubiquinol-cytochrome c reductase complex protein	5772908	5772910	-	5772222	5772224	1337	supercont10.5	NCU08941	calcium-binding mitochondrial carrier protein Aralar2	5774570	5774572	+	5775982	5775984
supercont10.5	5789816	5790087	272	5789905	10.73	5.32898	4.07198	2.88279	FN6_vs_FN7_peak_305	-991	supercont10.5	NCU08946	hypothetical protein	5788914	5788916	-	5788009	5788011	3596	supercont10.5	NCU08948	NIF domain-containing protein	5793501	5793503	+	5795189	5795191
supercont10.5	6278459	6278814	356	6278726	10.31	5.89229	4.28922	3.38155	FN6_vs_FN7_peak_306	-960	supercont10.5	NCU07194	hypothetical protein	6276335	6276337	+	6277764	6277766	309	supercont10.5	NCU07193	hypothetical protein	6279035	6279037	+	6280412	6280414
supercont10.5	6333907	6335299	1393	6334791	25.17	16.1482	6.88629	13.0811	FN6_vs_FN7_peak_307	-1136	supercont10.5	NCU10166	peptidyl-prolyl cis-trans isomerase-like 4	6333655	6333657	-	6332114	6332116	792	supercont10.5	NCU07178	hypothetical protein	6336175	6336177	-	6335581	6335583
supercont10.5	6371353	6371977	625	6371546	25.99	21.7181	10.2326	18.4483	FN6_vs_FN7_peak_308	-226	supercont10.5	NCU07167	isoflavone reductase	6371320	6371322	-	6370232	6370234	577	supercont10.5	NCU07166	hypothetical protein	6372123	6372125	+	6373467	6373469
supercont10.6	174296	175055	760	174571	16.92	9.06816	5.26945	6.33559	FN6_vs_FN7_peak_309	-2259	supercont10.6	NCU07099	hypothetical protein	172312	172314	-	171112	171114	1867	supercont10.6	NCU07098	hypothetical protein	176438	176440	+	178496	178498
supercont10.6	491915	492234	320	492087	27.64	8.48331	3.4931	5.78144	FN6_vs_FN7_peak_310	-5064	supercont10.6	NCU04713	hypothetical protein	484837	484839	+	487021	487023	17057	supercont10.6	NCU12080	hypothetical protein	509857	509859	-	509142	509144
supercont10.6	496326	497820	1495	496921	45.38	23.0522	6.16818	19.7388	FN6_vs_FN7_peak_311	-9898	supercont10.6	NCU04713	hypothetical protein	484837	484839	+	487021	487023	12223	supercont10.6	NCU12080	hypothetical protein	509857	509859	-	509142	509144
supercont10.6	497976	498430	455	498113	31.77	7.60861	2.97903	4.97486	FN6_vs_FN7_peak_312	-11090	supercont10.6	NCU04713	hypothetical protein	484837	484839	+	487021	487023	11031	supercont10.6	NCU12080	hypothetical protein	509857	509859	-	509142	509144
supercont10.6	498663	499246	584	499223	25.17	5.53144	2.61679	3.0658	FN6_vs_FN7_peak_313	-12200	supercont10.6	NCU04713	hypothetical protein	484837	484839	+	487021	487023	9921	supercont10.6	NCU12080	hypothetical protein	509857	509859	-	509142	509144
supercont10.6	500963	501584	622	501174	35.9	3.91757	1.94185	1.6511	FN6_vs_FN7_peak_314	-14151	supercont10.6	NCU04713	hypothetical protein	484837	484839	+	487021	487023	7970	supercont10.6	NCU12080	hypothetical protein	509857	509859	-	509142	509144
supercont10.6	512471	512734	264	512626	18.98	4.38382	2.69987	2.03631	FN6_vs_FN7_peak_315	-2769	supercont10.6	NCU12080	hypothetical protein	509857	509859	-	509142	509144	2358	supercont10.6	NCU04718	hypothetical protein	514984	514986	+	516813	516815
supercont10.6	518171	518640	470	518474	24.34	8.23007	3.62039	5.54769	FN6_vs_FN7_peak_316	-1659	supercont10.6	NCU04718	hypothetical protein	514984	514986	+	516813	516815	10616	supercont10.6	NCU04719	hypothetical protein	529810	529812	-	529088	529090
supercont10.6	579385	580531	1147	580115	38.78	32.4968	11.701	28.8636	FN6_vs_FN7_peak_317	-1947	supercont10.6	NCU04730	post-transcriptional silencing protein QDE-2	578168	578170	-	575354	575356	2052	supercont10.6	NCU04731	HLH transcription factor	585456	585458	-	582165	582167
supercont10.6	580743	581065	323	580928	11.55	5.90945	4.21224	3.39791	FN6_vs_FN7_peak_318	-2760	supercont10.6	NCU04730	post-transcriptional silencing protein QDE-2	578168	578170	-	575354	575356	1239	supercont10.6	NCU04731	HLH transcription factor	585456	585458	-	582165	582167
supercont10.6	584987	586117	1131	585765	37.96	15.5595	4.86977	12.5127	FN6_vs_FN7_peak_319	-309	supercont10.6	NCU04731	HLH transcription factor	585456	585458	-	582165	582167	5717	supercont10.6	NCU04732	hypothetical protein	593379	593381	-	591480	591482
supercont10.6	586416	586917	502	586699	37.13	7.05584	2.5422	4.45281	FN6_vs_FN7_peak_320	-1243	supercont10.6	NCU04731	HLH transcription factor	585456	585458	-	582165	582167	4783	supercont10.6	NCU04732	hypothetical protein	593379	593381	-	591480	591482
supercont10.6	650681	651168	488	650917	19.39	14.0237	7.28274	11.0434	FN6_vs_FN7_peak_321	-503	supercont10.6	NCU10519	G-patch domain-containing protein	650414	650416	-	648144	648146	1540	supercont10.6	NCU04746	hypothetical protein	653177	653179	-	652455	652457
supercont10.6	681662	682211	550	681866	27.64	24.1699	10.8582	20.8218	FN6_vs_FN7_peak_322	-1867	supercont10.6	NCU04752	hypothetical protein	679999	680001	-	678700	678702	566	supercont10.6	NCU04753	NADH:ubiquinone oxidoreductase 11.6kD subunit	682432	682434	+	683050	683052
supercont10.6	830937	831250	314	831072	13.2	8.60176	5.38406	5.88648	FN6_vs_FN7_peak_323	-2019	supercont10.6	NCU04791	short chain dehydrogenase/reductase	827594	827596	+	829051	829053	2389	supercont10.6	NCU10732	mitochondrial dicarboxylate transporter	833461	833463	+	834532	834534
supercont10.6	832281	833489	1209	832869	33.42	29.0782	11.4732	25.5481	FN6_vs_FN7_peak_324	-3816	supercont10.6	NCU04791	short chain dehydrogenase/reductase	827594	827596	+	829051	829053	592	supercont10.6	NCU10732	mitochondrial dicarboxylate transporter	833461	833463	+	834532	834534
supercont10.6	856401	856626	226	856552	10.31	5.89229	4.28922	3.38155	FN6_vs_FN7_peak_325	-732	supercont10.6	NCU04797	fructose-1,6-bisphosphatase	855820	855822	-	854582	854584	2976	supercont10.6	NCU04798	alpha-1,2-mannosidase subfamily	859528	859530	+	862454	862456
supercont10.6	856825	857570	746	857295	33.83	31.8746	13.2043	28.2594	FN6_vs_FN7_peak_326	-1475	supercont10.6	NCU04797	fructose-1,6-bisphosphatase	855820	855822	-	854582	854584	2233	supercont10.6	NCU04798	alpha-1,2-mannosidase subfamily	859528	859530	+	862454	862456
supercont10.6	875465	877488	2024	876405	24.76	9.79599	4.29255	7.01103	FN6_vs_FN7_peak_327	-1081	supercont10.6	NCU04801	hypothetical protein	875324	875326	-	873923	873925	1188	supercont10.6	NCU04802	peroxisomal biogenesis factor	878393	878395	-	877591	877593
supercont10.6	980278	980697	420	980440	18.98	9.443	5.0967	6.68585	FN6_vs_FN7_peak_328	-2470	supercont10.6	NCU04830	hypothetical protein	977970	977972	-	976203	976205	9354	supercont10.6	NCU04832	2-dehydropantoate 2-reductase	989794	989796	+	991237	991239
supercont10.6	1269288	1270482	1195	1270084	42.91	40.6853	14.6364	36.7763	FN6_vs_FN7_peak_329	-294	supercont10.6	NCU12093	N-acyl-phosphatidylethanolamine-hydrolyzing phospholipase D	1269790	1269792	-	1268128	1268130	163	supercont10.6	NCU05630	cupin domain-containing protein	1270821	1270823	-	1270245	1270247
supercont10.6	1270663	1271124	462	1270751	13.62	6.58498	4.29865	4.03135	FN6_vs_FN7_peak_330	-961	supercont10.6	NCU12093	N-acyl-phosphatidylethanolamine-hydrolyzing phospholipase D	1269790	1269792	-	1268128	1268130	1636	supercont10.6	NCU05629	hypothetical protein	1273098	1273100	-	1272385	1272387
supercont10.6	1278241	1280140	1900	1279625	54.05	36.7913	9.17485	33.03	FN6_vs_FN7_peak_331	-1671	supercont10.6	NCU05627	high affinity glucose transporter ght1	1277954	1277956	-	1276091	1276093	1400	supercont10.6	NCU05626	hypothetical protein	1281025	1281027	+	1282195	1282197
supercont10.6	1312782	1313617	836	1313154	30.53	27.9603	11.9531	24.4628	FN6_vs_FN7_peak_332	-2868	supercont10.6	NCU05618	extracellular SCP domain-containing protein Pry1	1309342	1309344	+	1310284	1310286	389	supercont10.6	NCU05616	arsenite S-adenosylmethyltransferase	1313543	1313545	+	1314745	1314747
supercont10.6	1393538	1393778	241	1393677	16.5	11.5781	6.6353	8.7041	FN6_vs_FN7_peak_333	-228	supercont10.6	NCU05593	mitochondrial outer membrane beta-barrel protein Tob55	1393449	1393451	-	1391619	1391621	681	supercont10.6	NCU05592	ubiquitin-conjugating enzyme	1394358	1394360	+	1395269	1395271
supercont10.6	1710744	1711133	390	1710858	13.2	5.46828	3.55071	3.00737	FN6_vs_FN7_peak_334	-677	supercont10.6	NCU05502	hypothetical protein	1710181	1710183	-	1704347	1704349	1830	supercont10.6	NCU05501	hypothetical protein	1713598	1713600	-	1712686	1712688
supercont10.6	1722636	1723138	503	1722884	29.71	7.55824	3.07064	4.9269	FN6_vs_FN7_peak_335	-1111	supercont10.6	NCU05498	hypothetical protein	1721773	1721775	-	1721047	1721049	7015	supercont10.6	NCU12104	hypothetical protein	1730260	1730262	-	1729897	1729899
supercont10.6	1791911	1795151	3241	1792795	66.01	57.3418	13.9613	52.7893	FN6_vs_FN7_peak_336	-3047	supercont10.6	NCU10012	hypothetical protein	1788710	1788712	+	1789746	1789748	32375	supercont10.6	NCU09873	phosphoenolpyruvate carboxykinase	1825170	1825170	+	1825374	1825375
supercont10.6	1823830	1825292	1463	1824686	69.73	81.6922	24.5582	76.5647	FN6_vs_FN7_peak_337	-34938	supercont10.6	NCU10012	hypothetical protein	1788710	1788712	+	1789746	1789748	484	supercont10.6	NCU09873	phosphoenolpyruvate carboxykinase	1825170	1825170	+	1825374	1825375
supercont10.6	2134489	2135014	526	2134888	13.2	8.60176	5.38406	5.88648	FN6_vs_FN7_peak_338	-3414	supercont10.6	NCU04029	thioesterase	2131474	2131476	-	2129970	2129972	1010	supercont10.6	NCU04028	hypothetical protein	2136961	2136963	-	2135896	2135898
supercont10.6	2610506	2610859	354	2610692	17.74	11.4948	6.41826	8.62951	FN6_vs_FN7_peak_339	-2327	supercont10.6	NCU03882	hypothetical protein	2607527	2607529	+	2608363	2608365	1787	supercont10.6	NCU03881	hypothetical protein	2612479	2612481	+	2613337	2613339
supercont10.6	2611530	2611936	407	2611840	9.49	4.59338	3.66767	2.23697	FN6_vs_FN7_peak_340	-3475	supercont10.6	NCU03882	hypothetical protein	2607527	2607529	+	2608363	2608365	639	supercont10.6	NCU03881	hypothetical protein	2612479	2612481	+	2613337	2613339
supercont10.6	2755422	2755979	558	2755605	12.38	6.6833	4.45922	4.1183	FN6_vs_FN7_peak_341	-2112	supercont10.6	NCU03848	hypothetical protein	2753493	2753495	-	2752926	2752928	3598	supercont10.6	NCU03847	hypothetical protein	2760292	2760294	-	2759201	2759203
supercont10.6	3115782	3116024	243	3115935	16.92	9.62915	5.59879	6.8493	FN6_vs_FN7_peak_342	-6157	supercont10.6	NCU06006	hypothetical protein	3109778	3109780	-	3108162	3108164	3868	supercont10.6	NCU06003	mannose-1-phosphate guanyltransferase	3121216	3121218	-	3119801	3119803
supercont10.6	3143708	3144640	933	3144166	77.98	48.041	8.77547	43.8088	FN6_vs_FN7_peak_343	-1372	supercont10.6	NCU05996	C6 finger domain-containing protein	3140188	3140190	+	3142792	3142794	1878	supercont10.6	NCU05995	ubiquitin	3146044	3146046	+	3147029	3147031
supercont10.6	3172172	3173459	1288	3172724	40.85	41.4323	15.8632	37.5008	FN6_vs_FN7_peak_344	-225	supercont10.6	NCU05989	hypothetical protein	3172499	3172501	-	3171392	3171394	932	supercont10.6	NCU05988	hypothetical protein	3174389	3174391	-	3173654	3173656
supercont10.6	3194557	3195738	1182	3195461	31.36	21.4139	8.08918	18.1564	FN6_vs_FN7_peak_345	-1186	supercont10.6	NCU05985	glycerol-3-phosphate O-acyltransferase	3194275	3194277	-	3191693	3191695	2247	supercont10.6	NCU05984	formamidopyrimidine-DNA glycosylase	3199069	3199071	-	3197706	3197708
supercont10.6	3245465	3245746	282	3245604	16.5	6.56183	3.80512	4.00957	FN6_vs_FN7_peak_346	-606	supercont10.6	NCU05974	cell wall glucanosyltransferase Mwg1	3243837	3243839	+	3244996	3244998	2959	supercont10.6	NCU05973	NAD-dependent deacetylase sirtuin-5	3248563	3248565	+	3249691	3249693
supercont10.6	3309823	3310344	522	3310016	16.5	7.66459	4.37589	5.01249	FN6_vs_FN7_peak_347	-937	supercont10.6	NCU05960	GPI mannosyltransferase 2	3309079	3309081	-	3306767	3306769	2333	supercont10.6	NCU05959	vesicle transport V-SNARE protein VTI1	3313183	3313185	-	3312347	3312349
supercont10.6	3310671	3311334	664	3311061	15.68	9.31879	5.55945	6.56543	FN6_vs_FN7_peak_348	-1982	supercont10.6	NCU05960	GPI mannosyltransferase 2	3309079	3309081	-	3306767	3306769	1288	supercont10.6	NCU05959	vesicle transport V-SNARE protein VTI1	3313183	3313185	-	3312347	3312349
supercont10.6	4099918	4100289	372	4099995	10.31	5.89229	4.28922	3.38155	FN6_vs_FN7_peak_349	-558	supercont10.6	NCU05009	NADH:ubiquinone oxidoreductase 21.3	4098378	4098380	+	4099435	4099437	366	supercont10.6	NCU05008	hypothetical protein	4100361	4100363	+	4101728	4101730
supercont10.7	229960	230774	815	230458	21.87	16.1812	8.16685	13.1129	FN6_vs_FN7_peak_350	-1931	supercont10.7	NCU05843	ammonium transporter 1	228527	228529	-	226800	226802	1182	supercont10.7	NCU05842	hypothetical protein	231640	231642	+	233325	233327
supercont10.7	230950	231243	294	231101	17.74	9.40261	5.20592	6.64668	FN6_vs_FN7_peak_351	-2574	supercont10.7	NCU05843	ammonium transporter 1	228527	228529	-	226800	226802	539	supercont10.7	NCU05842	hypothetical protein	231640	231642	+	233325	233327
supercont10.7	360500	361438	939	360772	21.04	9.46042	4.4084	6.69928	FN6_vs_FN7_peak_352	-587	supercont10.7	NCU05805	serine hydroxymethyltransferase	360185	360187	-	358280	358282	2697	supercont10.7	NCU05804	60S ribosomal protein L19	363792	363793	-	363469	363469
supercont10.7	609343	610078	736	609604	21.04	17.0156	8.35577	13.9116	FN6_vs_FN7_peak_353	-430	supercont10.7	NCU08178	purine nucleoside permease	607988	607990	+	609172	609174	699	supercont10.7	NCU08177	protein kinase	610303	610305	+	612592	612594
supercont10.7	926284	926813	530	926693	24.76	9.79599	4.29255	7.01103	FN6_vs_FN7_peak_354	-18	supercont10.7	NCU11991	hypothetical protein	926316	926318	+	926673	926675	2698	supercont10.7	NCU02209	delta-12 fatty acid desaturase	929391	929393	+	930834	930836
supercont10.7	1074699	1075174	476	1075050	17.33	11.643	6.36414	8.7673	FN6_vs_FN7_peak_355	-2989	supercont10.7	NCU02249	histone acetyltransferase	1069765	1069767	+	1072059	1072061	195	supercont10.7	NCU02250	oligomycin-resistant	1075245	1075247	+	1075972	1075974
supercont10.7	1197598	1197953	356	1197671	9.49	5.05916	3.97641	2.63957	FN6_vs_FN7_peak_356	-257	supercont10.7	NCU02285	hypothetical protein	1197414	1197416	-	1196661	1196663	990	supercont10.7	NCU02286	hypothetical protein	1198661	1198663	+	1201637	1201639
supercont10.7	1516092	1516397	306	1516205	11.55	6.76224	4.75844	4.17824	FN6_vs_FN7_peak_357	-620	supercont10.7	NCU02364	C2H2 finger domain-containing protein	1515585	1515587	-	1515053	1515055	2264	supercont10.7	NCU02366	aconitase	1518469	1518471	+	1521426	1521428
supercont10.7	1544181	1545869	1689	1544809	40.85	20.1593	5.97804	16.9471	FN6_vs_FN7_peak_358	-1147	supercont10.7	NCU02376	metallo-beta-lactamase domain-containing protein	1542610	1542612	+	1543660	1543662	1600	supercont10.7	NCU02377	hypothetical protein	1547360	1547362	-	1546407	1546409
supercont10.7	1546407	1546850	444	1546490	16.92	5.94584	3.58323	3.42899	FN6_vs_FN7_peak_359	-2828	supercont10.7	NCU02376	metallo-beta-lactamase domain-containing protein	1542610	1542612	+	1543660	1543662	1752	supercont10.7	NCU02378	integral membrane protein	1548242	1548244	+	1550293	1550295
supercont10.7	1547097	1547585	489	1547432	11.55	6.70128	4.71898	4.13563	FN6_vs_FN7_peak_360	-72	supercont10.7	NCU02377	hypothetical protein	1547360	1547362	-	1546407	1546409	810	supercont10.7	NCU02378	integral membrane protein	1548242	1548244	+	1550293	1550295
supercont10.7	1612757	1612995	239	1612881	12.79	7.66621	5.22765	5.01249	FN6_vs_FN7_peak_361	-1671	supercont10.7	NCU02398	hypothetical protein	1611210	1611212	-	1609302	1609304	566	supercont10.7	NCU02399	hypothetical protein	1613447	1613449	+	1615391	1615393
supercont10.7	2225354	2225888	535	2225625	17.33	5.26629	3.05479	2.8248	FN6_vs_FN7_peak_362	-975	supercont10.7	NCU06031	mitochondrial peroxiredoxin PRX1	2224650	2224652	-	2223806	2223808	813	supercont10.7	NCU06032	long-chain fatty acid transporter	2228570	2228572	-	2226436	2226438
supercont10.7	2281097	2281552	456	2281458	14.44	8.41215	5.14687	5.71547	FN6_vs_FN7_peak_363	-1283	supercont10.7	NCU06050	hypothetical protein	2280175	2280177	-	2277382	2277384	285	supercont10.7	NCU06051	hypothetical protein	2281743	2281745	+	2282850	2282852
supercont10.7	2316347	2316773	427	2316566	21.04	15.2574	7.34734	12.2226	FN6_vs_FN7_peak_364	-695	supercont10.7	NCU06062	aerobactin siderophore biosynthesis protein iucB	2315871	2315873	-	2314443	2314445	1531	supercont10.7	NCU06063	long-chain-fatty-acid-CoA ligase	2318097	2318099	+	2320029	2320031
supercont10.7	2363459	2364091	633	2363785	29.29	24.2325	10.0979	20.8798	FN6_vs_FN7_peak_365	-591	supercont10.7	NCU06076	hypothetical protein	2362497	2362499	+	2363192	2363194	316	supercont10.7	NCU06077	membrane transporter	2366035	2366037	-	2364099	2364101
supercont10.7	2384961	2385330	370	2385104	12.79	7.66621	5.22765	5.01249	FN6_vs_FN7_peak_366	-76	supercont10.7	NCU06083	hypothetical protein	2385028	2385030	-	2384284	2384286	2266	supercont10.7	NCU12013	hypothetical protein	2387751	2387753	-	2387368	2387370
supercont10.7	2385484	2386666	1183	2386122	53.22	46.8773	13.556	42.7005	FN6_vs_FN7_peak_367	-1094	supercont10.7	NCU06083	hypothetical protein	2385028	2385030	-	2384284	2384286	1248	supercont10.7	NCU12013	hypothetical protein	2387751	2387753	-	2387368	2387370
supercont10.7	2433897	2434345	449	2434040	12.79	6.40219	4.41995	3.8604	FN6_vs_FN7_peak_368	-21207	supercont10.7	NCU10715	oxysterol binding protein	2412833	2412835	-	2411089	2411091	2708	supercont10.7	NCU06094	hypothetical protein	2438028	2438030	-	2436746	2436748
supercont10.7	2484785	2485052	268	2484962	17.74	5.73033	3.33475	3.25715	FN6_vs_FN7_peak_369	-6812	supercont10.7	NCU06108	UPF0135 protein	2477006	2477008	+	2478148	2478150	4255	supercont10.7	NCU06110	thiazole biosynthetic enzyme	2489217	2489219	+	2490314	2490316
supercont10.7	3217442	3218877	1436	3217921	47.45	13.1377	3.46055	10.1987	FN6_vs_FN7_peak_370	-540	supercont10.7	NCU10051	flavohemoglobin	3217381	3217383	-	3215986	3215988	2744	supercont10.7	NCU10052	hypothetical protein	3220665	3220667	+	3222974	3222976
supercont10.7	3317147	3318021	875	3317602	17.33	12.6214	6.94812	9.69936	FN6_vs_FN7_peak_371	-566	supercont10.7	NCU09580	MSF membrane transporter	3317036	3317038	-	3315032	3315034	1595	supercont10.7	NCU09581	hypothetical protein	3319197	3319199	+	3320709	3320711
supercont10.7	3411045	3412281	1237	3411639	104.38	125.58	29.2736	117.968	FN6_vs_FN7_peak_372	-469	supercont10.7	NCU06940	hypothetical protein	3411170	3411172	-	3410358	3410360	1115	supercont10.7	NCU06939	endosome-associated ubiquitin isopeptidase	3412754	3412756	+	3414668	3414670
supercont10.7	3686346	3686583	238	3686406	9.49	5.05916	3.97641	2.63957	FN6_vs_FN7_peak_373	-4339	supercont10.7	NCU06866	asparaginyl-tRNA synthetase	3680420	3680422	+	3682065	3682067	11177	supercont10.7	NCU06864	cAMP-independent regulatory protein pac2	3697583	3697585	+	3699512	3699514
supercont10.7	3982779	3983058	280	3982891	10.31	5.08049	3.77157	2.64818	FN6_vs_FN7_peak_374	-405	supercont10.7	NCU09460	NADH:ubiquinone oxidoreductase 20.1kD subunit	3981676	3981678	+	3982484	3982486	837	supercont10.7	NCU09459	hypothetical protein	3983728	3983730	+	3985790	3985792
supercont10.7	4186959	4187329	371	4187169	14.85	9.5668	6.00968	6.7901	FN6_vs_FN7_peak_375	-2878	supercont10.7	NCU09287	sugar transporter	4184291	4184293	-	4182081	4182083	1260	supercont10.7	NCU09288	hypothetical protein	4190653	4190655	-	4188427	4188429
